# Supplementary material for: Identification of Gray Leaf Spot Disease Candidate Gene in Narrow-Leafed Lupin (Lupinus angustifolius L.)
Source: Front Genet. 2021 Aug 5;12:695791. doi: 10.3389/fgene.2021.695791 (PMC8375407; doi:10.3389/fgene.2021.695791)
Supplement: Supplementary Data Sheet 1 — Genotypes and GLS phenotypes in mapping population. [file Data_Sheet_1.XLSX]

## Sheet: genotype
Order	Markers	Chr.	Pos.(cM)	Sequences	83A:476	P27255	W/D010	W/D011	W/D012	W/D013	W/D014	W/D015	W/D017	W/D018	W/D021	W/D023	W/D024	W/D025	W/D026	W/D027	W/D028	W/D033	W/D034	W/D035	W/D036	W/D037	W/D038	W/D039	W/D040	W/D042	W/D044	W/D045	W/D046	W/D049	W/D050	W/D051	W/D052	W/D054	W/D059	W/D061	W/D062	W/D065	W/D066	W/D067	W/D069	W/D070	W/D071	W/D075	W/D076
1	DAFWAsnp_18153	LG-01	0	AATTCTTGATCTCAATCTCAATCACAGTGAAACCAAGAAAGAGAAGCTCTAGATATCATGTTAGAAAAGCTTAATTGAAGCTTAGAGAAGAAATCAAAGAGAGA[G/A]AAATG	1	2	1	2	2	1	2	2	1	1	1	1	2	1	1	1	2	1	2	2	1	2	2	2	1	2	2	2	2	2	2	1	1	1	1	2	2	1	2	2	1	2	2	2	2
3	DAFWAsnp_27752	LG-01	1.15	AATTCTTGTTTTTGTCCGGAACTTCTCTTTTTGCAACTATTCTACTGGAATAAACCTACAAAACACTTCAAATGTGAAA[T/C]TTGGCCATTTAAACAAATTTAATCATGTAT	1	2	1	2	2	1	2	2	1	1	1	1	2	1	1	2	2	1	2	2	1	2	2	2	1	2	2	2	2	2	2	1	1	1	2	2	2	1	2	2	1	2	2	2	2
41	DAFWAsnp_33881	LG-01	1.725	AATTCATATCATGACATGAGACACTTTCAATGCCAAATTGATCTCACCAACAAGTGCCAAAATCTGTCTAACACTGACAATCGTGGACAACTACAACCATAAAAAACA[G/A]C	1	2	1	2	2	1	2	2	1	1	1	1	2	1	1	2	2	1	2	2	1	2	2	2	1	2	2	2	2	2	2	1	1	1	2	2	2	1	2	2	1	2	2	2	2
43	LaDArT_SNP14286	LG-01	3.45	TGCAGCATATTTTGCTGGTGAAGAAGTTGTCCATAATAATGAAAATACATTTTTGCAGATGATGACTCT	1	2	1	2	2	-	2	2	1	1	1	1	2	1	1	2	2	1	2	2	1	2	2	2	1	2	2	2	2	2	2	1	1	1	2	1	2	2	2	2	1	2	2	1	2
44	DAFWAsnp_33008	LG-01	4.025	AATTCACATCAA[T/C]GGGACTTTAAAACCAAAAGTTCTCTTTTGGTACAGAAAATAAAACTGATTTGATTAAAGAAAGCATATTCATTATCAAGACTGAGCTCTTGTAAGCA	1	2	1	2	2	2	2	2	1	1	1	1	2	1	1	2	2	1	2	2	1	2	2	2	2	2	2	2	2	2	2	1	1	1	2	1	2	2	2	2	1	2	2	1	2
45	Lup330	LG-01	4.6	GTCGTCTTCAGACTCTCGTTTTCAAATCTGGCATGGCTAAGTCCATTCATCATGCTAGGGTTCTTATCAGGCAGAGGCATATCAGGTTAATCAATAATTTTAATTTCAATGAATAATTTGTTTTATATGCATAGATTGATACTGTGTTTGTTGTTGATAATTATGATACATTGTTTGGGGATAGAATTTGAATTTGAAAATTGGATTTGTGTTAGGGTTGGGAGACAAGTTGTGAACATTCCATCATTCATGGTTAGGGTTGATTCA	1	2	1	2	2	2	2	2	1	1	1	1	2	1	1	2	2	1	2	-	1	2	2	2	2	2	2	2	2	-	-	1	1	1	2	1	2	-	2	2	1	2	2	1	2
48	DAFWAsnp_28661	LG-01	5.175	AATTCAAAAAATGATAACTCGGAGAAGGAACAAAGTGATGCAGGCAACTCACAAGAGAAAACC[C/T]TGAAGAAGCCCGATAAATTGATCCCATGTCCTCGATGCAATAGCAT	1	2	1	2	2	2	2	2	1	1	1	1	2	1	1	2	2	1	1	2	1	2	2	2	2	2	2	2	2	2	2	1	1	1	2	1	2	2	2	2	1	2	2	1	2
52	DAFWAsnp_37738	LG-01	5.75	AATTCTATATCAGCCAACTCCTTTTCACTTTTTAATAGCTAAAACTTAAAACTTGTTCATCTAGAAGAAATAGAATTGACAATTATCATGCTCCTA[G/C]TAGTTTTATATGT	1	2	1	2	2	2	2	2	1	1	1	1	2	1	1	2	2	1	1	2	1	2	1	2	2	2	2	2	2	2	2	1	1	1	2	1	2	2	2	2	1	2	2	1	2
54	DAFWAsnp_24527	LG-01	6.325	AATTCAAGAATTGCAAAACCTTGACCGGGTCGGGTCGGGACGGTGGTTTCGACGTCGAAGAAAACAATCTCCGATCGATCTTCACTCGGAATTGAACCCATTTGAA[T/C]TGA	1	2	1	2	2	2	2	2	1	1	1	1	2	1	1	2	2	1	1	2	1	2	1	2	2	2	2	2	2	2	2	1	1	1	2	1	2	1	2	2	1	2	2	1	2
58	DAFWAsnp_24140	LG-01	7.475	AATTCTTATTAGTGTGAAGTCTTGGTCACAAGAACATGGCTC[C/T]AGAAACAAAGCTGTTAGTAAATATAATGCTGGTTGAAACCATTACTTCCCTTACATGACTTGGGAAA	1	2	1	2	2	2	2	2	1	2	1	1	2	1	1	2	2	1	1	2	1	1	1	2	2	2	2	2	2	2	2	1	1	1	2	1	2	1	2	2	1	2	2	1	2
60	DAFWAsnp_21742	LG-01	8.05	AATTCTAACAACACAACATAAATAAATATTATTGCATGGGACCCATATTAATCAACCAATGATACAGTAATATGCAATACTTATACA[T/C]CAAGTCAATTGCTTGCACCATT	1	2	1	2	2	2	2	2	1	2	1	1	2	1	1	2	2	1	1	2	1	1	1	2	2	2	2	2	2	2	2	1	1	1	2	1	2	1	2	2	1	2	2	1	2
65	LaDArT_PAV01969	LG-01	11.5	TGCAGCAGTACCAGTGTCGCAATGCATCTATATTTTGAAGGGGATATTACAGATCGGAAGAGCGGTTCA	1	2	1	2	2	2	2	2	1	2	1	1	2	1	1	1	2	1	1	2	1	1	1	2	-	2	2	2	1	2	2	1	1	1	2	-	1	1	2	2	1	2	2	-	2
69	DAFWAsnp_22109	LG-01	12.65	AATTCGACAATACATCGGC[A/G]AATGGTAACGAAGATCCTGCCTGCTTGGGGTTTGTACATTCCTTTTCTCAAGTTGATCAAAGAGATGCATATAACTGGGGATATTGACTA	1	2	1	2	2	2	2	2	1	2	1	1	2	1	1	2	2	1	1	2	1	1	1	2	1	-	2	2	1	2	2	1	2	1	2	1	1	1	2	2	1	2	2	1	2
72	DAFWAsnp_23266	LG-01	13.225	AATTCTGCTTTTATTTTTAAATGTTAAAAAATGTTGGCCATTGTGCTATGCACAGTTGATGAAAAGCTCCAAGTCACTAAAACAGTGGAACAC[A/C]TTGACAACCATGTCTT	1	2	1	2	2	2	2	-	1	2	1	1	2	1	1	2	2	1	1	2	1	1	1	-	1	2	2	2	1	2	2	1	2	1	2	1	1	1	2	2	1	2	2	1	2
74	DAFWAsnp_35078	LG-01	14.375	AATTCACTCTTGGAGTCTTCTCAATGCA[C/T]GCTTTCTTTCCGTCTCTTATTCTATAGTGGAATGGATAAGCAATCATTCAAAGTGTCTTCTTTTTTATTAATTATAAAAAT	1	2	1	2	2	2	2	2	1	2	1	1	2	1	1	2	2	1	1	2	1	1	1	2	1	2	2	2	1	2	2	1	2	2	2	1	1	1	2	2	1	2	2	1	2
77	LaDArT_SNP12133	LG-01	14.95	TGCAGGAGCAACAAAGAGGCCTACTTGCTGTGTTTTGGTTATGACCAAGCCTACAAAGGGTGATCTAGA	1	2	2	2	2	2	2	2	1	2	1	1	2	1	1	2	2	1	1	2	1	1	1	2	1	2	2	2	1	2	2	1	2	-	2	-	1	1	2	2	1	2	2	1	2
81	LaDArT_SNP09681	LG-01	16.1	TGCAGGTGGCAATCTCTTTGGCTGCTTGCATATATTTTCTTACAGATCGGAAGAGCGGTTCAGCAGGAA	1	2	2	2	1	2	2	2	1	2	1	1	2	1	1	2	2	1	1	2	1	1	1	2	1	2	2	2	1	2	2	1	2	-	2	1	1	1	2	2	1	2	2	-	2
82	DAFWAsnp_24115	LG-01	17.25	AATTCATCTTTAGACCTATAAAAATGTGAAGTTGTCATGGCATTCATCTAAAAATGTACATATCTTTATTACC[G/A]CAACTTTACCTCTTAAAAATGAATTAACATGTCTAA	1	2	2	2	1	2	2	2	1	2	1	1	2	1	1	2	2	1	1	2	1	1	1	2	1	2	2	2	1	2	2	1	2	2	2	1	1	1	2	1	1	2	2	1	1
84	DAFWAsnp_33339	LG-01	17.825	AATTCTACTCTCACCAACACCAACCACTTTCCCTTGTTTCTCCAAAACCGTTTCCATTTTCTCCGACTCTACCATTCCTCCATTCCCCAA[C/T]GAAAGTTTCCTAGCAACAA	1	2	1	2	1	2	2	2	1	2	1	1	2	1	1	2	2	1	1	2	1	1	1	2	1	2	2	2	1	2	2	1	2	2	2	1	1	1	2	1	1	2	2	1	1
85	DAFWAsnp_29302	LG-01	18.4	AATTCAATTCAGAACAATAGTTTTTCATA[T/C]TATATTCTATTTTGATGGACCAAGAAATAAACTAAAATAAATAAAAAAGATTAATTGCATTTTGTGAGGGTTGAGAAAGG	1	2	1	2	1	2	2	-	1	2	1	1	2	1	1	2	2	1	1	2	1	1	1	2	1	2	2	1	1	2	2	1	2	2	2	1	1	1	2	1	1	2	2	1	1
86	LaDArT_PAV00398	LG-01	19.55	TGCAGAATAGATAGTATATGATGTGATGATAATTGTATAAAAAAACTAGGGGACCATTTATAATTTCAA	1	2	1	2	1	1	2	2	1	2	1	1	2	1	1	2	2	1	1	-	1	1	1	2	1	-	2	1	1	2	2	1	2	2	2	1	1	1	2	1	1	2	2	-	1
88	DAFWAsnp_37415	LG-01	21.85	AATTCATGAGAATGACCTTTAGAATATC[G/A]ATCTCTTGTTCACGCGGTCTCTGGCATGAGACCTTAAGCAGTGAAGTTATCTGCTTTTCATTCAATCCTTTTGTATATCTC	1	2	1	2	1	1	2	2	1	2	1	1	2	1	1	2	2	1	1	2	2	1	1	2	2	2	2	1	1	2	1	1	2	2	2	1	1	1	2	1	1	2	2	1	1
94	DAFWAsnp_13874	LG-01	22.425	AATTCATTTACATCATTGCCCCATATCCCTTGATCATGATGAACGGCCAAGATTGGAATCAATAGCTCTGTCCCACGTGGTATCTTGTAGCACCC[T/C]AAATCCACATCTCT	1	2	1	2	1	1	2	2	1	2	1	1	2	1	1	2	2	1	1	2	2	1	1	2	2	2	2	1	1	2	1	1	2	2	2	1	-	1	2	1	1	2	2	1	1
97	LaDArT_PAV03340	LG-01	23	TGCAGAAAAAGGAGAAAATACAGAGCATTTCTTTATGTTACTCAAATGTAGCAAACAAACAAAGAGGTA	1	2	1	2	1	1	2	2	2	2	1	1	2	1	1	2	2	1	1	2	2	1	1	2	2	2	2	1	1	2	1	1	2	-	-	1	1	1	2	1	1	2	2	-	1
108	DAFWAsnp_19689	LG-01	23.575	AATTCAAGCAAAACCTTTATGCCACAAAGGCATATATGAAAATACATAAGGAAGGACCAACATAGGAAACATGGT[G/A]ATTCCCACTTCCCTTTTCTTTTTCTCTAGCTATC	1	2	1	2	1	1	2	2	2	2	1	1	2	1	1	2	2	1	1	2	2	1	1	2	2	2	2	1	1	2	1	1	2	2	2	1	1	1	2	1	1	2	2	2	1
118	DAFWAsnp_18025	LG-01	25.3	AATTCATTATCATAGTTTTGTCACTTTTCTCAGTTTGGTGATAG[A/G]TGGTGTAATCTATTTGTTATATTATGAAGTAGTAGAAACTAGGATAAGGGTAAAAGGATGAGAAT	1	2	1	2	1	1	2	2	2	2	1	1	2	1	1	2	2	1	1	2	2	1	1	2	2	2	2	1	1	2	1	1	2	2	2	1	1	1	2	1	1	2	2	2	1
120	DAFWAsnp_35795	LG-01	25.875	AATTCAGGAAACAAATGCAAAGAAAAAACAGTATGCAAGTAA[C/T]AGCCATGTGCAATTAAAATACTAGTATTAAAATATATGAAAATTCTTGCCAAATAGATATAAAAATA	1	2	1	2	1	1	2	2	2	2	1	1	2	1	1	2	2	1	1	2	2	1	1	2	2	2	2	1	1	2	1	1	2	2	2	1	1	1	2	1	1	2	2	2	1
121	DAFWAsnp_25647	LG-01	27.025	AATTCAGCTCGGTTCAACTCGATAAGAATTAGTCTGGCTCGAAACTCGACTCGAGTTCGATACGAGTTATTTGTTGAGCTCGAATTCGGCTTGATTAAAGTTCGC[A/G]AACT	1	2	1	2	1	1	2	2	2	2	1	1	2	2	1	2	2	1	1	2	2	1	1	2	2	2	2	1	1	2	1	1	2	2	2	1	1	1	2	1	1	2	2	2	1
122	LaDArT_PAV28948	LG-01	27.6	TGCAGGTCCTCCCAAAAATCAGGGATCCAATCTAAAACATGTGATTGATAAACAGAAAACTAGTTATTC	1	2	1	2	1	1	2	2	-	-	1	1	2	2	1	2	2	1	1	2	2	1	1	2	-	2	-	1	1	2	1	1	2	2	2	1	1	1	2	1	1	2	-	-	1
123	DAFWAsnp_32942	LG-01	28.75	AATTCAACTCTATTTCTTTCATTCAATTTATTTTCATTATTGGCAATTGATTGTAGTTGTTGATCTTATTGTTATTG[C/T]AATTGAAAGGTTTATCATTCAAGTTTTGTGGA	1	2	1	2	1	1	2	2	2	2	1	1	2	2	1	2	1	1	1	2	2	1	1	2	2	2	2	1	1	2	1	1	1	2	2	1	1	1	2	1	1	2	2	2	1
125	DAFWAsnp_33287	LG-01	30.475	AATTCACAATATTCCCTTAAACAAATAAGATTAAATAAACAAAACATTATT[C/G]TCACCGTTACCGATCAAACTAACTTGAGGCCTTTTCAAACTTTGAAGCATGCCATCAA	1	2	1	2	1	1	2	2	2	2	1	1	2	2	1	2	1	1	1	2	2	1	1	2	2	2	2	1	1	2	1	1	1	2	2	1	1	1	2	1	1	2	2	2	1
127	LaDArT_PAV14898	LG-01	31.625	TGCAGTGTACGATGTCTTCTTCAATGGATCGCCGGAAAAGCAGAGAGAAAACGACGGCGAAAGATGCCT	1	2	1	2	1	1	2	2	2	2	1	1	2	2	1	2	-	1	2	2	2	1	1	2	2	2	2	1	1	1	1	1	1	2	2	1	1	1	2	-	1	2	2	-	1
129	LaDArT_SNP01481	LG-01	32.2	TGCAGACACATAGATGCAGATACGTTTGCATGCTAGTGCTATTGTTCAGTCAAGAAAGTATAACAAACT	1	2	1	2	1	1	2	2	2	2	1	1	2	2	1	2	-	-	2	2	2	1	1	2	2	2	2	1	1	1	1	1	1	2	2	1	1	1	2	1	1	2	2	2	1
138	DAFWAsnp_29592	LG-01	33.35	AATTCGGTCAGGCTTGATGCATCAAGGCCTTGGCGCCTCGGTCAGAATCTATGCGCCAAGGCCTGTGTACTACGATCAGAGTGTTATGCAGTGCCTCAAG[C/G]TGATGTCTC	1	2	1	2	1	1	2	2	2	2	1	1	2	2	1	2	1	2	2	2	2	1	1	2	2	2	1	1	1	1	1	1	1	2	2	1	1	1	2	1	1	2	2	2	1
140	DAFWAsnp_35231	LG-01	33.925	AATTCAACAAACAATTGTAACTAGAA[C/T]AGCAAATGTTTCAGCATATTTATCAAAATATAAGAGCATTGGCCCCCTCCTTAACTCATCTAGATCCTTGTATGGCCCGGAAG	1	2	1	2	1	1	2	2	2	2	1	1	2	2	1	2	1	2	2	2	2	1	1	2	2	2	1	1	1	1	1	1	1	2	2	1	1	1	2	1	1	2	2	2	1
141	DAFWAsnp_25352	LG-01	35.075	AATTCTGTTTTGGAT[T/G]ATGTCTCTTTTCTTTTATTATCTTTTTTCTTCTTTTTACTCCTACCATCTCTGGTAGATGAAGAAAGGTTTGATGAATATGCATCTAGAACTTG	1	2	1	2	1	1	2	2	2	2	1	1	2	2	1	2	1	2	2	2	1	1	1	2	2	2	1	1	1	1	1	1	1	2	2	1	1	2	2	1	1	2	2	2	1
148	DAFWAsnp_22437	LG-01	37.375	AATTCACTAACTTCATTTATTGGACATGCCAGAATATGGAATGGGAAAACATGCTTCAACT[C/A]AAGGTGATGTTTACAGTTTTGGGGTACTTTTGTTAGAAATAGTGTCAG	1	2	1	2	1	1	2	2	2	2	1	1	2	2	1	2	1	2	2	2	1	1	1	2	2	2	1	1	2	1	1	1	1	2	2	1	1	2	2	1	1	-	2	1	1
150	LaDArT_PAV07467	LG-01	39.1	TGCAGACGAACCATTCAATGATGAACTTCATGCTGTATTCACAACTACTAAGATGTCAATTCTTATGTT	1	2	1	2	1	1	2	2	2	2	1	1	2	2	1	2	-	2	2	2	1	1	1	2	2	2	1	1	2	-	1	1	1	2	2	1	1	2	2	1	2	2	2	-	1
154	LaDArT_SNP02297	LG-01	39.675	TGCAGAGGGATCTCTTTCTACCCTTTATTGCAACATTGAAGGTATGCATCTAATGTTTCCATAGTTGAA	1	2	1	2	1	1	2	1	2	2	1	1	2	2	1	2	-	2	2	2	1	1	1	2	2	2	-	1	2	1	1	1	1	2	2	1	1	2	2	1	2	2	2	1	-
156	LaDArT_SNP12379	LG-01	40.825	TGCAGTGCCAAATTGGTTGATGGTAATGCTCCATCACCCTTTCGCTATATTTGATGCTGCTTATATTTC	1	2	1	2	1	1	2	1	2	2	1	1	2	2	1	2	-	2	1	2	1	1	1	2	2	2	1	1	2	1	1	1	-	2	2	1	1	2	2	1	2	2	2	1	1
164	DAFWAsnp_16131	LG-01	41.4	AATTCTTTTTGGAAACTCTACTTTGTAGTGCCAATCATTAATGCGTTATTAATCGGTCAACACACTGGAATAGAGAAATGCAGAAATACACATAGAAATACC[C/A]AAAAAAC	1	2	1	2	1	1	2	1	2	2	1	1	2	2	1	2	1	2	2	2	1	1	1	2	2	2	1	1	-	1	1	1	1	2	2	1	-	2	2	1	2	2	2	1	1
172	DAFWAsnp_35538	LG-01	41.975	AATTCTTACAACATGTGTTGAAGTATATATTCAGATCTGTACATAAACAATGCATTAACTTTTATGACTTTGTTATA[C/T]AATATATATATTATATGTGCACTAATGTCTTA	1	2	1	2	1	1	2	1	2	2	1	1	2	2	1	2	1	2	2	2	1	1	1	2	2	2	1	1	1	1	1	1	1	2	2	1	1	2	2	1	2	2	2	1	1
178	DAFWAsnp_18858	LG-01	43.125	AATTCTCCTTTGAGATTTACTGTCTTTCTCAACTTTCATGT[G/A]AGCACACATTCCCCGAATCTACAGATTAATGTTTTATAATTCATTTTATATTATTTTTATTCTAAACA	1	2	1	2	1	1	2	1	2	1	1	1	2	2	1	2	1	2	2	2	1	1	1	-	2	2	1	1	1	1	1	1	1	2	2	1	1	2	2	1	2	2	2	1	1
184	DAFWAsnp_14696	LG-01	43.7	AATTCATCTTGATGAGTTTCAATCTATGACATGTATGAATTGATTGGTTGGTACATTTTGTATGTCAAAGTCCCACGAATGAAGAAGTCCCACGTTA[T/G]ACCTTTTTACCT	1	2	1	2	1	1	2	1	2	1	1	1	2	2	1	2	1	2	2	2	1	1	1	2	2	2	1	1	1	1	1	1	1	2	2	1	1	2	2	-	2	1	2	1	1
185	DAFWAsnp_36440	LG-01	44.275	AATTCATTCTCCTAACATGCACTGATTCTCCATTATCACTTAATTTACACTTGCTAATCAGCTTTATTGTCAAATTTTG[A/G]CAGAACGTCAACCGGAAGCTGGGATTGGGA	1	2	1	2	1	1	2	1	2	1	1	1	2	2	1	2	1	2	2	2	1	1	1	2	2	2	1	1	1	1	1	1	1	2	2	1	1	2	2	1	2	1	2	1	1
190	DAFWAsnp_17785	LG-01	46	AATTCTATCTAGAACAGGGCATA[T/C]AACATCAAACTTCTTGTGTTGAAACTCTACAACAAAATGGTATTGTGGAAAGAAAACACCAACACATACTTGGTGTAACTAGAGCT	1	2	1	2	1	1	2	1	2	1	1	1	2	2	1	2	1	2	2	2	1	1	1	2	2	2	1	1	1	1	1	1	1	2	2	1	1	2	2	2	2	1	2	1	1
196	DAFWAsnp_26615	LG-01	46.575	AATTCTCCCGCAACGTAAACAGCACAAGAAACTCTTATTGGTATGTTGGATTCTTCCATTTTGAACTTTTCAATATATAAACATTTGAAAGTTGGATTTTGCA[C/T]ACCTCC	1	2	1	2	1	1	2	1	2	1	1	1	2	2	1	2	1	2	2	2	1	1	1	2	2	2	1	1	1	1	1	1	1	2	2	1	1	2	2	2	2	1	2	1	1
203	DAFWAsnp_31952	LG-01	47.725	AATTCTACATAGATATCACATTGTCAGAGATATGCCAACTTTATACTTTCTTATTGTATC[A/C]ATTTTGGTTTTATTAAGCCTATGACACAATAGTTCTTTTCAGGATTGGT	1	2	1	2	1	1	2	1	2	1	1	1	2	2	1	2	1	2	2	2	1	1	1	2	2	2	1	1	1	1	1	1	1	2	2	1	1	2	2	2	2	1	2	1	1
205	DAFWAsnp_14400	LG-01	48.875	AATTCCTGTTGTCATCCATACACATTGACCATAGTCGTTAGCAATGAGGTAATATTTTATATTTATTTAACCTTGTTT[A/G]GTTTGACTGCCGGAAAAAGGATGGAAAGAGT	1	2	1	2	1	1	2	1	2	1	1	1	2	2	1	2	1	2	2	2	1	1	1	2	2	2	1	1	1	1	1	1	1	2	2	1	1	2	2	-	2	1	2	1	1
207	DAFWAsnp_39121	LG-01	50.025	AATTCATTGGATGATATTCATGGATATTTTGATTTGATTCTTTTACTCTTGTGTG[T/C]TTGAATTTGCCTATTTCATTGCATCTCCTAGATTCCAATGTGAAATATGTGATT	1	2	1	1	2	1	2	1	2	1	1	1	2	2	1	2	1	2	2	2	1	1	1	2	2	2	1	1	1	1	1	1	1	2	2	1	1	2	2	2	2	1	2	1	1
362	DAFWAsnp_23883	LG-01	50.6	AATTCAAAGTTTTTCATTTATTTGTAATTTGAATGTTTTAGGAGTTCCCATAAGGAATTTACCTTTGATATTT[T/C]GGTTGGAACAATATAAACCAACCATGTTATTTTCAT	1	2	1	2	2	1	2	1	2	1	1	1	2	2	1	2	1	2	2	-	1	1	1	2	2	2	1	1	1	1	1	1	1	2	2	1	1	2	2	2	2	1	2	1	1
499	DAFWAsnp_34721	LG-01	51.175	AATTCGTGCAATGTATATGTATTCTCATACAATGTAAATGGACTGATGTTATGTGTTGTATATTTGTGTTTTTAGTCAACTTTTGATGTTG[A/G]TGAGCTCTCCGACAATTC	1	2	1	2	2	1	2	1	2	1	1	1	2	2	1	2	1	2	2	2	1	1	1	2	2	2	1	1	1	1	1	1	1	-	2	1	1	2	2	2	2	1	2	1	1
729	DAFWAsnp_28593	LG-01	51.75	AATTCAAGCATCCTATGCAACTCATCAAGTCTTGTCGTGCAACTTTAATGAAGGCATTAAGCCTTATCCAACATGTGCCTGAAGGATGAAGTCGTGCACTTAAGG[G/A]AAAA	1	2	1	2	2	1	2	1	2	1	1	1	2	2	1	2	1	2	2	2	1	1	2	2	2	2	1	1	1	1	1	1	1	-	2	1	1	2	2	2	2	1	2	1	1
733	DAFWAsnp_29607	LG-01	52.325	AATTCGGTATTTGAATTTTTTTTGAGTTTTTAAGGACAATCAATTTACTTTTTAAATAACTATACAATCATATATATACTATTAACATTCTTTTAAAAAAGTT[G/C]AGATGA	1	2	1	2	2	1	2	1	2	1	1	1	2	2	1	2	1	2	2	2	1	1	2	2	2	2	1	1	1	1	1	1	1	-	2	1	1	2	2	2	2	1	2	1	1
842	DAFWAsnp_39143	LG-01	52.9	AATTCGATAACATACATATGGGCTGTTTTATCCTGGGGACGGTGTTGTTGATAGTCTGCTTGCATATTTTTGGCAGTGTCACGAAACGTCTTAAAGAGAG[T/C]GACCTGGTC	1	2	1	2	2	1	2	1	2	1	1	1	2	2	1	2	1	2	2	2	2	1	2	2	2	2	1	1	1	1	1	1	1	-	2	1	1	2	2	2	2	1	2	1	1
974	LaSNP_519	LG-01	53.475	GTGGAGTATGAGATGAGGAAGAGCTCAATTTTACTAGATTTGTCGGTCTTCTCGATGGTTTAATATTTGTTCATAAAAACCTCGAAGAGATAAGAAGCTATTTTCCTCGCTCCTTCTGGTTGGCACTTTGTGAGACATCAAATATGCTCTCCCTTTCCGGTCGGTACCTGGGGTTATAGAACAAGGCCAAGGTATCCTCGACACACAACATGAATTTGTCTCAGGCTGATATAGCCACTAAGAATTAAAAGAAGAATTTGGCCCC	1	2	1	2	2	1	2	1	2	1	1	1	2	2	1	2	1	2	2	2	-	1	2	2	2	1	1	1	1	1	1	1	1	2	2	1	1	2	2	2	2	1	2	1	1
990	DAFWAsnp_38875	LG-01	54.05	AATTCTTTTCGCCCTTCAATTGGTCTTTGCATAGCCTCAACACCATATTTCATATTCTTGCACCTAATCTCTACT[A/C]TTTTTAGCTTCAATCCATCCAAACTGCATAATAT	1	2	1	2	2	1	2	1	2	1	1	1	2	2	1	2	1	2	2	2	2	1	2	2	2	1	1	1	1	1	1	1	1	-	2	1	1	2	2	2	2	1	2	1	1
1042	DAFWAsnp_19499	LG-01	54.625	AATTCACTACAAAAGATGCTATAT[T/A]TCTATTCTCTTCATCCTTTGTTGAAGAGAATGATCATCTTGCCAAGCCCAATGATCATAGCCCAAAAGCAAAATGAATTTTTAAG	1	2	-	2	2	1	2	-	2	1	1	1	2	2	1	2	1	2	2	2	2	1	2	2	2	1	1	1	1	1	1	1	1	-	2	1	1	2	2	2	2	1	2	1	1
1047	LaDArT_PAV15657	LG-01	55.2	TGCAGAAGTAGGACTAAAGGGTGGCTTTTGTAAGGTTTTTGTTACAGATCGGAAGAGCGGTTCAGCAGG	1	2	1	2	2	1	2	1	2	1	1	1	2	2	1	2	1	2	2	-	-	1	1	2	2	1	1	1	1	1	1	1	1	2	2	1	1	2	2	2	2	1	2	-	-
1090	LaDArT_SNP18360	LG-01	55.775	TGCAGATTGGGTGAAAAAACGAGACACTGAAAACGAAATTCCTTTTATACTTTTGGCAATAACCACTTA	1	2	1	2	2	1	2	1	2	1	1	1	2	2	1	2	1	2	2	2	-	1	1	2	2	1	1	1	1	1	1	1	1	2	2	1	1	2	2	2	2	1	2	1	1
1099	LaDArT_PAV17240	LG-01	56.35	TGCAGGTGAGGAAGATGCAGCAGATGGAAAGGAGAGTCCTGCTAATGAAAATGCAGAGAAGGAGCCTGA	1	2	1	2	2	-	2	1	2	1	1	1	2	2	1	2	1	2	2	2	1	1	1	2	2	1	1	1	1	1	1	1	2	2	2	1	1	2	2	2	2	1	2	-	1
1100	DAFWAsnp_36345	LG-01	56.925	AATTCATTAAAATTTAAATTTATAAACTGATATTTTTGTTCAAAATTTTGATGTTAAGTTTTACATAGT[T/C]TAAAGAAATCAATTCTATTGCAAAATTGAAACATATCACA	1	2	1	2	2	1	2	1	2	1	1	1	2	2	1	2	1	2	2	2	2	1	1	2	2	1	1	1	1	1	1	1	2	-	2	1	1	2	2	2	2	1	2	1	1
1111	DAFWAsnp_34033	LG-01	58.075	AATTCCGAGATAGATTTGGGCCCTC[A/C]TATGATGTTTTATTGATCTGTCCCTGTTTACTATGTTAACAGTGTCCTGATAATCAGTCTTGTATTTGCTAAATGACAATGGTG	1	2	1	2	2	1	2	1	2	1	1	1	2	2	1	2	1	2	2	2	2	1	1	2	2	1	1	1	1	1	1	1	1	-	2	1	1	1	2	2	2	1	2	1	1
1115	DAFWAsnp_24294	LG-01	58.65	AATTCCCAACAAGCATATGCATCACTACCAATAACAGATGCAGCATGGAGAATTTACAGACAACAATAGAAAATTAGATAC[G/A]CACTACCTCCCTCTCCTATAAATAACAA	1	2	1	2	2	1	1	1	2	1	1	1	2	2	1	2	1	2	2	2	2	1	1	2	2	1	1	1	1	1	1	1	1	2	2	1	1	1	2	2	2	1	2	1	1
1120	LaDArT_SNP09555	LG-01	59.225	TGCAGTTGATATATATAGAACCAAATACCAGGTAATGTGATTTGAGTTATCATCACCAAAATTACAGAT	1	2	1	2	2	1	1	1	2	1	1	1	2	2	1	2	1	2	2	2	2	1	1	2	2	1	1	1	1	-	1	1	1	2	2	1	1	1	2	2	2	1	2	1	1
1123	DAFWAsnp_27044	LG-01	59.8	AATTCAGTATTGCAATCTATGATGTTAAACTACGTAAAAGGTTCATATAAC[T/C]GATCAATAAACCATCCACAAATATATAATCCAGTAATCTCAGCATCAGGAGCACAACT	1	2	1	2	2	1	1	1	2	1	1	1	2	2	1	2	2	2	2	2	2	1	1	2	2	1	1	1	1	1	1	1	1	2	2	1	1	1	2	2	2	1	2	1	1
1124	DAFWAsnp_28540	LG-01	60.95	AATTCTAACCACCATGAACATGGTAGAAATTTAGGTTTTATGAGACTTCAAT[G/T]TTCATATACAAGTCTTAGTTCTCGCTGTGTAGTACGGAGCAGCACTATCTCCTGTAT	1	2	1	2	2	1	1	1	2	1	1	1	2	2	1	2	2	2	2	2	2	1	1	2	2	1	1	1	1	1	1	1	2	2	2	1	2	1	2	2	2	1	2	1	1
1134	LaDArT_PAV14847	LG-01	61.525	TGCAGTCCTTTGGTGTATTTGGTTGGAAAGGAACAATATAATTTTCAATGATTCCTTTTCGCCTATGGA	1	2	1	2	2	1	1	1	2	1	1	1	2	2	1	2	2	2	2	2	2	1	1	2	2	1	1	1	1	1	1	1	2	2	2	1	2	1	2	2	2	2	2	-	1
1138	DAFWAsnp_30684	LG-01	62.1	AATTCTGAAT[T/C]GGTATGAGAGAACCAATTTGTGATCCACTGAGAGAATTGCGATTAGGTCCTTTGTCATTTGTGTTGTAATAATTTTATTTTAGGTACATGCTATTGTTA	1	2	1	2	2	1	1	1	2	1	1	1	2	2	2	2	2	2	2	2	2	1	1	2	2	1	1	1	1	1	1	1	2	2	2	1	2	1	2	2	2	2	2	1	1
1147	DAFWAsnp_31015	LG-01	63.25	AATTCTAAATATTTACATTGGGCATTGTAGTAAGAAGACAGTAGTTGTATCATTGTGGAATGAGCTTGCAACTACCATAGGGCAAGAGTTGCTTGA[A/C]ATTGCTGATCAAT	1	2	1	2	2	1	1	1	2	1	1	1	2	2	2	2	2	2	2	2	2	1	1	2	2	1	1	1	1	1	1	1	2	2	2	1	2	1	2	2	2	2	2	1	1
1151	DAFWAsnp_33310	LG-01	63.825	AATTCTGAAAAAGTTATTCAAAGCTTCATGACACACACACAAAGCCAATACCGTAGGATATTCATAAATTTAATAGTAGGCATCTTTTCAAAAACCCC[G/A]CAATCAGGCAA	1	2	1	2	2	1	1	1	2	1	1	1	2	2	2	2	2	2	2	2	2	1	1	2	2	1	1	1	1	1	1	1	2	2	2	1	2	1	2	2	2	2	2	1	1
1153	LaDArT_SNP03362	LG-01	64.4	TGCAGAAAATAAATAAGATTAGTCAACCATGATGCATAGGAAGTATTTCGATATACAATGAGTCAGTTA	1	2	1	2	2	1	1	1	2	1	1	1	2	2	2	2	2	2	2	2	2	1	1	2	2	1	1	1	1	1	1	1	2	2	2	2	2	1	2	2	2	2	2	1	1
1157	DAFWAsnp_25975	LG-01	64.975	AATTCCTCTTATGATTTATTATCTTAATTATTTT[A/T]AAGTTGATTCCGTGATATCTTTTTCTAATGCCAAATTGATCTCTTCTTGAATATTGTTAAATACATTAGTTTTCC	1	2	1	2	2	1	1	1	2	1	1	1	2	2	2	2	2	2	2	2	2	1	1	2	-	1	1	-	1	1	1	1	2	2	2	2	2	1	2	2	2	2	2	1	1
1161	DAFWAsnp_16761	LG-01	65.55	AATTCTAATTATTTATTATTATCATCATCATACAAACCCCTGAAGAAGAAAAAATAT[G/T]AACTTAGAAGTATAGTAATGTAAAATTGTAAATGACAATTTTTGGGATGTAG	1	2	1	2	2	1	1	1	2	1	1	1	2	2	2	2	2	2	2	2	2	1	1	2	2	1	1	1	1	1	1	1	2	2	2	2	2	1	2	2	2	2	2	1	1
1162	LaDArT_PAV01267	LG-01	66.125	TGCAGCCTCCTCCTGAGTCGGCCTTTTCCTATAGAAGTGACAATTCTCTTGTTTACCAATACAAAGATG	1	2	1	-	2	1	1	2	2	1	1	1	2	2	2	2	2	2	2	2	2	1	1	2	-	1	1	1	1	1	1	1	2	2	2	2	2	1	2	2	2	2	2	-	1
1172	DAFWAsnp_21331	LG-01	66.7	AATTCACAGTGTATGTATTTCATTCCATATGATA[C/T]GATCGGCCCCCAGGTGGTGCCTCTATTTGGTTCGCAAGAGGAAGCCGCAGAACTCAGGTGTCTATAGTTTTAGGA	1	2	1	2	2	1	1	2	2	1	1	1	2	2	2	2	2	2	2	2	2	1	1	2	2	1	1	1	1	1	1	1	2	2	2	2	2	1	2	2	-	2	2	1	1
1177	DAFWAsnp_31542	LG-01	67.275	AATTCACTTGATGTTGTAAATAATAATGTAAGGTGGTATTATAGGATCTCTTTCCTC[G/A]ACTCTATGTGCCTTTTGTGGTGAGTTAGAAGAATCTATTATCATTTGTTCTT	1	2	1	2	2	1	1	2	2	1	1	2	2	2	2	2	2	2	2	2	2	1	1	-	2	1	1	1	1	1	1	1	2	2	2	2	2	1	2	2	2	2	2	1	1
1178	LaSNP_067	LG-01	67.85	CCTAAAATCTAAAACTTCATCTTCACAAGTCCATTGGAAGCTTCAGCTGCTCCATACTGCATCCAATCCTTGGCACAGACAAGGGCCTCCACTGTCTCTGGTCGCAAGGAACTGCGATACTGACCCATCCTTTTGCCTTTTGTGTCAAAGACAGAGTCAGAAGGAACAGTAGAAACTGGAACGGACAATATATCCCTGGCCATCTTGGAAAGAGTAGGGT	1	2	1	2	2	1	1	2	2	1	1	2	2	2	2	2	2	2	2	2	2	1	1	2	1	1	1	1	1	-	1	1	2	2	2	2	2	1	2	2	2	2	2	1	1
1185	DAFWAsnp_19071	LG-01	68.425	AATTCCAACTTAAGCAACACTTCCAATTCTACTAAGCTACTTGTACACTACCTGAAGAGCACAATCTCGAAAAGCTTCAAGAGATGCATCCGTTAAG[G/C]AATGAGAATCCA	1	2	1	2	2	1	1	2	2	1	1	2	2	2	2	2	2	2	2	2	2	1	1	2	1	1	1	1	1	-	1	1	2	2	2	2	2	1	2	2	2	2	2	1	1
1190	LaIND_135	LG-01	69.575	CCTGTTTTTCATATTCCTATATATACATAGCCTCAGTGAAGCTAGGTTTGCCGAACCAAATAGCCAAACCTAGCTTTTAAGAGAGCAAATACAACAACAACAAAAACCTTCTCTCTTTTTTTTCTCTTTCTAAAAAAAAAATGGCTTTATCTTCTAGAAAATCAAGAACTTCAACAATACTCAGATCTCTCTCACCTTCACCTAGATTATGCAATTCTAATTCTCATTCTTCTTCTGCTTCAGCTTTTGCCTCATCAAGTTTCACTTCTCGTTCCACCACTACTTTCTTTAACCGCACTCCTTCGCCGACACGTGTCAGTCTCTATGGTTCTTCTTCTTCATCATCTTCTCTCCGGTTTTCATTGGACCGGTCCAGTTCTCCGACTCGGTCCATATCGG…	1	2	1	2	2	1	1	2	2	1	1	2	2	2	2	2	-	2	2	2	2	1	1	2	1	1	1	1	1	1	1	1	2	2	2	2	2	1	2	2	2	2	2	1	1
1192	DAFWAsnp_33178	LG-01	70.15	AATTCCATGGCCAAATGGGATCCCAACCATTTGCTTAAGCACCCTTTGGGACCAGAAAAAGCAAATGTGAAAATGATCCAGTTCAGTATCAATTGC[A/G]GAGTCAGTGGAGG	1	2	1	2	1	1	1	2	2	1	1	2	2	2	2	2	2	2	2	2	2	1	1	2	1	1	1	1	1	1	1	1	2	2	2	2	2	1	2	2	2	2	2	1	1
1202	LaDArT_PAV00420	LG-01	70.725	TGCAGTAAAGTTTTCATCCACATTGCAATTAGCTTTGGGTTCCTTTGACAAATTATAACTCCCAGTTTA	1	2	1	2	1	1	1	2	2	1	1	2	2	2	2	2	2	2	2	2	2	1	1	2	1	1	1	1	1	1	1	1	2	2	2	2	2	1	2	2	2	2	2	-	1
1213	LaDArT_SNP05738	LG-01	71.3	TGCAGGTTGATGTGGCGAAAATTCATGTGTTCTTTCACAAGCCCTATTATTTACAGATCGGAAGAGCGG	1	2	1	2	1	1	1	2	2	1	1	2	2	2	2	2	2	2	2	2	2	1	1	2	1	-	1	1	1	1	1	1	2	2	2	2	2	1	2	2	2	2	2	2	1
1217	LaDArT_PAV01333	LG-01	71.875	TGCAGCTGCTGGCTATAACATGCTTCAATTATTCAAGTACTATGTCTCAGCTTATTCAAGGGGCAAGTT	1	2	1	2	-	1	-	2	1	1	1	2	2	2	2	2	2	2	2	2	2	1	1	2	1	-	1	1	1	1	1	1	2	-	2	2	2	1	2	2	2	2	2	-	1
1240	DAFWAsnp_38702	LG-01	73.025	AATTCAGAATGAGGCCAAGCTAGAAAGAAATTACGGGCCATTT[G/T]ACATCATGATTACTATAACTTAAGAGCAAGAAACTATATATCTTTGGTAAGAATCTTGTCCAACTT	1	2	1	2	1	1	1	2	1	1	1	2	2	2	2	2	2	2	2	2	2	1	-	2	1	-	1	1	1	1	2	1	2	2	2	2	2	1	2	2	2	2	2	2	2
1246	LaDArT_SNP00376	LG-01	73.6	TGCAGAAGCACAATAAGCAGACAACGCTGCTGACGTGTCGCCGGTCGAGGCACAACCCACCCCATATAC	1	2	1	2	1	1	1	2	1	1	1	2	2	2	2	2	2	2	2	2	2	-	1	2	1	-	1	1	1	1	2	1	2	2	2	2	2	1	1	2	2	2	2	2	2
1249	DAFWAsnp_20262	LG-01	74.175	AATTCATTTAACAACCCCACGAGTTTATCTCCTATTACAAACATCTCTT[A/G]CTTACTTCATACCAAGAAAGACCAAATCTTCAAAGAGCAATTCCCATTTTGGAAACTACC	1	2	1	2	1	1	1	2	1	1	1	2	2	2	2	2	2	2	2	2	2	1	1	-	1	-	1	1	1	1	2	1	2	2	2	2	2	1	1	2	2	2	2	2	2
1250	DAFWAsnp_37441	LG-01	74.75	AATTCATTAAGGTGCATGGAGAAGGAAGATGGAGAAGCATGCCTAAAAGAGCAGGTTCTTTATGTTGCAACAAAATTATCATTTTTATATTT[G/T]TGGTCACTTTAGCTGTC	1	2	2	2	1	1	1	2	1	1	1	2	2	2	2	2	2	2	2	2	2	1	1	2	1	-	1	1	1	1	2	1	2	2	2	2	2	1	1	2	2	2	2	2	2
1251	LaDArT_SNP12644	LG-01	75.325	TGCAGCCTGTAAATGCAAGCATGTCCTTCTCATATCTATAACAGAAGAGGTACGGTAAGAAAGACTAGA	1	2	2	2	1	1	1	2	1	1	2	2	2	2	2	2	2	2	2	2	2	1	1	2	1	-	1	1	1	1	2	1	2	2	2	2	2	1	1	2	2	2	2	2	2
1262	DAFWAsnp_22567	LG-01	75.9	AATTCTTAAAATGAGGATGTCTTAGACCATCCACATTGAAGAACAACATTTCTATTTTTATTT[A/C]GTCTCACACATTATTTTATAATTATTACAACTCCCGTAAAATAATA	1	2	2	2	1	1	1	2	1	1	2	2	2	2	2	2	2	2	2	2	2	1	1	2	1	-	1	1	1	1	2	1	2	2	2	2	2	-	1	2	2	2	2	2	2
1267	DAFWAsnp_37818	LG-01	76.475	AATTCAACTGTATCATGAGAAGTGTCACACCATTGCTTAGTTTT[T/C]GAAGTTGAGTTACATATAGTTATTCCAATATCGTATCATAATCTGACCCTCTTGATGTGTACTTA	1	2	2	2	1	1	1	2	1	1	2	2	2	2	2	2	2	2	2	2	2	1	1	2	1	-	1	1	1	1	2	1	2	2	2	2	2	1	1	2	2	2	2	2	2
1270	LaDArT_SNP09934	LG-01	77.05	TGCAGCTGTAACAAACTACTTCAAGAAAAAGCTTTGCCATGAGTTTGGTGCATGTAATTACAGATCGGA	1	2	2	2	1	1	1	2	1	1	2	2	2	2	2	2	2	2	2	2	2	1	1	2	1	-	1	1	2	1	2	1	2	2	2	2	2	1	1	2	2	2	2	2	2
1275	LaDArT_SNP03490	LG-01	77.625	TGCAGAACCCAAAAAAGGCGAGTAGTTATCATGTTCATGTGATCATGTGCATTTTTTTTATTTCAGTTC	1	2	2	2	1	1	1	2	1	1	2	2	2	2	2	2	2	2	2	2	2	-	1	2	1	-	1	1	2	1	2	1	2	2	2	2	2	1	1	2	2	2	2	2	2
1281	DAFWAsnp_36296	LG-01	78.2	AATTCACTCACAGGGTTATAAGTAATAGATGTTAGAAATTCCTTAATGATTGGTGAAATACCTAGAATCTTGAATTTCATGATTCTCACG[T/C]ACATATATGAATCAAAGGC	1	2	2	2	1	1	1	2	1	1	2	2	2	2	2	2	2	2	2	2	2	1	1	2	1	-	1	1	2	1	2	1	2	2	2	2	2	1	1	2	2	2	2	2	2
1282	LaDArT_SNP12042	LG-01	79.35	TGCAGGTTTCTAGATCTATAGGTGACGTATATATGAAAAAAGAGCAATTTACAGATCGGAAGAGCGGTT	1	2	2	2	1	1	1	2	1	-	2	2	2	1	2	2	2	2	2	2	-	1	1	2	1	-	1	1	2	1	2	1	2	2	2	2	2	1	1	2	2	2	2	2	2
1307	DAFWAsnp_32201	LG-01	79.925	AATTCCCTCGTCTAAAACTTATTAAGCCGGCCGTTAACACACCAGCAGT[G/A]ACAAGTGCACCTGAAAATAAGCACAGAAAAGTTAATCAAAGGACACTAACCAGCAAAAGT	1	2	2	2	1	1	2	2	1	1	2	2	2	1	2	2	2	2	2	2	2	1	1	2	1	-	1	1	2	1	2	1	2	2	2	2	2	1	1	2	2	2	2	2	2
1315	LaDArT_SNP07855	LG-01	80.5	TGCAGACAAAGAAAAAAAGACCAACTCATTAGAGAATTACAACGGTCAATCATTACAGATCGGAAGAGC	1	2	2	2	1	1	2	2	1	1	2	2	2	1	2	2	2	2	2	2	2	1	1	2	1	1	1	1	2	1	2	1	2	2	2	2	2	1	1	2	2	2	2	2	2
1361	DAFWAsnp_30861	LG-01	81.075	AATTCTGTTCCATAAGCAAACAGAGAACAGAGTTCAACTAGTTGCTTATTCTGATTCGGATTGGAGTAGAAATCCACTAGAAAGGAAGAGCA[T/C]CATGGGCTATGTGTTCT	1	2	2	2	1	1	2	2	1	1	2	2	2	1	2	2	2	2	2	2	2	1	1	2	1	-	1	1	2	1	2	1	2	2	2	2	2	1	1	2	2	2	2	2	2
1362	DAFWAsnp_25362	LG-01	81.65	AATTCTTGACTATAACTTTTGGTTGATGAGAAATGAGACTTATTTTCTTTTCTTGGTCCCATGTTGTTCAAGTTTTCAAAATCTAACATGCTCCCATAT[A/C]TATTCATAAG	1	2	2	2	1	1	2	2	1	1	1	2	2	1	2	2	2	2	2	2	2	1	1	2	1	2	1	1	2	1	2	1	2	2	2	2	-	1	1	2	2	2	2	2	2
1370	DAFWAsnp_29603	LG-01	82.225	AATTCCATTCCATCATCGTTCCTACTTTAGCAGGGTCGACAACAACTCCTTCGCTTGATATCACATGCCCGAGAAAATTCACT[A/G]ATTCTACCCAAAATTCGCATTTTGAA	1	2	2	2	1	1	2	2	1	1	1	2	2	1	2	2	2	2	2	2	2	1	1	2	1	-	1	1	2	1	2	1	2	2	2	2	2	1	1	2	2	2	2	2	2
1412	DAFWAsnp_34410	LG-01	82.8	AATTCTTCAGGTTGCAAAGCAGAATGAGAATGTTTCAATGAAGATAGAA[G/T]ATTTCCAGGATAGTTACGTGCTCTGATACCAAATGTTAGAAATTAAAGAAAGAATAGAAG	1	2	2	2	1	1	2	2	1	1	1	2	2	1	2	2	2	2	2	2	2	1	1	2	1	2	1	1	2	1	2	1	2	2	2	2	2	1	1	2	2	2	2	-	2
1448	DAFWAsnp_36292	LG-01	83.375	AATTCGATAATAGAGATCTGAGCTATTTTATCATGAGAAC[G/A]GTGTGGTTGATAGTCTGCTTGCACATTTTGGGGAGTGCTATGAAACATCTTAAAGAGAGCGACATGTTC	1	2	2	2	1	1	2	2	1	1	1	2	2	2	2	2	2	2	2	2	2	1	1	2	1	2	1	1	2	1	2	1	2	2	2	2	2	1	1	2	2	2	2	2	2
1449	DAFWAsnp_19216	LG-01	83.95	AATTCTTTTATGGAAAT[T/C]GATGTTTCAATTTTTACTTAAATTATTCATAATCTACTGCCTGACATATTTGACCTTTCCCTCTGTTTTCATAGTTTGTGATCCTAAGAGCC	1	2	2	2	1	1	2	1	1	1	1	2	2	2	2	2	2	2	2	2	2	1	1	2	1	2	1	1	2	1	2	1	2	2	2	2	2	1	1	2	2	2	2	2	2
1457	DAFWAsnp_25079	LG-01	84.525	AATTCGTATCCAGACCATCATAGTATTTATTTTAGAGTTAGTTGCTAC[A/G]AAATCTGGTGTCCAAGGCTTAATTGAAAGATAATGATAAAAAATTAGCCAAGGGGCTCCTG	1	2	2	2	1	1	2	1	1	1	1	2	2	2	2	2	2	2	2	2	2	1	2	2	1	2	1	1	2	1	2	-	2	2	2	2	2	1	1	2	2	2	2	2	2
1672	LaDArT_SNP14052	LG-01	85.1	TGCAGAGAGAGCATTAGTGAGTAGCTAGATTTTCTTTGAAAGAACAAAGAAGTGAACTTTGAAGAAGGG	1	2	2	2	1	1	2	1	1	1	1	2	2	2	2	2	2	2	2	2	2	1	2	2	1	2	1	1	2	1	2	1	2	2	2	2	2	1	1	2	2	2	2	2	2
1678	DAFWAsnp_25887	LG-01	85.675	AATTCTTTTTCTTCTAGAG[T/C]CGACACAAGAATATTTTTGGCTTTAAAGTCGTATTGCACTTTCTTTTTGTTTTCATCATTCCATGAAGATTTTGGCTTTACTTTTCTTAT	1	2	2	2	1	1	2	1	1	1	1	2	2	2	2	2	2	2	2	2	2	1	2	2	1	2	1	1	2	1	2	1	2	2	2	2	2	1	1	2	2	2	2	2	2
1696	DAFWAsnp_30587	LG-01	86.25	AATTCAATATACATTGTCCATACAAGAGATTAGATAAAAGATTAACA[G/A]AAGAGAAGACAGATCAACTCCTTGCTTGCTTGCTCCTCCTCTCTCAGCTGTTTTTAATTTCA	1	2	2	2	1	1	2	1	1	1	1	2	2	2	2	2	2	2	2	2	2	1	2	2	1	2	1	1	2	1	2	1	2	2	2	2	2	1	1	2	2	2	2	2	2
1769	DAFWAsnp_38899	LG-01	86.825	AATTCTTAATTCATCACATCCATGCCCCCAATAGGCTCATGCTT[T/A]GCTACTCATAGTGCTACCTCACACCCAATACCATTTAAGACGTGTGTTTTCCCCTTTGTTGTGGG	1	2	2	2	1	1	2	1	1	1	1	2	2	2	2	2	2	2	2	2	2	1	2	2	1	2	1	1	2	1	2	1	2	2	2	2	2	1	2	2	2	2	2	2	2
1775	DAFWAsnp_24894	LG-01	87.4	AATTCTAGTTTTCATTTATCAATTCCGCATTTTTCATTGTCCAATTGTAATGCTTGCAACTCAAATAAAAGTCACAAAGTG[C/A]ATTTTCCCTTTCATCTCTTACCTCTCAA	1	2	2	2	1	1	2	1	1	1	1	2	2	2	2	2	2	2	2	2	2	1	2	2	1	2	1	1	2	1	2	1	2	2	2	2	2	2	2	2	2	2	2	2	2
1776	DAFWAsnp_26101	LG-01	87.975	AATTCTCCAAGCTTCTTGAGAAGATTTTGCTGCAACAATCTTCTCAAAATGTGCCTCATCAACACATTGATGTAGTAAGCAGATAGCCTTGCAATCTTTTCTT[A/C]TGTTTT	1	2	2	2	1	1	2	1	1	1	1	2	2	2	2	2	2	2	2	2	2	1	2	2	1	2	1	1	2	1	2	1	2	2	2	2	2	2	2	2	2	1	2	2	2
1792	Lup214	LG-01	88.55	TTTGAAAAACGTCGAGCACGGAAGTTTTTCATTTATGTTCAAGATTATGATGAGAGTAATCCTAAAACTCATGAGGGGATGGATTTGACCAGAGTGACTACTAGAGAACTGATAGCGTATGTGTCCTTTTTCTTGTTGTGCCCATTATCATTTTTAGATTTCACCTCCCATGATTTGTATTCCTGTGGTGCTCTGCATGAGCATATTGCAACGGGTTTTGGAATAATTACCATGTCTTATTGACCAAATACCTTTAAGTGGTATCATCTTTAATTTGTCAGTCTATTGTATAGAGTTCATATTAAGATGTTAAGTTATATGGAAACCACTTATATATATATATATGTACATGTAGAGTAAATATATAAGACTTCGAGCCCAAATTATAAATGTGAAAAC…	1	2	2	2	1	1	2	1	1	1	1	2	2	2	2	2	2	2	2	-	2	1	2	2	1	2	1	1	2	-	-	1	2	2	2	2	2	2	2	2	2	1	2	2	2
1793	DAFWAsnp_20540	LG-01	89.125	AATTCCAGCTTAGTCCTTACTCCTTATCTT[C/G]GACTCTAAAGTTAGTATTATAACTTTAACTATTATTAACAAAAAACCATAATATGAGGAACTAGTATAACTAATTCAAT	1	2	2	2	1	1	2	1	1	1	1	2	2	2	2	2	2	2	2	2	2	2	2	2	1	2	1	1	2	1	2	1	2	2	2	2	2	2	2	2	2	1	2	2	2
1796	DAFWAsnp_38554	LG-01	89.7	AATTCATTCAAGGGTT[C/T]TGTCAATCAATTGCCAAAGATATATATGAAGATAGATGATGAGTTATTAGCACTTCTGCTACTGAGTTCGTTACCTGAAAGCTAGGATACATT	1	2	2	2	1	1	2	1	1	1	1	2	2	2	2	2	2	2	2	2	2	2	2	2	1	2	1	1	2	1	2	1	2	1	2	2	2	2	2	2	2	1	2	2	2
1797	DAFWAsnp_23644	LG-01	90.275	AATTCTTCATTTTTCACTGAAACTTGGATCTTGTCTCCTTAAAAACAGAGATAGTTAGTAATTGAAATTGTAAGAAATAAATGTTTTTCTATGTAATATTACCTTGCA[G/A]T	1	2	2	2	1	1	2	1	1	1	1	2	2	2	2	2	2	2	2	2	2	2	1	2	1	2	1	1	2	1	2	1	2	1	2	2	2	2	2	2	2	1	2	2	2
1834	Tardus	LG-01	92	-	1	2	2	2	1	1	2	1	1	1	1	2	2	2	2	2	2	2	2	2	2	2	1	2	1	2	-	1	2	1	2	2	2	1	2	2	2	2	2	2	2	1	2	2	2
1835	DAFWAsnp_37371	LG-01	92.575	AATTCCATGAGACAACATACCTCACACAATTGTATATCTA[G/A]TTGAATACTATTTCCACATAACACAAGTCCCCGCATTTATCATATGCGGAAATCAAAGTGTTAGCTATA	1	2	2	2	1	1	2	1	1	1	1	2	2	2	2	2	2	2	2	2	2	2	1	2	1	2	1	1	2	1	2	2	2	1	2	2	2	2	2	2	2	1	2	2	2
1858	LaDArT_PAV02531	LG-01	93.15	TGCAGAGTAACAACCTAATTAGCTAATACTTCAATTCTTAGAGTGTTGACATCAATTTTGAAAACATGA	1	2	2	2	1	1	2	1	1	-	1	2	2	2	2	2	2	2	2	2	2	2	1	2	1	2	1	1	2	1	2	2	2	1	2	2	2	2	2	2	2	1	2	-	2
1896	TaM1	LG-01	93.725	TTAACTTGAAATCATTACTTCAAATTCACCAATCCTCTTATGCGAAATTTTTGTTAGATTGGGCCTAAACAGAGGATTGCAAATCTGTCACACATGTGCATTCACAGAACCCAATGGAATGATTAGTAGATTTGCATATGGTTGGATTTGAGATATCACCACACAAATAGTGAGTCACACGAGCTCCTGATTAGGGGAATCAGTTGAGGCTAACCCTGTTTTGCTGTTCCAAATGGGTCAAAATTATAATGCCAAAGGAGAATCAAAATCATAG	1	2	2	2	1	1	2	1	1	1	1	2	2	2	2	2	2	2	2	2	2	2	1	2	1	2	-	1	2	1	2	2	2	1	2	2	2	2	2	2	2	1	2	2	2
1897	LaDArT_SNP07943	LG-01	96.025	TGCAGATTGTAAAAAGAGAGAGCAAATGTTATGTTTTTGTAACCAAATTACAGATCGGAAGAGCGGTTC	1	2	2	2	1	1	2	1	1	2	1	2	2	2	2	2	2	2	1	2	2	2	1	2	1	2	-	1	2	1	2	2	2	1	2	2	2	2	2	2	1	1	2	2	-
1904	DAFWAsnp_38938	LG-01	96.6	AATTCACTTTTG[C/T]GTGTACTATTGAGTATTGACATGTTGTTGTCATTTCAGTTCTTATGTCTTTTTTAACATTTACAAAAACACTTTAGTTTATGGTGACACTTGATAGT	1	2	2	2	2	1	2	1	1	2	1	2	2	2	2	2	2	2	1	2	2	2	1	2	1	2	-	1	2	1	2	2	2	1	2	2	2	2	2	2	1	1	2	2	2
1911	DAFWAsnp_34746	LG-01	97.175	AATTCAAATTTTTTTGCAAGGATCACGGTATTGTGAGA[C/T]ATTATACCGTGAGGTACACTCCACAACAAAATGGACTTGCAGAACAAATGAACAAAATCTTACTTGAAAGG	1	2	2	2	2	1	2	1	1	2	1	2	2	2	2	2	2	2	1	2	2	2	1	2	1	2	-	1	2	1	2	2	2	1	2	2	2	2	2	2	1	1	2	2	2
1917	DAFWAsnp_30215	LG-01	98.9	AATTCTTTTGTATCATATTAGGTTAAAAATCAAAAGTTTGGTTGCTTAAAATAACAATTATTAAGAAGGTCA[A/G]TCGTATACCTCAAAAGATATTAATTCATCATCGTATG	1	2	2	2	2	2	2	1	1	2	1	2	2	2	2	2	2	2	1	2	2	2	1	2	1	2	-	1	2	1	2	2	2	1	2	2	2	2	2	2	1	1	2	2	2
1921	DAFWAsnp_31860	LG-01	100.625	AATTCGATAACAAAGATCTGGGCTGTTTTATCCTAGGGATAATGTGGTTGATAGTCTGTTTG[C/A]ATATTTTTGGCAGTGCCACAAAACATCTTAAAGAGAGCGACCTAGTC	1	2	2	2	2	2	2	1	1	1	1	2	2	2	2	2	2	2	1	2	2	2	1	2	1	2	-	1	2	1	2	2	2	1	2	2	2	2	2	2	1	1	2	2	2
1924	DAFWAsnp_38037	LG-01	102.35	AATTCAAACACTACTTAATGAGTAATGGAGGCAATTCAAATTTAAATGAAGCCAGTTCAATAATTCTTACAAAATGGTGGCT[A/T]ATCAATCAGGAATCAGAATCTGTCTGG	1	2	2	2	2	2	2	1	1	1	1	2	2	2	2	2	2	2	1	2	2	2	1	2	1	2	-	1	2	1	2	2	2	1	2	2	2	2	2	2	1	1	1	2	2
1926	DAFWAsnp_31453	LG-01	102.925	AATTCCTTGGTGCA[T/C]CGAGAAGCCCCGTTTTGCAGTAGGGTAAACTTTTAAGTCTTCAACTAGTTTTTGTAGTGATGCATCTTCTCTCACCTCTTGTAGCAGCGTTTCTG	1	2	2	2	2	2	2	1	1	1	1	2	2	2	2	2	2	2	1	2	2	2	1	2	1	2	-	1	1	1	2	2	2	1	2	2	2	2	2	2	1	1	1	2	2
1933	DAFWAsnp_23225	LG-01	103.5	AATTCAATTCATGGAAACAACCTCTCCGCTTGAGGGAATAAGGCTGCATACATCGACCCTCCCCAAACCCCACTAAGTGGGAGTTTCGTGCACTGG[C/G]CTATCATTTCCTT	1	2	2	2	2	2	2	1	1	1	1	2	2	2	2	2	2	2	1	2	2	2	1	2	1	2	-	1	1	1	2	2	2	2	2	2	2	2	2	2	1	1	1	2	2
1936	DAFWAsnp_17308	LG-01	106.375	AATTCTTCATTCTCCTCTTGCCCCCAAATGAACAAGTTCCTCCAAGTGAGTTTCCAGGACCACACACTCGTTCCCCCAATTCATTGACA[G/A]ATGCATCTTTATCAATAGTC	1	2	2	2	2	2	2	1	1	1	1	2	2	2	2	2	2	2	1	2	2	2	1	2	1	2	1	1	1	1	2	2	2	1	2	2	2	2	2	2	1	1	1	2	1
1943	DAFWAsnp_28373	LG-01	106.95	AATTC[C/A]GCAGTCAGAGTTAACAGTGGTTAGTGAAAGCAGAAAATAAGAACATCAATTCTACCAAAACAACATTAGTAACCAATAACATCTTATATATAATTACATTTACC	1	2	2	2	2	2	2	1	1	1	1	2	2	2	2	2	2	2	1	2	2	2	1	2	1	2	1	1	1	1	2	2	2	1	2	2	2	2	2	2	1	1	1	2	1
1946	DAFWAsnp_33269	LG-01	107.525	AATTCATCACTTTAGACATACATGACACCCTAGTCATAATGTTTTTGCTGCATTAGAAGGAGAACAAATTTTA[C/T]CATGGCCCATTGCTTTATTCGTGCCACTCAACTTTC	1	2	2	2	2	2	2	1	1	1	1	2	2	2	2	2	2	2	1	2	-	2	1	2	1	2	1	1	1	1	-	2	2	1	2	2	2	2	2	2	1	1	1	2	1
1948	DAFWAsnp_23296	LG-01	108.675	AATTCCATGAGATAAGGGAAGTTCCAAAATATATTCAATATCTCATTGTGGATCTTTTAGTTTTTG[T/G]ACAGGCTACCCATTCACTATCACTATATGCCTCAAGTTGAACA	1	2	2	2	2	2	2	1	1	1	1	2	2	2	1	2	2	1	1	2	2	2	1	2	1	2	1	1	1	1	2	2	2	1	2	2	2	2	2	2	1	1	1	2	1
1950	DAFWAsnp_26181	LG-01	109.825	AATTCAAAACTAGAG[A/G]GTGCTAGATTGGTTCCTTGGGCATCTGGAAATACCCGAGCTTGGAGGGCTGATGATGCCTTTCGCCCTCGGAGCTTGCCCAATTTGTCTAAGCA	1	2	2	2	2	2	2	1	1	1	1	2	2	2	1	2	2	1	1	2	2	2	1	2	1	2	1	1	1	1	2	2	2	1	2	2	2	2	2	2	1	1	1	2	1
1957	DAFWAsnp_27520	LG-01	112.125	AATTCCAATTACACCAAATCTAACCAATCCAAAACACCTTCTTCATCTTCAGTTTCTCTCAA[C/T]AACTTCAACTTCGATTTCGATCTCGGTATCGGATCCAATCGATCTAA	1	2	2	2	2	2	2	1	1	1	1	2	2	2	1	2	2	1	1	2	2	2	2	2	1	2	1	1	2	1	2	2	2	1	2	2	1	2	2	2	1	1	1	2	1
1963	DAFWAsnp_34894	LG-01	113.85	AATTCAAATTTTTGG[T/C]TATTTAAGTCTCTTATTCTTCTCTTTTTCTACATTTTTCATTATCTTATTTTTTGTTATCATTGAATTTTGTGAATAAGATGCAACGCGGAACA	1	2	2	2	1	2	2	1	1	1	1	2	2	2	1	2	2	1	1	2	2	2	2	2	2	2	1	1	2	1	2	2	2	1	2	2	1	2	2	2	1	1	1	2	1
1964	DAFWAsnp_29848	LG-01	115.575	AATTCATTTCCCTCAAAGTGGAAAAGGCTGTGTCCA[A/G]TGTTCATATAATAGAAAAAACCAGTTAGAGATAAAAATGTGGGTAGCTTGAGAAGTTCGTTAAAATAATAAAA	1	2	2	2	1	2	2	1	1	1	1	2	2	2	1	2	2	1	1	2	2	2	2	2	2	2	2	1	2	1	2	1	2	1	2	2	1	2	2	2	1	1	1	2	1
1968	LaDArT_SNP00681	LG-01	116.15	TGCAGCTCCTGAGAGTGAATGTGGAGGAGCTCGCCGGAACTCATAGCTTTGGTATTGGAGGAGAATCGC	1	2	2	2	1	2	2	1	1	1	1	2	2	2	1	2	2	1	1	2	2	2	2	2	2	2	2	1	2	1	2	1	2	2	2	2	1	2	2	2	1	1	1	2	1
1970	LaDArT_PAV02822	LG-01	116.725	TGCAGCTACAGCAGTAGCAACCGTGCTTTTTTACAAGCACACATGATTATGATTTGTTGAGTGTATATT	1	2	2	2	1	2	2	1	1	1	1	2	2	2	1	2	2	1	-	2	2	2	2	2	2	2	2	1	2	1	2	1	2	2	2	2	1	2	2	2	1	1	1	-	1
1975	DAFWAsnp_16765	LG-01	117.3	AATTCAGTCCTTGATCTGTATGAAACTGACAAGCTTAGAATTGAAAATAACATCTTTTCTCATCAACCAAATAGTTGTAAACCAAAACAT[C/T]CTCTAAAGTTGTCCCATTT	1	2	2	2	1	2	2	1	1	1	1	2	2	2	1	2	2	1	1	2	2	2	2	2	2	2	2	1	2	1	1	1	2	2	-	2	1	2	2	2	1	1	1	1	1
1980	LaDArT_PAV21260	LG-01	118.45	TGCAGAAAATGCAACAATAGAATGGTCAGCCATGTCTAATACTAAAACATTGACAAAAATAAACTTTTT	1	2	2	-	1	2	2	1	1	1	1	2	2	2	1	2	2	1	1	2	2	2	2	2	2	2	2	1	2	1	1	1	2	2	2	2	1	2	2	-	1	1	1	-	1
1982	DAFWAsnp_37862	LG-01	119.025	AATTCACAGATAGGAAAGTCTTTGTACAGGTACTCCAAGATTCCAGCAATTAACAAGATTTCTTATTTTCATCAT[A/G]TTAAATCAGACATGGCAGCATCACGTTCACACAA	1	2	2	2	1	2	2	1	1	1	1	2	2	2	1	2	2	1	1	2	2	2	2	2	2	2	2	1	2	1	1	1	2	2	2	2	1	2	2	2	1	1	1	1	1
1983	LaDArT_SNP04012	LG-01	120.175	TGCAGCAACCTTACCTTCTTGACACTGTACGACGGGCTTGTCTGCACCATGCCCGTTGGTCGTGGCTGC	1	2	2	2	1	2	2	1	1	1	1	2	2	2	1	2	2	1	1	2	2	2	2	2	2	2	2	1	2	1	1	1	2	2	2	2	1	2	2	2	1	2	1	1	1
1985	DAFWAsnp_32389	LG-01	120.75	AATTCA[A/G]TTGTATACTCTATCACAGTTCTCTTTCCTTGAACACATTCGATATACATTTTATAAAAAAATTTGCTCATAATCTTCTGGTAAAAATCGCTCCAGCACCAACT	1	2	2	2	1	2	2	1	1	1	1	2	2	2	1	2	2	1	1	2	2	2	2	2	2	2	2	1	2	1	1	1	2	2	2	2	1	2	2	2	1	2	1	1	1
1986	DAFWAsnp_35108	LG-01	121.325	AATTCATTATAAATTTGTCATT[T/C]CATTCAATGCCATCTATTCAATTCTATTCATTTAACAAATGAAATTCATATTCTTTTCTTACTTTTTGATTTCTAACATGGTATCAG	1	2	2	2	1	2	2	1	1	1	1	1	2	2	1	2	2	1	1	2	2	2	2	2	2	2	2	1	2	1	1	1	2	2	2	2	1	2	2	2	1	2	1	1	1
1990	LaDArT_PAV21280	LG-01	121.9	TGCAGAATAGAGAGAACAAAACCAAGTGATTTCAGAGTTGAGATTCTGCATATATCAGTTTAGAGTGCA	1	2	2	2	1	2	2	1	1	1	1	1	2	2	1	2	2	1	1	2	2	2	2	2	2	2	2	1	2	1	1	1	2	2	2	2	1	2	2	2	1	2	1	-	1
1997	DAFWAsnp_34801	LG-01	122.475	AATTCAATATTCACCAAACATGCTTAAAAGTTTACATAAAGGAAAAGTACAACAACTAAAGCATGGGAAC[A/G]GGAAAATAGCCAGATAAAACAAATTATATGAATACACAA	1	2	2	2	1	2	2	1	1	1	1	1	2	2	1	2	2	1	1	2	2	2	2	2	2	2	2	1	2	1	1	1	2	2	2	2	1	2	2	2	1	2	1	1	1
1998	DAFWAsnp_36454	LG-01	123.05	AATTCTAGTATTAGACAAAGACATTCAAGACTAACCTACACTTAAAGGTATCATATTTCCAACTGATATGGAATTTTACTCTAAAGCAACTAAGCTATA[T/A]TAACATGAAA	1	2	2	2	1	2	2	1	1	-	1	1	2	2	1	2	2	1	1	2	2	2	2	2	2	2	2	1	2	1	1	1	2	2	2	2	1	2	2	2	1	2	1	1	1
2000	DAFWAsnp_23262	LG-01	124.2	AATTCAATTTAAGACAATACATCATTA[T/A]GTTTGGAATAACTACATGTAACATTGGAATATTCTCAATAACTACAATAACTCTAAAACCCTGTTGATATTTTAATGATAAG	1	2	2	2	1	2	2	1	1	1	1	1	2	2	1	2	2	1	1	2	2	2	2	2	2	2	2	1	2	1	1	1	2	1	2	2	1	2	2	2	1	2	1	1	2
2007	DAFWAsnp_36332	LG-01	124.775	AATTCATATTACAAACTCTAACACACTCATTGATCCAAGTACTCATGGGGTGTTTCTATTTAATGTTTATATTTTGTGTGCATTATTACAAGGAACTTATGG[C/T]AGTTTGA	1	2	2	2	1	2	2	1	1	1	1	1	2	2	1	2	2	1	1	2	2	2	2	2	2	2	2	1	2	1	1	1	2	1	2	-	1	2	2	2	1	2	1	1	2
2008	DAFWAsnp_25921	LG-01	125.35	AATTCATCCACTAAATTTAGATATAAATATATTACATAACTTAAAATATGATTTAAATACATTTATATAGATTAATGGATATC[A/G]TTTCATGATCTAAATCCAAAATTTTC	1	2	2	2	1	2	2	1	1	1	1	1	2	2	1	2	2	1	1	2	2	2	2	-	2	2	2	1	2	1	1	1	2	1	2	-	1	2	2	1	1	2	1	1	2
2013	LaDArT_PAV28018	LG-01	125.925	TGCAGTGCCTCCCATAATGGTAGCTTGCCATTACAGATCGGAAGAGCGGTTCAGCAGGAATGCCGAGAC	1	2	2	2	1	2	2	-	1	1	1	1	2	2	1	2	2	1	1	2	2	2	2	2	2	2	2	1	2	1	1	1	2	1	2	-	1	2	2	1	1	2	1	-	2
2014	DAFWAsnp_32132	LG-02	0	AATTCCTACCTTTTTTATTTCGCAAAAGAGTTATATGTTATCTTTGATTGTTCTCTTTTGTAGTAACTACCAC[A/G]GTAGGATAGAGGATGTGATTATTATACTATGACCAC	1	2	1	2	1	1	2	2	2	2	1	1	1	1	2	1	1	1	1	2	2	1	2	2	2	1	2	1	2	1	2	1	1	1	1	1	2	2	2	1	1	1	2	1	1
2017	DAFWAsnp_19845	LG-02	0.575	AATTCTCTTTGATTCTATTCTCTTCCGACACAAACAACAATGGA[C/T]GAATCGAAACACCTTCTCAAACTTCAATGTTCTGTCATGAATTACGATTGGGGTATACAAGGTTG	1	2	1	2	1	2	2	-	2	2	1	1	-	1	2	1	1	1	1	2	2	1	2	2	2	1	2	1	2	1	2	1	1	1	1	1	2	2	2	1	1	1	2	1	1
2024	LaDArT_SNP08726	LG-02	1.15	TGCAGAGCCTGTTCCGATAAAATTGGTCACAGTGCCAGTCTTAGGAGGATACATGGAAGAAGAATATGT	1	2	1	2	1	2	2	2	2	2	1	1	1	1	2	1	1	1	1	2	2	1	2	2	2	1	2	1	2	1	2	1	1	1	1	1	2	2	2	1	1	1	2	1	1
2026	DAFWAsnp_37537	LG-02	2.875	AATTCACTGTGAATTTTGGAACATGGTTTTCACAATTTACCT[T/G]CAAGTTAGGTTCACCACAATATTCTGGTCTAGTTCCTCCAGAGAATGGGTATGTGAGGTTTGTGATG	1	2	1	2	1	2	2	2	2	2	1	1	1	1	2	1	1	1	1	2	2	1	2	2	2	1	2	1	2	1	2	1	1	1	1	1	1	2	2	1	1	1	2	1	1
2028	LaDArT_PAV24153	LG-02	5.175	TGCAGTCCAAGTTTTGAAAATATCGAGTCTGGCACATTATTTGTAGGATCATCCTTCACCACATCTAGA	1	2	1	2	1	2	2	2	2	2	1	1	1	1	2	1	1	1	1	2	2	1	2	2	2	1	2	-	2	1	2	1	1	1	1	1	1	2	2	1	-	1	2	-	1
2037	LaDArT_SNP14171	LG-02	5.75	TGCAGATGTCTGCTTGCTTATGCATGTCGGGAAATGTTGAGAAGGCCATTGAAATAAGTCGTGGAGTAT	1	2	1	2	1	2	2	2	2	2	1	1	1	1	2	1	1	1	1	2	2	1	2	2	2	1	2	1	2	1	2	1	1	1	-	1	1	2	2	1	1	1	2	1	1
2038	DAFWAsnp_30154	LG-02	6.9	AATTCCACTAGAGGATTTCACTTTCTTCGTTTT[G/C]TGTTCTGAACAAAGCTGAAACCCTTCGAAGTTCAACCGCCATGACCGGTCACCATTGTTAGCCTCTGATAACAGCA	1	2	1	2	1	2	2	2	2	2	1	1	1	1	2	1	1	1	1	2	2	1	2	2	2	1	2	1	2	1	2	1	1	1	-	1	1	2	2	2	1	1	2	1	1
2041	DAFWAsnp_24958	LG-02	7.475	AATTC[C/T]ATGAATCAAGAGAGAATGATGCATTACCAAATGGAGCCATCATGGGGCTACTACATGAGGGTTAGGAACATGGAAGACCAAATGGAGAGAGTTGTAAGGTTAGC	1	2	1	2	1	2	2	2	2	2	1	1	1	1	2	1	1	1	1	2	2	1	2	2	2	1	2	1	2	1	2	1	1	1	-	1	1	2	2	2	1	1	2	1	1
2042	LaDArT_SNP00890	LG-02	8.05	TGCAGAATTAGGCTATTTGTTACGAGTGTCCGAATTGAAGTATTTTCAAAAAAATATTCATATTGCAAT	1	2	1	2	1	2	2	2	2	2	1	1	1	1	2	1	1	1	1	2	2	1	-	2	2	1	2	1	2	2	2	1	1	1	-	1	1	2	2	2	1	1	2	1	1
2051	LaDArT_SNP00582	LG-02	9.2	TGCAGCACGTTTAGCATTCACTGGATGAGAAACCAGAATCTTGGTTATTTCCTTGGACAATTCGTTACA	1	2	2	2	1	2	2	2	2	1	1	1	1	1	2	1	1	1	1	2	2	1	2	2	2	1	2	1	2	2	2	1	1	1	1	1	1	2	2	2	1	1	2	1	1
2054	LaDArT_SNP13054	LG-02	10.35	TGCAGCATGCAGTAGCATCTGCTCAAGCTAGCCAGGAGAAGCAAAGCATGTTCTATTACACAATTACAG	1	2	2	2	1	2	-	2	2	1	1	1	1	1	1	1	1	1	1	2	2	1	2	2	2	1	2	1	2	2	2	1	1	1	1	1	1	2	2	2	1	1	2	1	1
2059	DAFWAsnp_22311	LG-02	10.925	AATTCTGAACAAAGTCCATTTTTTAT[A/G]ACTATAATTTTGTATCCAAAGCTTTATAAGCTCCAATATATATATTTATTGATATAAATATAAAAAGTGTATATACTTTATAT	1	2	2	2	1	2	-	2	2	1	1	1	1	1	-	1	1	1	1	2	2	1	1	2	2	1	2	1	2	2	2	1	1	1	1	1	1	2	2	-	1	1	-	1	1
2061	DAFWAsnp_37821	LG-02	11.5	AATTCCAGATATATAACCTAAATGCTTCACTAGAGGCTGGAATTTAACAACTTGTTATTTGTTTTCGCGTAGGTGATGGCATTCGATGAATCGGAATAATATCGATTA[T/G]A	1	2	2	2	1	2	2	2	2	1	1	1	1	1	-	1	1	1	1	2	2	1	1	2	2	1	2	1	2	2	2	1	1	1	1	1	1	2	2	2	1	1	2	1	1
2062	DAFWAsnp_36697	LG-02	13.225	AATTCTACTATAGAAGGTGTATATGGTGGTGTACCTTTTTTGTGTTGGCCATTCTGCAGTGATCAACTTATGAACAAGACATATATTTGTGATGT[T/G]TGGAAGGTTGGGCT	1	2	2	2	1	2	2	2	2	1	1	1	1	1	-	1	1	1	1	2	2	1	1	2	2	1	2	1	2	2	2	1	1	1	1	1	1	2	2	2	1	1	2	1	1
2066	DAFWAsnp_26684	LG-02	13.8	AATTCTTCCTTCAAAATTGTTACTATTCAGATATAGCTCAGACAACACAGTAAGATTTCCAATGCTAGTAGGAATATTACCAGATAATCTATTTTG[T/A]TGCAAATCCAAAT	1	2	2	2	1	2	2	2	2	1	2	1	1	1	-	1	1	1	1	2	2	1	1	2	2	1	2	1	2	2	2	1	1	1	1	1	1	2	2	2	1	1	2	1	1
2067	LaDArT_SNP06408	LG-02	14.375	TGCAGATAGCAGTCAACCCCAAAAATGCTATAGATAGGTAGTAGGATGGCCGCTACAACAATTATAAAT	1	2	2	2	1	2	2	2	2	1	2	1	1	1	1	1	-	1	1	2	2	1	1	2	1	1	2	1	2	2	2	1	1	1	1	1	1	2	2	2	1	1	2	1	1
2073	DAFWAsnp_28576	LG-02	15.525	AATTCTT[T/A]TATAACTTAGTGTGAGGCAATAAAAGGTTTTTTTATTATTTTATTAACTGATTTATGTAGAGGATTCTATTTGATCCATGGTTGGGAACTATTGATTGATTC	1	2	2	2	1	2	2	2	2	1	2	1	1	1	-	1	1	1	1	2	2	1	1	2	1	1	2	1	2	2	2	1	1	1	1	1	1	2	2	2	1	1	2	1	1
2077	LaDArT_SNP02061	LG-02	16.675	TGCAGATAGTTTTGATGGGCAGAATGTGGGTTCAGAGGTAGTGAAAAAGCCTTTCTACTATCTGATAAG	1	2	2	2	1	2	2	2	2	1	2	1	1	1	1	1	1	1	1	2	2	1	2	-	1	1	2	1	2	2	2	1	1	1	1	1	1	2	2	2	1	1	2	1	1
2081	DAFWAsnp_37013	LG-02	17.25	AATTCATAAATTTAAGTTTAACCCTGATTTCCGAGTGATCTGTGAATTTGTGATACCGACAGACACACCTTAA[A/C]TCTTTAAATCGCATACATATTAAATCCATAATTTTC	1	2	2	2	1	2	2	2	2	1	2	1	1	1	-	1	2	1	1	2	2	1	2	2	1	1	2	1	2	2	2	1	1	1	1	1	1	2	2	2	1	1	2	1	1
2088	LaIND_188	LG-02	18.975	GTTGGAAAGATAGGATTAAGGTTTTGAGAATCACAGTCCCAATTGTTTGTCTCAATGGCTTTTACTTCTTCTCTCTCTTCCAAAAACCTTCCTCTTTCTCTATTTCACTCTTCAAATTCCACAAATTCCACAAATTCCTCATTTCTCACTTTCCCTTCTCCAAAACCATTATTACTTTCTTCTTCTTTCTCTCTTCGCGCCTCAAAAAACACTTCCAACATCAAAAAATCCGATTCAAAGGAGAATCAAATTGAAGATGTAGAAGAAGAAATTGAAGAGGAACTACCTTGGATTCAAGAAAAAGCTTTGGACGTTGTTGAATTCACAGGTTCAGTTACTCAAGCCATTCCTGGTCCTCGTGTGGGTCCCACTTCATTGCCTTGGATTCTCGCTATCCCT…	1	2	2	2	1	2	2	2	2	1	2	1	1	1	1	1	2	1	1	2	2	1	2	2	1	1	-	1	2	2	2	1	1	1	1	1	1	2	2	2	1	1	2	1	1
2093	DAFWAsnp_30836	LG-02	19.55	AATTCGTCTTGAGTCTCCAATTAGCACAATATCATTAACAAAAAATCATATATTGTGACACCGGTTTTTGGATACAATCAATAATCACATCCTGA[G/A]ATCAAAATACTACA	1	2	2	2	1	2	2	2	2	1	2	1	1	1	-	1	2	1	1	2	2	1	2	2	1	1	2	1	2	2	2	1	1	1	1	1	1	2	2	2	1	1	2	1	1
2095	DAFWAsnp_34711	LG-02	20.7	AATTCTTTTCCAAAAAAAGTAGGAAATCCATAAATGAATAA[C/G]GGTATAATTCACTCATCAAACTTTTGTTAGTAAACCAGAACTAAAATTTGAAGCCATATGACCCAACT	1	2	2	2	1	2	2	2	2	1	2	1	1	1	-	1	2	1	1	2	2	1	1	2	1	1	2	1	2	2	2	1	1	1	2	1	1	2	2	2	1	1	2	1	1
2096	DAFWAsnp_30374	LG-02	21.85	AATTCAGTTGATTGAACATTGGA[T/C]CCGTGTGGTTCAACTGAGGGGGCTGGAGATGAGAGGATCGTTGGACATTAAGATTCTGATATGGAATACCTGATTCCCTCATATCA	1	2	2	1	1	2	2	2	2	1	2	1	1	1	-	1	2	1	1	2	2	1	1	2	1	1	2	1	2	2	2	1	1	1	2	1	1	2	2	2	1	1	2	1	1
2097	DAFWAsnp_34021	LG-02	22.425	AATTCATGTTTAATCCAAATCACATTGATCATAGGAGAAACGATAAAGAAAGACTTAGAGCTCAATGCTT[C/T]ATCAATGAACATGATTTATGATAGATCATTATGGCATTG	1	2	2	1	1	2	2	2	2	1	2	1	1	1	-	1	2	1	1	2	2	1	1	2	1	1	2	1	2	2	2	1	1	1	2	1	1	2	2	2	1	1	2	2	1
2098	DAFWAsnp_22905	LG-02	23	AATTCCATATCCAGAAACTTAACTGTCTAACCGGCAACAATCTGATTAAATAAAAGCATAATGTGGCTAACTAGTCATAGAGGCTGATAACAGACAGGAAGTTCTAGAT[T/C]	1	2	2	1	1	2	2	2	2	1	2	1	1	1	-	1	2	1	1	2	2	1	1	2	1	1	2	1	2	2	2	1	1	1	2	1	1	2	2	2	1	1	2	2	1
2099	LaDArT_SNP06950	LG-02	23.575	TGCAGGAACTACATAGGTCTAGCCTCAACTATGAAAACTTATACGACACTCAGAAAACTGCTAAAACTA	1	2	2	1	1	2	2	2	2	1	2	1	1	1	1	1	-	1	1	2	2	1	1	2	-	-	2	1	2	2	2	1	1	1	1	1	1	-	2	2	1	1	2	-	-
2101	LaDArT_PAV14926	LG-02	25.3	TGCAGTTCCTCAACAATCTGTTCCTGGTTTTGAGGCCTCTGTTCAGTCAGAAAATTCTTTCCAATCTCA	1	2	2	1	-	2	2	2	2	1	2	1	1	-	1	1	2	1	1	2	2	1	1	2	1	2	2	1	2	2	2	1	1	1	1	-	1	2	2	2	1	1	2	-	1
2103	LaDArT_SNP08788	LG-02	25.875	TGCAGATCAAAAGAGGGGAGGTGTGGCTAACACAGCATAAGTAAAAGAAAACTGAAAAACAGAAAAAGC	1	2	2	1	1	2	2	2	2	1	2	1	1	1	1	1	2	1	1	2	2	1	1	2	1	2	2	1	2	2	2	1	1	1	1	1	1	2	2	2	1	1	2	2	1
2112	DAFWAsnp_28924	LG-02	26.45	AATTCTGGATACTGCATTGAAGTCACTTA[T/C]ACTATTAAACCAATATCAGAAACAAACACTAAATTGATGTAAATCTCTAGCAAAGCTAGGTGCGACAAGTATTTTTCTAG	1	2	2	1	1	2	2	2	2	1	2	1	1	1	-	1	2	1	1	2	2	1	1	2	1	2	2	1	2	2	2	1	1	1	2	1	1	2	2	2	1	1	2	2	1
2118	DAFWAsnp_37215	LG-02	27.025	AATTCATTGCTTACTGCCCACAAATAGGAATA[G/T]TGTCGATCTCATTTAATCCTTGATCAACTTATGCATATGCATTTCTTCTTCCTTCTCTATGCAATACACATGTTTGT	1	2	2	1	1	2	2	2	2	1	2	1	1	1	1	1	2	1	1	2	2	1	1	2	1	2	1	1	2	2	2	1	1	1	2	1	1	2	2	2	1	1	2	2	1
2119	DAFWAsnp_35895	LG-02	27.6	AATTCCATTATTTTCAACTTAAACATAGCTTCACCATTTTTCACTGT[C/G]TCCATCAAACAAATTCTTGGTGCTGCATTAAGAAACCACATATGTGTTAGGACTTGGTTGAG	1	2	2	1	1	2	2	2	2	1	1	1	1	1	1	1	2	1	1	2	2	1	1	2	1	2	1	1	2	2	2	1	1	1	2	1	1	2	2	2	1	1	2	2	1
2122	DAFWAsnp_25251	LG-02	28.175	AATTCATGATGCCTTCAGGAAAAGGCCATAACATCAACCCAGAAACAAAAATAT[G/A]TACTTTTCATGGCTCAAAGCATGCAGTCAGTTCTTGCAGGCAGCCTCCTGAAGAA	1	2	-	1	1	2	2	2	2	1	1	1	1	1	1	1	2	1	1	-	2	1	1	2	1	2	1	1	2	2	2	1	1	1	2	1	1	2	2	2	1	1	2	2	1
2123	DAFWAsnp_34329	LG-02	28.75	AATTCTTTTTATATATGTAGAATGTGATTGAATATATTCTATGGATAAGTACCAATTAATTCTTGCTTCTATAAACTTTTTCATCTACTT[G/A]GTTTCTTATTGGATATTGC	1	2	2	1	1	2	2	2	2	1	1	1	1	1	1	1	2	1	1	1	2	1	1	2	1	2	1	1	2	2	2	1	1	2	2	1	1	2	2	2	1	1	2	2	1
2124	DAFWAsnp_23562	LG-02	29.325	AATTCAACTGGGTCACTCCATACAGAGAAGTGGCCCCAACAGCAGGTTGAGCACCAGGAGATAACACAGGACTTACAGGTGCCTGCACCAATTTAACAACACCGAAA[T/G]TA	1	2	2	1	1	2	2	2	2	1	1	1	1	1	1	1	2	1	1	1	2	1	1	2	1	2	1	1	2	2	1	1	1	2	2	1	1	2	2	2	1	1	2	2	1
2126	DAFWAsnp_30962	LG-02	29.9	AATTCAGATTATATAAACCACCTTTAACAGTTGCATTAGGGAG[G/A]TGGGGTGGGCCATGAACCTGTAACCTAGTTTTGATTACATCTAAAGGACACACAAATGTAGCAGCA	1	2	2	1	1	2	2	2	2	1	1	1	1	1	1	1	2	1	1	1	2	1	1	2	1	2	1	1	2	2	1	1	1	2	2	1	1	2	2	2	1	1	2	2	1
2128	DAFWAsnp_29787	LG-02	31.05	AATTCATTTGTAAAATAAAATTAAA[G/A]AACATAAGCCTCTAACTGAAAATGTCTGAGCATAATCTTGCATGAGCACAGACCTCAAATATGTATATGATGTTAGATGCAAGA	1	2	2	1	1	2	2	2	2	1	1	1	1	1	1	1	2	1	2	1	2	1	1	2	1	2	1	1	2	2	1	1	1	2	2	1	1	2	2	2	1	1	2	2	1
2131	LaIND_008	LG-02	31.625	TGATTCCCCTCTTCAGTTTCTTAGGGTTTTCTCTTACTCTGTGTTTTTTTCTAACAAACCCAAACATGTCAAAGAGAAAATTCGGTTTCGAAGGTTTCGGCATTCACCGTCAATCCACCTTCGATTTCGAACAATCTCAACCTCCTCAACGACTCTACGTCCCTCCCTCCTCCCGTCACGGCGGCGCTCACGACAACCACGAAGACACCGACCTCGACAACATCGATTACGACGACAATAACGACGGAAACAACAACAACAACGATGTTGGTGTTTCTGGTGGTGGTGATGATGGTGAAATTGATCCCTTGGATGCATTCATGGAAGGGATTCACGAGGAGATGAAGGCGGCGCCGCGGCCGAAGGAGAA	1	2	2	1	1	2	2	2	2	1	1	1	1	1	1	1	2	1	2	1	2	1	1	2	1	2	1	1	2	2	1	1	1	2	1	1	1	2	2	2	1	1	2	2	1
2140	LaDArT_PAV13991	LG-02	32.2	TGCAGTTTCATTGATGGTATCCACAATGTTTTTATATTGTGACTTGCATATGTTACAGATCGGAAGAGC	1	2	2	1	1	2	2	2	2	-	1	1	1	1	1	1	2	1	2	1	2	-	1	2	1	2	1	1	2	2	1	1	1	2	1	1	1	2	2	2	1	1	2	-	1
2142	DAFWAsnp_32760	LG-02	32.775	AATTCGTTCT[C/T]GGACCTTGTACACACTGCCCGTCACACTATGGGAGCTGGCCATGCCCAAAGTCGCTACCTTAACCGCAAGGAGGGGATACCGAAGGTAGGACTAGTGAC	1	2	2	1	1	2	2	2	2	1	1	1	1	1	1	1	2	1	2	1	2	1	1	2	1	2	1	1	2	2	1	1	1	2	2	1	1	2	2	2	1	1	2	2	1
2143	DAFWAsnp_24664	LG-02	33.35	AATTCTTTTAATGA[T/C]ACAAAAAATTCACACTACAATGACTATAATCCGCATCACTACGACCGCAATAAGCACAATTAAAGTAACAACAACTTGTGACCATAATCAAAGTA	1	2	2	1	1	2	2	2	2	1	1	1	1	1	1	1	2	1	2	1	2	1	-	2	1	2	1	1	2	2	1	1	1	-	2	1	1	2	2	2	1	1	2	2	1
2144	DAFWAsnp_34118	LG-02	36.225	AATTCAAAAGTTTCCACAATGATTATTATACCTACTTGATCGTATAATTATTATATAAGGTGTTTGGAATGAATCTCTCAATTGGACCATTTTTTAGGAAT[T/C]GGTAAATT	1	2	2	1	1	2	2	2	2	1	1	1	1	1	1	2	2	1	2	1	2	1	1	2	1	1	1	1	2	2	2	1	2	2	2	1	1	1	2	2	1	2	2	2	1
2145	LaDArT_SNP02494	LG-02	36.8	TGCAGCATTTTGGGATGAAAAACGTTGTCCAAATACCCACATCAATTTGTGTTGTTTTTTTCTCCAAAC	1	2	2	1	1	2	2	2	2	1	1	1	1	1	1	2	2	1	2	1	2	1	1	2	1	1	1	1	2	2	2	1	2	2	2	1	1	1	2	2	1	2	2	2	1
2156	DAFWAsnp_30544	LG-02	37.375	AATTCATGTACTATTGTTATATATTATTAGATTAATTGTAATTTTATTTTTGGCAAATTAGATTGAGAGTCCTTCAACT[T/C]TTCAATGTGAAAAACTATTTTGATTTTTCC	1	2	-	1	1	2	2	2	2	1	1	1	1	1	1	2	2	1	2	1	2	1	1	2	1	1	1	1	2	2	2	1	2	2	1	1	1	1	2	-	1	2	2	2	1
2160	LaDArT_PAV27424	LG-02	37.95	TGCAGCTGCCTAACAGTTCATGTTCAAGGAAGGTACCTGACATCGGGAAGTACAATTCGCAGTAGTATG	1	2	2	1	1	2	2	2	2	1	1	1	1	1	1	2	2	1	-	1	2	1	1	2	1	1	1	1	2	-	2	1	2	2	1	1	1	1	2	2	1	2	2	-	1
2182	DAFWAsnp_37706	LG-02	38.525	AATTCCATAGTTTGTTTTCTTTGATAGGCTCATGACCCTTTGTCCAAAAAATTAACTAATAACATATAT[A/T]AATTGGTCAATGGATATTTATAAGTCAATAACTTTTAAAA	1	2	2	1	2	2	2	2	2	1	1	1	1	1	1	2	2	1	2	1	2	1	1	2	1	1	1	1	2	1	2	1	2	2	1	1	1	1	2	2	1	2	2	2	1
2188	DAFWAsnp_38297	LG-02	39.1	AATTCAGAACTCAATTCAGCATAAAAACTCTCTTCTCACACATGCAACTCTCTTGCAAAAATAATAAACAAAGTGTAAGATGCTCGCTAAAATCAGCC[T/C]TATACAATAGA	1	2	2	1	2	2	2	2	2	1	1	1	1	1	1	2	2	1	2	1	2	1	1	2	1	1	1	1	2	1	2	2	2	2	1	1	1	1	2	2	1	2	2	2	1
2213	DAFWAsnp_36108	LG-02	40.25	AATTCAGCACCATGCCTGGGCAAACGTTCTTCAAAAGAGGT[T/C]GATGAAGGCCAATCTTTCAATTTCAATATTGCTGGCCAGTGATTTTTATGCTTTCGACCCTCTAGGTA	1	2	2	1	2	2	2	2	2	1	1	1	1	2	1	2	2	1	2	1	2	1	1	2	1	1	1	1	2	1	2	2	2	2	1	2	1	1	2	2	1	2	2	2	1
2232	LaDArT_SNP00828	LG-02	40.825	TGCAGTGTTGAACATGAAAGGGTAGTGCATCGTAGGGATCGACTCACATGAAAACACTACGTTATTGTG	1	2	2	1	2	2	2	2	2	1	1	1	1	2	1	2	2	1	2	1	2	1	1	2	1	1	1	1	2	1	2	2	2	2	1	-	1	1	2	2	1	2	2	2	1
2235	A060c	LG-02	41.4	GGTGAGAACTTTCTCACCATTAACATCTGTTGTTTGTGTGCACTAGCAGTCTATTTTATTTAAATGATCTGACAAATTGAAGCACTAAATTATGTTATTTGTTAATTTTATGCTCAGGCTAATCAAACAAAAAGGAAAAGAAGCCGAGAAGGAACACCGATCACTGGTATGACTCCTATTCACTGTTGCATCTGGATGAACAAAAGAGTTGTGTTGGATTACAGTTATACTTTTGGTGTCATGACTGTGCAATGTTGTCAACTAGATCATTGAGTATGGTACTATGGTCTTGATAAGTTGATATTATCCTATTACTTATGCACAGTTAATGAAATTACCCAAGTTTTAACTTTCTGATTAGTTTGACAAATGGGATAC	1	2	2	1	2	2	2	2	2	1	1	1	1	2	1	2	2	1	2	-	2	1	1	2	1	1	1	-	2	-	-	2	2	2	1	2	1	1	2	2	1	2	2	2	-
2236	LaDArT_SNP13035	LG-02	41.975	TGCAGGATCATTTACAGAATAAGTTTACATCGCTCTGTAATTTCATGGAAAATCTTACAGATCGGAAGA	1	2	2	1	2	2	2	2	2	1	1	1	1	2	1	-	2	1	2	1	2	1	1	2	1	1	1	1	2	1	2	2	2	2	1	2	1	1	1	2	1	2	2	2	1
2240	DAFWAsnp_28541	LG-02	42.55	AATTCGATGAGTCTATTGCAGCTTGATAGAGTCTAAATATGGTCCGATGTGGTTACATTGCAGCCCAATGCAGTCACATCATT[G/A]TGATTAGGAATCACACCACAATTGCA	1	2	2	1	2	2	2	2	2	1	1	1	1	2	1	2	2	1	2	1	2	1	1	2	1	1	1	1	2	1	2	2	2	2	1	2	1	1	1	2	1	2	2	2	1
2247	DAFWAsnp_23603	LG-02	43.125	AATTCTAAAAAATAAATAACATGTAAAC[G/A]AAAGGTTTTATAATAGCTAATAAGGTATCTAACTTTCAAAGAGAAAAATGCATATAACGCTAAGGGATAGGTGAGAACATT	1	2	2	1	2	2	2	2	2	2	1	1	1	2	1	2	2	1	2	-	2	1	1	2	1	1	1	1	2	1	2	2	2	2	1	2	1	1	1	2	1	2	2	2	1
2263	DAFWAsnp_34815	LG-02	43.7	AATTCAGCTAAGCTATCCATTTCTGTTAATGGTCAATCTGTGGGTTTTTTCAATTGCAAGAGAGGGGTTAGACAAG[A/G]TGATCCCCTGTCTCCCCTTCTATTTTGTTTGGC	1	2	2	1	2	2	2	2	2	2	1	1	1	2	1	2	2	1	2	1	2	1	1	2	1	1	1	1	2	1	2	2	2	2	1	2	1	1	1	2	1	2	2	2	1
2336	LaSNP_482	LG-02	44.275	TTTGCAGATTTTACTTTGTTTTCTTCCAAGATGCAAACAAAAAACAAGAGTTTGAAACATAAAATATAAAACATGAACTTTGAACCAACAATAACATCACCACCAACATCAATCAACCCTTTTCTTAC	1	2	2	1	2	2	2	2	2	2	1	1	1	2	1	2	2	1	2	1	2	1	1	2	1	1	1	1	2	1	2	2	-	2	1	2	1	1	1	2	1	2	2	2	1
2339	DAFWAsnp_35889	LG-02	44.85	AATTCATCCTCTCTCATCCCTCAACAATTGCTCATACCAATATCTACT[A/T]AGTGGGGAAGAACAACTTGACATCATGGTTTACGGCCTTGGGTCTAGTCATAATACTTATC	1	2	2	1	2	2	2	2	2	2	1	1	1	2	1	2	2	1	2	1	2	1	1	2	1	1	1	1	2	2	2	2	2	2	1	2	1	1	1	2	1	2	2	2	1
2383	DAFWAsnp_29444	LG-02	45.425	AATTCAAGAGGAGAAAAGAGTTGGCAAATGTGATGCAAAAGTTAATTTTGTAATCTCATTTGGGTC[C/T]AAAAGCATCTCATCCTTGGATGGATGATTAATGCTCATACACA	1	2	2	1	2	2	2	2	2	2	1	1	1	2	1	2	2	1	2	1	2	1	1	2	1	1	1	1	2	2	2	2	2	2	1	2	1	1	1	2	1	2	2	2	1
2394	LaDArT_PAV08905	LG-02	46	TGCAGCTGAGTTGCTTGAAATTGCTGAGAAGGTGAGAACTTGTAGTTCTTTTGGAAATCCTCCCATTAC	1	2	2	1	2	2	2	2	2	2	1	1	1	2	1	2	2	1	2	1	2	1	1	2	1	1	1	1	2	2	2	2	2	2	1	2	1	1	1	2	1	2	2	-	1
2450	LaDArT_SNP18602	LG-02	46.575	TGCAGGTCGCAAAGTAGGCAACCTTAGTGTTGCAGTGAGACTCACCCTCTAATATTATGTATACCATGG	1	2	2	1	2	2	2	2	2	2	1	1	1	2	1	2	2	1	2	1	2	1	1	2	1	1	1	1	2	2	2	2	2	2	1	2	1	1	1	2	1	2	2	2	1
2461	LaDArT_PAV24414	LG-02	47.15	TGCAGAAATCTATTCTGCAAAATTTTACAAAAACTAAGAAAATTTAGCTAAACAGAAAATTAGTTACAG	1	2	2	1	2	2	2	2	2	2	1	1	1	2	1	2	2	1	2	1	2	1	1	2	1	1	1	1	2	2	2	2	2	2	1	2	1	1	1	2	1	2	2	-	1
2463	LaDArT_PAV22983	LG-02	48.3	TGCAGATTTTGAAGTAAAATTTAGGGGGACAATAATAATTACAGATCGGAAGAGCGGTTCAGCAGGAAT	1	2	2	1	2	2	2	2	2	2	1	1	1	1	1	2	2	-	2	1	2	1	1	2	1	1	1	1	2	2	2	2	2	2	1	2	1	1	1	2	1	2	2	-	1
2464	LaSNP_461	LG-02	48.875	TTTTGCCACAACCTCTGTTAAATATTATTATCACAAGTGTGTATAAACTGAAGAGGGCAAAATGAATTATTTCCCTCCTCAACTGTAATATGAAAAGTTACATAGAAATCCTGCTTCAACTATAGCAGTTCCAAGCTTGAAACTATTTTTTCCATATCAAAGTTTAGCAATGCTCAGGTTATTTCCATAATCACTATTGCACAAGATAAAACTCAGTAGAAGATTGCCATATTAGTAGCAAATCACTTAATCATGGTGGCAACACAACTTGTTGGCACAATATGATATCTGAAATTGTCTTTCCATGCCTATCAATTCTTCTAGAACAGTTAACACCACCATCTAGGATGTTTCTGACAACAACATTCAATGACTGAATTCCCTTCACTTCATATATCT…	1	2	2	1	2	2	2	2	2	2	1	1	1	1	1	2	2	1	2	1	2	1	1	2	1	1	1	1	2	2	2	2	2	2	1	2	1	1	1	2	1	2	2	2	1
2824	DAFWAsnp_35948	LG-02	49.45	AATTCGGGTACTCATTATCATCCCTAAATAAAAATTATTATAAATGAATACATGGTGCACAATATAATGTCATAAACTC[T/A]CTTATGCCTTAATACATTAATATTAAACTC	1	2	2	1	2	2	2	2	2	2	1	1	1	1	1	2	2	1	2	1	2	1	1	2	1	1	1	1	2	2	2	2	2	2	1	2	1	-	1	2	1	2	2	2	1
3005	UWA018	LG-02	50.025	CCCACGCGTCCGATACTCTGGAGATGTGCATGACTGGCCTAGACAGAGAGAAAGCATCAGTTTTCTTCAAGGAGCAATCTGGTACAGGTGCTGTGATGACTGTCAATTCTGGTATTAGAAAGATTCTTCCAGATTCTCAGATATGTGATTTTGAATTTGAACCGTGCGGTTATTCAATGAATTCTGTCGAAGGCGCTGCTGTTTCTACCATTCATGTTACTCCAGAAGATGGTTTTAGCTATGCAAGCTTTGAAGCTGTGGGATATGATTTTACAGTGATCGATTTGAGCGAATTGGTTAAGAGGGTATTGGCATGTTTCCAACCTACTGAGTTTTCAATTGCTATTCGTGTGGATAATGCAAGCAAGTCATTCGAGCAGAGCTGTTTGCTGGATGTGA…	1	2	2	1	2	2	2	2	2	2	1	1	1	1	1	2	2	1	2	-	2	1	1	2	1	1	1	-	2	-	-	2	2	2	1	2	1	2	1	2	1	2	2	2	-
3120	DAFWAsnp_30872	LG-02	50.6	AATTCCCTCTAGAGATCTATGATGCTTGGGCAGAATCAACTTTCACACTTAAACACAGTTGGGCAGAACCCCAATATTCCATTGGGAAACATGCTGAACAAGCCTTCA[C/T]C	1	2	2	1	2	2	2	-	2	2	1	1	1	1	1	2	2	1	2	1	2	1	1	2	1	1	1	1	2	2	2	2	2	2	1	2	1	2	1	2	1	2	2	2	1
3231	DAFWAsnp_38726	LG-02	51.175	AATTCATTTGTATTA[T/C]TTTACTTGAAGAGTTAATGATAATAAAAATGAATTTTTGATAGTAGACTGATAATATATAAAACTTGTATTCTGTCAGTGCATATATTAATTCA	1	2	2	1	2	2	2	2	2	2	1	1	1	1	1	2	2	1	2	1	2	1	1	2	1	1	1	1	2	2	2	2	2	2	1	2	1	2	1	2	1	2	2	2	1
3252	DAFWAsnp_36750	LG-02	51.75	AATTCTTTTGTGTTTGGGATATCAGAAGTTGAAAT[C/T]GCTCATCATTGTATTGCAGAACCATGCAGACAGCAGTTGGAGTCTTTGGTGGTGAAACATTCAATAATGGGACT	1	2	2	1	2	2	2	2	2	2	1	1	1	1	1	2	2	1	2	1	2	1	1	2	1	1	1	1	2	2	2	2	2	2	1	2	1	2	1	2	1	2	2	2	1
3261	DAFWAsnp_13582	LG-02	52.9	AATTCTTTTATTTCTTCTTCTTTTCATTGAATATCTCATAATGATTCTTT[T/C]ACTATTCTTTCTCCTCCTAAGTTCTAAGTTCATCCACTCTTTCTTTTTTTCATTTCTTG	1	2	2	1	2	2	2	2	2	2	1	1	1	1	1	2	2	1	2	1	2	-	1	2	1	1	1	1	2	2	2	2	2	2	1	2	1	2	1	2	1	2	2	2	1
3262	DAFWAsnp_27984	LG-02	53.475	AATTCATTTTCAAGGTCTTCAAAAATGGAGTACCATGA[C/T]CAATCTATCATATACAAGATTACATCATCATTTTCTTATTCTTCAACATTTACCTCTCTAGCATAGGATCA	1	2	2	1	2	2	2	2	2	2	1	1	1	1	1	2	2	1	2	1	2	1	1	2	1	1	1	1	2	2	2	2	2	2	1	2	1	2	1	2	1	2	2	2	1
3268	lPb-462957	LG-02	54.05	TGCAGTACCGGCCGTGTCCTTGGCTCTCACTCCCATGAATCAGATAGTGCCATACGTCCCACCACAACCGTCCGATCCTCTGATGGAGAAGATCAGTCGCCTTGAACGGGCAGTTAATAAGTTGAGTTGAGTAGGGACAACAAGTATGATGTTGCAGATCTTGATAATCTCTCCCTATACCCCAAAGTAAGGCTTCCGTACGGTTTTCAATGGCCAAAGATAGATAAGTTAGTTATTGATAAAGCGGGTTTCGTCTCATTTTCCGGAAAGCCAGTCATACTATTCCACTTTAGCTAAGCTAATGATGAAAGAGGATCTGGATTTGTCTGCA	1	2	2	1	2	2	2	2	2	2	1	1	1	1	1	2	2	1	2	1	2	1	1	2	1	1	1	1	2	2	2	2	2	2	1	2	1	2	1	2	1	2	2	2	1
3293	DAFWAsnp_36461	LG-02	55.775	AATTCATCCATATATCGAACAAAGGAGAGCCCACTCCACTAGGCGAGCATTGATCAAGACCGGACAACCGATCAATCTAGATAAAAGACAATGCTGAC[C/T]GGATGGAGCCT	1	2	2	1	2	2	2	2	2	2	1	1	1	1	1	2	2	1	2	1	2	1	1	2	1	1	1	1	2	2	2	2	2	2	1	2	1	2	1	2	1	2	2	2	1
3318	DAFWAsnp_30985	LG-02	56.925	AATTCATAAAATAAGAATATAATAATAAATAGCAAAATAAAAATATTTTTATTCTATTAAAAACAATCATTTATCTTATCATCTAACAATCAATATACCCTTCAATTTG[T/C]	1	2	2	1	2	2	2	2	2	2	1	1	1	1	1	2	2	1	2	1	2	1	1	2	1	1	1	1	2	2	2	2	2	2	1	2	1	2	1	2	1	2	2	2	1
3319	DAFWAsnp_38713	LG-02	57.5	AATTCTTGAGGTGTAGTGTGAATGACAAAAAAATATGCTTGTTTTCTTGGTATAACCAATAACATTCCTCA[C/T]CACCAATTGAATCAAACTTTTGGATAGTATGATACTTG	1	2	2	1	2	2	2	2	2	2	1	1	1	1	1	2	2	1	2	1	2	1	1	2	1	1	1	1	2	2	2	2	2	1	1	2	1	2	1	2	1	2	2	2	1
3335	LaIND_024	LG-02	58.65	CATGAGTTTGTTATACGATAGTGCAAAAAAGAGGATATTACAGTTTCGGAGAGCACTAATAACATATACAACAGAGCTCAATTCGATAGCCATAAAAGCCTTCAAATCTCAAACAAATGACGCTTAAACCTTTCAACTTTCCCGCCAAACGTAAAACCACTATTTTCCTCCTAACCGCCGCCGCAACTGCCACCGTCGCTGCCGTCTCACAAGCTTCCAACTCCGACGATCTCTCTCCTTTCCCTGATTTCTCCGCCGAAATCCATGGCTTCGTCCGCACCGCTCGCGC	1	2	2	1	2	1	2	2	-	2	1	1	1	1	1	2	2	1	2	1	2	1	1	2	1	1	1	1	2	2	2	2	2	1	1	2	1	2	1	2	1	2	2	2	1
3336	DAFWAsnp_20467	LG-02	59.225	AATTCAAGTCCAGCTATCAATAATACCCCAAGAAAAGAGACTGAAGCAGTAAAAGAGTAACT[A/G]AATGATCAAGATAATTTGTTTAACCATCCGAAGGACAGTACTCACAG	1	2	2	1	2	1	2	2	2	2	1	1	1	1	1	2	2	1	2	1	2	1	1	2	1	1	1	1	2	2	2	2	2	1	1	2	-	2	1	2	1	2	2	2	1
3339	DAFWAsnp_31146	LG-02	59.8	AATTCTTGTGTAAAGTCTATCTATACAAATTGTCTTGAGTAAACCAATCAGCAATTACTAAATCA[T/C]CACTTTATTACATAATTGCATAAAATCTGAGTTTATTTTAAATG	1	2	2	1	2	1	2	2	2	2	1	1	1	1	1	2	2	1	2	1	2	1	1	2	1	1	2	1	2	2	2	2	2	1	1	2	1	2	1	2	1	2	2	2	1
3342	DAFWAsnp_28761	LG-02	60.375	AATTCTAGAATTAATTGAAAGAACAATTTCAGTGAGGAATATTACATTAAACTTACT[C/T]ATTGTTCCTATAGCAAGATGTAACAAAATTACTCTTTCCATTAAATTCAAGT	1	2	2	1	2	1	2	2	2	2	1	1	1	1	1	2	2	1	2	1	2	1	1	2	1	2	2	1	2	2	2	2	2	1	1	2	1	2	1	2	1	2	2	2	1
3351	DAFWAsnp_19822	LG-02	60.95	AATTCCTTTCAACATGGGTTGATGTATCTTTTTTGTTTCCCACAGTTATTCTCGTATTGGAGGCAATTTTAT[T/C]CGAGTTGAGAACATTCACAAGTATGTGAGGCCAATTC	1	2	2	1	2	1	2	2	2	2	1	1	1	1	1	2	2	1	-	1	2	1	-	2	1	2	2	1	2	2	2	2	2	1	1	2	1	2	1	2	1	2	2	2	1
3354	DAFWAsnp_29871	LG-02	63.825	AATTCATGCTAAGAATTATTTTAGCAAACCGTAAAATACTAACTTTAACTTTTGAAGCAAGGCATGTTTGGTGGTATCAGAAATATTTTTTTTGGTATTATTAAGA[T/G]TAT	1	2	-	1	2	1	2	2	2	2	1	1	1	1	1	2	2	1	2	1	2	1	1	2	1	2	2	1	2	2	2	2	2	1	2	2	1	2	1	2	1	2	2	2	1
3357	LaDArT_PAV01484	LG-02	66.125	TGCAGCTAACATGGATATATGATGGTGACAAGAGTAAAAAACAAACAAAGACATGTTACAGATCGGAAG	1	2	1	1	2	1	2	2	2	2	1	1	1	1	2	2	2	1	2	1	1	1	1	2	2	2	2	1	2	-	2	2	2	-	2	2	1	2	-	1	1	2	2	-	1
3358	DAFWAsnp_34094	LG-02	66.7	AATTCTGGATCGCTGTCCCATCAATGCTCTATAT[G/A]TTATTGTTTATAATTGATTAAAAAAAATATTTGAATTAAAATTTTAATGTTTTTATGATTAATCATAAATAATGG	1	2	1	2	2	1	2	2	2	2	1	1	1	1	2	2	2	1	2	1	1	1	1	2	2	2	2	1	2	2	2	2	2	1	2	2	1	2	1	1	1	2	2	2	1
3359	LaDArT_SNP01755	LG-02	67.85	TGCAGAAACTCGAAGTTTCTGGAAGGGCCATCGTTTTCTGAATTTCCTTCTAGCTTGTATGGTCTTTGC	1	2	1	2	2	1	-	2	2	2	2	1	1	1	2	2	2	1	2	1	1	1	1	2	2	2	2	1	2	2	2	2	2	1	2	2	1	2	1	1	1	2	2	1	1
3363	DAFWAsnp_21096	LG-02	69	AATTCTCTAATCTCTTCCTAACCAAGTTCTAATAATGTCCACCAAAGAAGTATAAGGATGAAACTGGTCA[C/T]GATCATTATTAATCAAGTTGATTGTTACTTATGAATCAC	1	2	1	2	2	1	2	2	1	2	2	1	1	1	2	2	2	1	2	1	1	1	1	2	2	-	2	1	2	2	2	1	2	1	2	2	1	2	1	1	1	2	2	1	1
3365	DAFWAsnp_19152	LG-02	69.575	AATTCAATCCAA[T/A]GATTTTTTCCTAAAGCTCACCATAGGTTATGCACTTGACATATATGTAACAACGCTGGAAAAAATATCAAGAAGAAGAACTTTGACAAGGATTTCCA	1	2	1	2	2	1	2	2	1	2	2	1	1	1	2	2	2	1	2	1	1	1	1	2	2	2	2	1	2	2	2	1	-	1	2	1	1	2	1	1	1	2	2	1	1
3368	DAFWAsnp_36898	LG-02	71.3	AATTCAGAAGCAACATTATTGAGGTATGATCTATGCACTAGAGAAAAGAAATGGAATGTGAATGAGAGAAAGGGAGAGAAAGTAACACTAATATGCCCCATTCCTTC[T/A]AC	1	2	1	2	2	1	2	2	1	2	2	1	1	1	2	2	1	1	2	1	1	1	1	2	2	2	2	1	2	2	2	1	2	1	2	1	1	2	1	1	2	2	2	1	1
3369	LaDArT_SNP05791	LG-02	73.6	TGCAGTGTCACAAGGGGACTCAGCATGGACCATTACAGATCGGAAGAGCGGTTCAGCAGGAATGCCGAG	1	2	1	2	2	1	1	1	1	2	2	1	1	1	2	2	1	1	2	1	1	1	1	2	2	2	2	1	2	2	2	1	2	1	2	1	1	2	1	1	2	2	2	1	1
3370	LaDArT_PAV08441	LG-02	76.475	TGCAGAAAGAAATCCGAGGTGAGAGCTTCGATCAGACCAAATAACATCATTTGATATATAGTTCCCCAG	1	2	1	2	2	1	1	1	1	2	2	2	1	1	2	2	1	1	2	1	1	-	1	1	2	2	2	2	2	1	2	1	2	1	2	1	1	2	1	1	2	2	2	-	1
3373	DAFWAsnp_28738	LG-02	77.625	AATTCATCAAGAGATTTGAGGCCGGATTCAGTGTGTAGATCTGAGAAGGTGACAGCCATTTGTAATTGGTGGATCCTGAAAATG[G/T]TGGCACGGAAGAGTGTAGAGAGTGT	1	2	1	2	2	1	1	1	1	2	2	2	1	1	2	2	1	1	2	1	2	1	1	1	2	2	2	2	2	1	2	1	2	1	2	1	1	2	1	1	2	2	2	1	1
3375	DAFWAsnp_23787	LG-02	79.35	AATTCCCTCACAGAGATGATATTAGGTCTTGT[C/T]TTCAAACAAAGATGAAACAGAGCTATGCAGTGATATACCGCAATTAGCAAAGCTTTACCAAAACACTGTAGGTTTAG	1	2	1	2	2	1	1	1	1	1	2	2	1	1	2	2	1	2	2	1	2	1	1	1	2	2	2	2	2	1	2	2	2	1	2	1	1	2	1	1	2	2	2	1	1
3379	DAFWAsnp_38217	LG-02	82.8	AATTCCTCAAGTTACAGGTTCAGTTCTTCCATTCTCA[T/A]TTCACTTTTATTAAATATATGCCTGTAGAATAGACCTTACAATTTTCATTTCAACTTTATTTCATTTCATTA	1	2	1	2	2	2	1	1	1	1	2	2	1	1	2	2	1	2	1	1	2	1	1	1	2	2	2	2	2	1	2	2	2	1	2	2	1	2	1	1	1	2	2	1	1
3383	DAFWAsnp_36187	LG-02	86.25	AATTCTAAAAAAGACATGGAACAAATAATG[C/G]CAACCATTGTTGTTGCATGAAGCTGAGGACTTTCTAAAGCAATCCAGCATAAAGGCCTATTTGGGTTACAAATGCAATT	1	2	1	2	2	2	1	1	1	1	2	2	1	1	2	2	1	2	1	1	2	1	1	1	2	2	2	2	2	1	2	2	2	2	2	2	1	2	1	1	1	2	2	1	1
3385	DAFWAsnp_33909	LG-02	86.825	AATTCTACTATATTAGACAACTATTTAACTTTTGATAGTGTGGACCTTG[T/C]TCATCATCTTAAATGCAGTTCATGTAATAGGACTCATTGGGCATTTAATGACAAAACTTA	1	2	1	2	2	2	1	1	1	1	2	2	1	1	2	2	1	2	1	1	2	1	1	1	2	2	2	2	2	1	2	2	2	2	2	2	1	2	1	1	1	2	2	1	1
3389	LaDArT_PAV15523	LG-02	87.4	TGCAGAAATATTTCCAGCCAGGGTCTTTAGAGCACCACCACTAACTGAAGGCCAACCAGATTCTGTGTA	1	2	1	2	2	2	1	1	1	1	2	2	1	1	2	2	1	2	1	1	2	1	1	-	-	1	2	2	2	1	2	2	2	2	2	2	1	2	1	1	-	2	2	-	1
3404	DAFWAsnp_17893	LG-02	88.55	AATTCTAATTCGAAAAATTAAGGCTCCAGATTTCTCTGTTTTAAAAAATTGAAAGCCATGTAAAATACCTAAACATA[T/G]ACTTAATGCACATGTCTATTACTTTAATGTTT	1	2	1	2	2	2	1	1	1	1	2	2	1	1	2	2	1	2	1	1	2	1	1	1	2	1	2	2	1	1	2	2	2	2	2	2	1	2	1	1	1	2	2	1	1
3409	LaDArT_SNP07233	LG-02	90.85	TGCAGTAAAAGGTCTTCTTCTGCAAATTTTTGTCACAAACAAATAAATTTCTACATGATTACAGATCGG	1	2	1	2	2	2	1	1	1	1	2	2	1	1	2	2	1	2	2	1	2	1	1	1	2	1	1	2	1	1	2	2	2	2	2	2	2	2	1	1	1	2	2	1	1
3412	DAFWAsnp_26751	LG-02	91.425	AATTCTGGTGTGCCTAGAATTGAATG[T/C]GCAATATGGTTAGTTCCCACAATTGCTGCCAAACCCAAGTCACCAATCTTAACCTGACAAAGCATGTGACAAATAGTTACTTA	1	2	1	2	2	2	1	1	1	1	2	2	1	1	2	2	1	2	2	1	2	1	1	1	2	1	1	2	1	1	2	2	2	2	2	2	2	2	1	1	2	2	2	1	1
3416	DAFWAsnp_20880	LG-02	92.575	AATTCCATGTTTCTTCTATGCAATGGTCTCCTTGTTTTTGTTGGTATAACTAGATCTTTCTCTGGGCCCA[G/T]TGGTGATGATGATGATGATGAAAATTCTAAGAATGTTCA	1	2	1	2	2	2	1	1	1	1	2	2	1	1	2	2	1	2	2	1	2	1	1	1	2	1	1	2	1	2	2	2	2	2	2	2	2	2	1	1	2	2	2	1	1
3417	DAFWAsnp_37702	LG-02	94.3	AATTCGTAAAGTGAGCAACATCGTTTTTCTTATTTTATTGGATTTTAGAACCCTATCAATTTCAACTTAACCTCATT[T/A]TTTACTAATTTTTAAGTTCTTTATGGATTTTA	1	2	1	2	1	2	1	1	1	1	2	2	1	1	2	2	1	2	2	1	2	1	1	1	2	1	1	2	1	2	2	2	2	2	2	2	2	2	1	1	2	2	2	1	1
3429	DAFWAsnp_28511	LG-02	95.45	AATTCACTTTTGTTGTTTGTTTCATTTTG[G/T]TTGTTGTGTTGGATAGAACACTTAGAACATGACAAAATACTACAATACATAATCCAATGAGGTGTTCTATTATGTTTCAT	1	2	1	1	1	2	1	1	1	1	2	2	1	1	2	2	1	2	2	1	2	1	1	1	2	1	1	2	1	2	2	2	2	2	2	2	2	2	1	1	2	2	2	1	1
3432	DAFWAsnp_36342	LG-02	96.6	AATTCTTGAGGAACATAGAGTGTTCCTTCCACTTTGGCAAGTGTAAAGAGGACAAACATATGTCAGTG[A/G]GCAGTTTTTTTGTTGATTGGTTGGAGCAAAAGGCTTGTGTT	1	2	1	1	1	2	1	1	1	1	2	2	1	1	2	2	1	2	2	1	2	1	1	2	2	1	1	2	1	2	1	2	2	2	2	2	2	2	1	1	2	2	2	1	1
3433	LaDArT_SNP12880	LG-02	97.175	TGCAGTTTTGTCTGAAGAAACCATGTGATGTGAGCTTCTGTTGAATGTATAACAAGAGAACAGATCAAG	1	2	1	1	1	2	1	1	1	1	2	2	1	1	2	2	1	2	2	1	2	1	1	2	2	1	1	2	1	2	1	2	2	-	2	2	2	2	1	1	2	1	2	1	1
3447	DAFWAsnp_37883	LG-03	0	AATTCCACACTAGAAGCCTTACAATTCCAGAAGAGGCTTCTATGCTACCCTATTGCTGGGGAC[T/C]AGTTCTGAACTGTGCTTATATTGTCCAAGTTTGGAGGGTTGGTTTA	1	2	2	2	2	1	2	1	2	1	1	1	1	1	1	1	1	1	1	2	2	2	2	2	2	1	2	1	2	2	1	2	1	2	1	1	1	1	2	1	2	1	2	1	1
3462	LaDArT_SNP06494	LG-03	0.575	TGCAGATTGTTAGTCCAACAAAGTTCAATGCTCCAGGGATGCTTCACAATGAACAAGTTTATAAAGGGA	1	2	2	2	2	1	2	1	2	1	1	1	1	1	1	1	1	1	1	2	2	2	2	2	2	1	2	1	2	2	1	2	1	2	1	1	1	1	2	1	2	1	2	1	1
3475	LaDArT_SNP08463	LG-03	1.15	TGCAGGTTATGATCCTGATTTTCACTTTGATTCTCATTGCTCTGCTCTTCCTTTTCTTCCTTATCCATG	1	2	2	2	2	1	2	1	2	1	1	1	1	1	1	1	1	1	1	2	2	2	2	2	2	2	2	1	2	2	1	2	1	2	1	1	1	-	2	1	2	1	2	1	1
3480	DAFWAsnp_35662	LG-03	2.3	AATTCACCTATCTCATTCGC[G/A]ATTTCCATACAGTCTTTCAATGTTGTTCCAATCCCCGAAGGCGAGGTTTTAATCCCAATTCTCTTCATTGCCTGTTTGAACAAATCTCT	1	2	2	2	2	1	2	1	2	1	1	1	1	1	1	1	1	1	1	2	2	2	2	2	2	2	2	1	2	2	1	2	1	2	1	1	1	2	2	1	2	1	2	1	1
3482	LaIND_047	LG-03	4.025	CTCCTTAACAGGAAACTGCCTACAGATCATGCCATTCTCTGCTCTGAAGTTCAAAATTTCCTCCGAACGTTTAGGTCGAACGTGCATGTCACTATCATCTCCACTGGTGGTGTTACTAGTGACCTCACCATTACATGAGTTCTCATCCTCTTCAGTTTCTCCCAAGCAACTAAGGCAGCCCACCATTTTGGAAAATGAAAAAGTCCTGTTGATCATTGGAGCTTGCACCTCAAGGAAGTTGTCACTTGTCACTTGATGTATCTTAAACGGCCAAACCAAATATCCTAATAACTATGTTATCTGCTGACCCTGTAAATGGTTTTCATAGCAAGAATCTCATCAAACTTGCGATAGCGAAATCAGGTAATCTGAACTGCATCGATTAAGCACAAAATAAGA…	1	2	2	2	2	1	1	1	2	1	1	1	1	1	1	1	1	1	1	2	2	2	2	2	2	2	2	1	2	2	1	2	1	2	1	1	1	2	2	1	2	1	2	1	1
3483	LaDArT_SNP16255	LG-03	5.175	TGCAGGCCCATCAGAATATTTTCCGCCAACTGGTTGATTTGATAGGAACTACATCCATTATGGAGGTAA	1	2	2	2	2	1	1	1	2	1	1	1	1	1	1	1	1	1	1	2	2	2	2	2	1	2	2	1	2	2	1	2	1	2	1	1	1	2	2	1	2	1	2	1	1
3485	LaDArT_SNP10446	LG-03	6.325	TGCAGAGTTCTAAGTATATATCTAAATGTTTGAAGAAATTACCAAGATTTCTCTTTCTCTTATTACAGA	1	2	2	2	2	1	1	1	2	1	1	1	1	2	1	2	1	1	1	2	2	2	2	2	-	2	2	1	2	2	1	2	1	2	1	1	1	2	2	1	2	1	2	1	1
3496	DAFWAsnp_24961	LG-03	6.9	AATTCATCATATGGGTATACTTTAGAGCTTATTCAAGTATGAAATCTCACATCGGATATACAGATA[G/A]GAGTGAAAGAGTTTACAAAGAGAAAAGGCTCATATGGGTATAC	1	2	2	2	2	1	1	1	2	1	1	1	1	2	1	2	1	1	1	2	2	2	2	2	1	2	2	1	2	2	1	2	1	2	1	1	1	2	2	1	2	1	2	1	1
3498	DAFWAsnp_36514	LG-03	8.05	AATTCTTGGTGAACTTGTCTGTTTGGACGCAACTGAGATTTATCTTTGCAGGTGGGTTCTAGGTACCTTGACCATCT[G/T]ATCGTGGAAAGAAAATATGCTGAAGCAGCTTC	1	2	2	2	2	1	1	1	2	1	1	1	1	2	1	2	1	1	2	2	2	2	2	2	1	2	2	1	2	2	1	2	1	2	1	1	1	2	2	1	2	1	2	1	1
3510	LaSNP_004	LG-03	8.625	ATCCAAACTTTCTAAACTAAACTGAGAATAGTGAAGATCGAAATCAGAGGCCTTCATGGAACCCAAAATTGGACGGCGACCTTCTTTCACGTACTGCCGCAGCGTAGCCGTCACCAGATCGCCGACGACAGATTCCGGCCTCATCAGCACCTGCACAGGGACAAGGCTCCCCAGCATCGTCACCTTCAGCAGCACCTTCGACGGTTGTCTCGGCAGCCCCTCCGGCACCACCGCTGCGTCATATTTGTTTCCATATGAGAGAAGATCCGGGACAGTCTTCGGACGGCGGAGCTGGGCGGCGGACATCGCGTTCTCGCCGTGGAAGGATGACGGTTTCTCACTCAACCTTCCGTTGTTTCTGTGGTGGCTCTTATAACTTGGCATCGATA	1	2	2	2	2	1	1	1	2	1	1	1	1	2	1	2	1	1	2	2	2	2	2	2	1	2	2	1	2	2	1	2	1	2	1	2	1	2	2	1	2	1	2	1	1
3511	DAFWAsnp_33330	LG-03	10.35	AATTCATACCATCATGCACATAAACACAGATAAGATAAAATTAAGAAGTTGATCATATAATGCAGATGGACATAGAAAAAA[A/C]AGTACCTGGAGATTCAGCTTGTGCATTT	1	2	2	2	2	1	1	1	2	1	1	1	1	2	1	1	1	1	1	2	2	2	2	2	1	2	2	1	2	2	1	2	1	2	1	2	1	2	2	1	2	1	2	1	1
3516	LaDArT_SNP01942	LG-03	10.925	TGCAGTTTCTGGAGGAGGAGCTATAGGTCTTGGTGCACCATCTATGCTTGGTAATGCGTTCTTTTGCTT	1	2	2	2	2	1	1	1	2	1	1	1	1	2	1	1	1	1	1	2	2	2	2	2	1	2	2	1	2	2	1	2	1	2	2	2	1	2	2	1	2	1	2	1	1
3518	DAFWAsnp_33764	LG-03	11.5	AATTCTTCTATTACAAGAATAAGTTG[A/G]TCTCGGGATCGAATAATTGCGAAGAGCGAGAGAAAGTCGATGTCACTAAGAAAAAGAATGTTGTCAAACATTAGAGAGGAAGC	1	2	2	2	2	1	1	1	2	1	1	1	1	2	1	1	1	1	1	1	2	2	2	2	1	2	2	1	2	2	1	2	1	2	2	2	1	2	2	1	2	1	2	1	1
3521	LaDArT_PAV01002	LG-03	12.075	TGCAGCTTGAAAGATTGGTTTTCAAAGGATAACACAGTTTGTTTTACAGATCGGAAGAGCGGTTCAGCA	1	2	2	2	2	1	1	1	2	1	1	1	1	-	1	1	1	1	1	1	2	2	2	2	1	2	2	1	2	-	1	2	1	2	2	2	2	2	2	1	2	1	2	-	1
3526	LaDArT_SNP02045	LG-03	12.65	TGCAGTCATCCAATGCATATATCATCAAGCTTGTTCCCTACAAAGTAACAAGACAAAACTGACAAAGAA	1	2	2	2	2	1	1	1	2	1	1	1	1	2	1	1	1	1	1	1	-	-	2	2	1	2	2	1	2	2	1	2	1	2	2	-	2	2	2	1	-	1	2	1	2
3535	LaDArT_SNP18302	LG-03	13.225	TGCAGAGGATGAGCATGACGTTGTCTGGTTTTGGCTGGAGAAAGGCAAGCATTTTGAATGTCCAGTGTG	1	2	2	2	2	2	1	1	2	1	1	1	1	2	1	1	1	1	1	1	-	2	2	2	1	2	-	1	2	2	1	2	1	-	2	2	2	2	2	1	2	1	2	1	2
3537	LaDArT_SNP10202	LG-03	14.95	TGCAGCTGTACATATCACTGGGTTATGCTTTTTGCAGCAATCGAATTCCAGAGGCAGCTTTACAGATCG	1	2	2	2	2	1	-	1	2	1	1	1	1	2	1	1	1	1	1	1	2	2	2	2	1	2	1	1	-	2	1	1	1	2	2	2	2	2	2	1	2	1	2	1	2
3539	DAFWAsnp_35106	LG-03	16.1	AATTCACTGCATGCTTCTGATAGATTTTTGCAACATACTTGACTCAATAAGTTAATGTTCTAGGAAATCTTTTAAGCTAACCTTTCTTGAAGGTAAGTTGAATT[A/G]GCGAA	1	2	2	2	2	1	1	1	2	-	1	1	1	2	1	1	1	1	1	-	2	2	2	2	1	2	1	1	2	2	1	1	-	2	2	2	2	2	2	1	2	1	2	1	2
3546	LaSNP_093	LG-03	16.675	TTGATTATAGTTATGCAAGGGTTGAACATGTAAAGAATGCAATTCATTTCAATATGATCCGATAACTTTTAAAATAATCTTTGTTTTCTCCCCATAAAAGCCGTTTGTTTCTTTCATTATTTAGACTAATCTGCCAGTTATATCATATTGAACAGAAACCACTACTTTTACTAATGTTAATG	1	2	2	2	2	1	1	1	2	1	1	1	1	2	1	1	1	1	1	1	2	2	2	2	1	2	1	1	2	-	1	1	1	2	2	2	2	2	2	1	2	2	2	1	2
3553	DAFWAsnp_36634	LG-03	17.825	AATTCATGACTAAGTGGGTGTATTTATATATTAA[C/A]AATGTTGTGTACTTCTTCTAATTAGAATAAGCTTTGCAAGTTATTTCTAAGATTTATCAAAACCTTAAGTATTCT	1	2	2	2	2	1	1	1	2	1	1	1	1	2	1	1	1	1	1	1	2	2	2	2	1	2	1	1	2	2	1	1	1	2	2	2	2	2	2	1	2	2	2	1	2
3557	Lup056	LG-03	18.4	GGGTGGTCGCCATAGCATATGGTTTGTTTTTCTGTTTTACACTCTTTTTCATTAGAGTTACACCTCTCCA GTTATACAATATCTTTTTATATAACATTGCAGGAACATAACTCATAAATGTTAATAAAAAGTTATATAAC CAAATAAAATGAAAGGGTGCTCTTATAACATAGATTTTCTGAATTATAGCCATGCCAAAGACTCTTACTT TACCTACATTTGTTGGCCCAAGTAGCAAGAAACTTAGTTTTTTTAAAGTAAAATCTTGAATTTGAGTCTT GTGAATGCAAAAACTCAGATTAGTCTAAGTGCAATGTGACTTTGGAATACTAGACCAAAAAAAGAAAGAG TTTGAGTTTGTTTTATTGTATTTTGCAGGTAAGTTGACATCAGA…	1	2	2	2	2	1	1	1	2	1	1	1	1	2	1	1	1	1	1	-	2	2	2	2	1	2	1	1	2	-	-	1	1	2	2	2	2	2	2	1	2	2	2	1	2
3561	DAFWAsnp_34556	LG-03	20.7	AATTCGCTATACAACAACCTTTTTCGGTGACCCATGCAATT[G/A]GGTTAGCAAAATTAGTATAAAGTAAAATAACAGCATTTGAACCAACAACATGGCTTTTTGCACGTCCA	1	2	2	2	2	2	1	1	1	1	1	1	1	2	1	1	1	1	1	1	2	2	2	2	1	2	1	1	2	2	1	1	1	2	2	2	2	2	2	1	2	2	2	1	2
3569	DAFWAsnp_38168	LG-03	21.275	AATTCAAGTTAGGCATCAACCAATTTTGTTGGAAGAATTACCTCACT[A/G]AATTGAAAACATCCAGGCTGATGATATCCCAAAATTTCGTGTAAAAAGACCCACCATAGCCA	1	2	2	2	2	2	1	1	1	1	1	1	1	2	1	1	1	1	1	1	2	2	2	2	1	2	1	1	2	2	1	1	1	2	2	2	2	2	2	1	2	2	2	1	2
3572	LaDArT_SNP14909	LG-03	22.425	TGCAGTTCTGAAGGGCAGCTGTAGATCTTCTCAAACTGATAGGCAAGTATTCTACTTCCATTTATCAAT	1	2	2	2	2	2	1	1	1	1	1	1	1	2	1	1	1	1	1	1	2	2	2	2	1	2	1	1	2	2	1	1	1	2	2	2	2	2	2	1	2	2	2	1	2
3573	DAFWAsnp_28591	LG-03	23	AATTCTAGGCACACCCATAAAATGCAAGGTAAGTTAACATACCTCGTTGCAACAAAAACACAAAAACCGAATCGACCCAGTTCGAGAT[T/A]TTACTAAAAACGATAAATTTA	1	2	2	2	2	2	1	1	1	1	1	1	1	2	1	1	1	1	1	1	2	2	2	2	1	2	1	1	2	2	1	-	1	2	2	2	2	2	2	1	2	2	2	2	2
3574	DAFWAsnp_35291	LG-03	23.575	AATTCTCATGGATGTTGCTCATTAGCTAGTGTTAAAATAGTTGTAATTCTGTAATGATTAAT[T/C]GATTATCTATTACAGAATTACAACTATTTTAACAACTAGGAATCACA	1	2	2	2	2	2	1	2	1	1	1	1	1	2	1	1	1	1	1	1	2	2	2	2	1	2	1	1	2	2	1	1	1	2	2	2	2	2	2	1	2	2	2	2	2
3578	LaDArT_PAV23298	LG-03	24.15	TGCAGATGAAGGTGTTGAAAGCTCTATTTGGCTACTAGCTAAAGCCTATGTCATTGTCAATGACTCATG	1	2	2	2	2	2	1	2	1	1	1	1	1	2	1	1	1	1	1	1	2	2	2	2	1	2	1	1	2	2	1	1	1	2	2	2	2	2	-	1	2	2	2	-	2
3579	DAFWAsnp_31237	LG-03	24.725	AATTCAAATTTAAGAGAAAACAAAA[A/G]CAATTGAAATTAAGGAAGCTAATGCAATGTCTCAACAAATAAAAGAATCCAAAATAACTTGAAATAAATTAATATGAAAGATAT	1	2	2	2	2	2	1	2	1	1	1	1	1	2	1	1	1	1	1	1	2	2	2	2	1	2	2	1	2	2	1	1	1	2	2	2	2	2	2	1	2	2	2	2	2
3584	LaDArT_SNP17577	LG-03	25.3	TGCAGCTTATGGGAAGATTCCATGAAGGCTTTATTTACATATTCCATGCAAGCTTGATGTTTTGTGATA	1	2	2	2	2	2	1	2	1	1	1	-	1	2	1	1	1	1	1	1	2	2	2	2	1	2	2	1	1	2	1	1	1	2	2	2	2	2	2	1	2	2	2	2	2
3585	DAFWAsnp_36086	LG-03	25.875	AATTCAACCACAATTATGATTACATTATTCCACATGATACTAAGTTCAACCAATTCGCATTGGGAAAAATATATATATCGATAGGGTAAAAAA[A/T]TTTTATACTGTTACTA	1	2	2	2	2	2	1	2	1	1	1	1	1	2	1	1	1	1	1	1	2	2	2	2	1	2	2	1	1	2	1	1	1	2	2	2	2	2	2	1	2	2	2	2	2
3592	DAFWAsnp_32329	LG-03	27.6	AATTCTCTTTAGAGCACATCTCATTTCAACTTTATATGGCCCCTATCATGCTAAACCCATTTCTCTT[G/T]ACTTTATGTAATTCATGTTAAATAGTTATTGATAACTCTTGG	1	2	2	2	2	2	1	2	1	1	1	1	1	1	1	1	1	1	1	1	2	2	2	2	1	2	2	1	1	2	1	1	1	2	2	2	2	2	2	1	2	2	2	2	2
3593	DAFWAsnp_29731	LG-03	28.75	AATTCGTGAAAGCATCTAGCCATATATATGAGAGG[A/T]TGTGATAACCCACTTTGGAATATTAATCCCACTACATCATGTGCAAGAAGAGAGTAAGGAATATATCATGTAAT	1	2	2	2	2	2	1	2	1	1	1	1	1	1	1	1	1	1	2	1	2	2	2	2	1	2	2	1	1	2	1	1	1	2	2	2	2	2	2	1	2	2	2	2	2
3595	LaDArT_PAV01652	LG-03	29.9	TGCAGCCAGAGTATAGTAAAGATAATTCCTAAATCAAGAACAAGCAACATTACAGATCGGAAGAGCGGT	1	2	2	2	2	2	1	2	1	1	1	1	1	1	1	1	1	1	2	1	2	2	2	2	1	2	2	1	1	2	1	1	1	2	2	2	2	2	2	1	2	2	2	-	2
3597	DAFWAsnp_23439	LG-03	30.475	AATTCTGCCTCTAATGTGATAAGTATGAACAGGATTGAAGTAATGAGAGAACAAATAGTCTTCAAAACTTCAACTTCAATGTCTGACTATGTCTTTCCTCTAATTTC[C/T]TA	1	2	2	2	2	2	1	2	1	1	1	1	1	1	1	1	1	1	2	1	2	2	2	2	1	2	2	1	1	-	1	1	1	2	2	2	2	2	2	1	2	2	2	2	2
3599	LaDArT_SNP12620	LG-03	31.625	TGCAGAGTTTGAAACAAATAGTGGTTCAGTGATGAAACTAGTGTACAACAATACTTTACTAACAAGTTA	1	2	2	2	2	2	1	2	-	1	1	1	1	1	1	1	1	2	2	2	2	2	2	2	1	2	2	1	1	2	1	1	1	2	2	2	2	2	2	1	2	2	2	2	2
3606	DAFWAsnp_36657	LG-03	32.2	AATTCATTGTCGGCACTAAT[C/T]CTTAGCATTCAACCCTAGCCAAGCCAAGCCATTAGTGTGGGACCTTGTGGTGATCACCTTACAAATAAAGTCACACATTTTTCTTTCAT	1	2	2	2	2	2	1	2	1	1	1	1	1	1	1	1	1	2	2	2	2	2	2	2	1	2	2	1	1	2	1	1	1	2	2	2	2	2	2	1	2	2	1	2	1
3608	LaDArT_SNP14350	LG-03	32.775	TGCAGCCTCAAGCCTGACATTGAAAATGAGGATGATAATGCACGGAACAGAAGAGAACTATCAATAGAG	1	2	2	2	2	2	1	2	1	1	1	1	1	1	1	1	1	2	2	-	2	2	2	2	1	2	2	1	1	2	1	1	-	2	2	2	2	2	2	1	2	2	2	2	1
3610	LaDArT_PAV20788	LG-03	33.925	TGCAGTCAGATAAAATTCAACACATGGTACGGTCACATAAGGGCAAAATCCTCTCATATTGTGGAGAAG	1	2	2	2	2	-	1	2	1	1	1	1	1	1	1	1	1	2	-	2	2	2	2	2	1	2	2	1	1	2	1	1	1	2	2	2	1	2	2	1	2	-	2	-	1
3614	LaDArT_PAV29708	LG-03	34.5	TGCAGATCAAATAACCATCAATCCCATTGTGCCATAAACATTATGCTAGAACACGCAGCATCCATTACA	1	2	2	2	2	2	1	2	1	1	1	1	1	1	1	1	1	2	2	2	2	2	2	2	1	2	2	1	1	2	1	1	1	2	2	2	1	2	2	1	2	2	2	-	1
3622	DAFWAsnp_23801	LG-03	35.075	AATTCAGGGAAAGAGATAGTTTACTTTTCTAGCAATCCTCGAAAGTGTGATAAGCGACGATTTCTTGTCTTGAGG[A/G]TATGTCTTATGCATTCAAGTGCACCATTATTTTG	1	2	2	2	2	2	1	2	1	1	1	1	1	1	1	1	1	2	2	2	2	2	2	2	1	2	2	1	1	2	1	1	1	2	2	2	1	2	2	1	2	2	1	2	1
3629	DAFWAsnp_37865	LG-03	35.65	AATTCTTGTTTGTTACTACT[G/A]CTATTACTTGAAAATAAGAACCTTGTTTCAGGTAATATAGCTCTTTTTTTTGGGCATAAATCATTCACTCTAAGGATATTGGCTAATTT	1	2	2	2	2	2	1	2	1	1	1	1	1	1	1	1	1	2	2	2	2	2	2	2	1	2	2	1	1	2	1	1	1	2	2	2	1	2	2	1	2	2	1	2	1
3634	DAFWAsnp_35559	LG-03	36.225	AATTCAAATACTATTTATTATCTCATATCAGATTCACATTCTCTACC[A/G]GGTGATATTCTCTCTAAAATTGGCCTCTCCAATATGACAAAGATTAACCGTCTCATAATTTT	1	2	2	2	2	2	1	2	1	1	1	1	1	1	1	1	1	2	2	2	2	2	2	2	1	2	2	1	1	2	1	1	1	2	2	2	1	2	2	1	2	2	1	2	1
3636	DAFWAsnp_38747	LG-03	37.375	AATTCAGGATGATTCTTTGCCATTTCTTATCCAAGTCCTCCACTAGTAGTTTTCTTTGATATCTACCATACTGAAAATGAAGGAAAAGTATC[C/T]AACACTAACTGCTGATA	1	2	2	2	2	2	1	2	1	1	1	1	1	1	1	1	1	2	2	2	2	2	2	2	1	2	2	1	1	2	1	1	1	2	2	2	1	2	2	1	2	2	1	2	1
3638	LaDArT_PAV25921	LG-03	37.95	TGCAGCTCAACTCTTTCCTACAGAAGGATTATTCTAGTTCAGTACACATCTATCAAATTTTCAGCATCA	1	2	2	2	2	2	1	2	1	1	1	1	1	1	1	1	1	2	2	2	2	2	2	2	-	2	2	1	1	-	1	1	1	2	2	2	1	2	2	1	-	2	2	-	1
3642	LaDArT_SNP17377	LG-03	39.1	TGCAGCAAGTCATTGGGAGATATGGCGGTAAGAATATTTTCTTCTGATATTTTTTCTGCTAAGTTTACA	1	2	2	2	2	2	1	2	1	1	1	1	2	1	1	1	1	2	2	2	2	2	2	2	1	2	2	1	1	2	1	1	1	2	2	2	1	2	2	1	2	2	2	2	1
3647	DAFWAsnp_14741	LG-03	39.675	AATTCAAAAAAACAAATG[T/A]TATAATAATTGAGTAATCGAGAAGGACATCAAATTGAAAAAAATCTCGTATTATGTTTAACTGATTTTATCAATTTTACTATTAGATCAAT	1	2	2	2	2	2	1	2	1	1	1	1	2	1	1	1	1	2	2	2	2	2	2	2	1	2	2	-	1	2	1	1	1	2	2	2	1	2	2	1	2	2	1	2	1
3651	DAFWAsnp_38301	LG-03	41.4	AATTCAGAAATTTTTGCAAGGATCATGGTATTGTGAGACATTATACCGTGAGACACACTCCACAA[A/C]AAAATGGACTTGCAAACCGAATGAACATAACCTTACTTGAAAGG	1	2	2	2	2	2	1	2	1	1	1	1	2	1	1	1	1	2	2	2	2	2	2	2	1	2	2	1	1	2	1	1	1	2	1	2	1	2	2	1	2	2	1	2	1
3653	LaDArT_PAV16053	LG-03	41.975	TGCAGCTATTATTTTCACGTGAACTTTACATGGTGAACACGTCTCTCTCTCTCTACTTGAAAAAGGTTT	1	2	2	2	2	2	1	2	1	-	1	1	2	2	1	1	1	2	2	2	2	2	2	2	1	2	2	1	1	2	1	1	1	2	1	2	1	2	2	1	2	2	1	-	1
3654	DAFWAsnp_37018	LG-03	42.55	AATTCCTTGTTATGCCCTTTGGCCTGACTAATGCTCCATCTACCTTTCAAGCTC[T/C]CATGAATGATATTCTGAAGCCCTACTTGAGGAAGTTCACTCTGGTATTCTTTGAT	1	2	2	2	2	2	1	2	1	1	1	1	2	2	1	1	1	2	2	2	2	2	2	2	1	2	2	1	1	2	1	1	1	2	1	2	1	2	2	1	2	2	1	2	1
3656	DAFWAsnp_32868	LG-03	43.125	AATTCAAGCATGTGCAAACACACATTTTGTTGAACTTACATTTTAAAATATTTTATG[T/C]TATTTCTAATTAAATAAAATTCAACTGGTCCCAAATCTTCGCTTCCTTACTC	1	2	2	2	2	2	1	2	1	1	1	1	2	2	1	1	1	2	2	2	2	2	2	2	1	2	2	1	1	2	1	1	1	2	1	2	1	2	1	1	2	2	1	2	1
3657	DAFWAsnp_23915	LG-03	44.275	AATTCGTGATGTGATGAAGAATAAGGGTTTGAGGAAAAACCCTGGCTACAGTTGGAT[C/T]GAGGTCGGACGCAAAGTGCACACGCTTCTTGCCGGTGACAAATCACATCCAC	1	2	2	2	2	2	1	2	1	1	1	1	2	2	1	1	2	2	2	2	2	2	1	-	1	2	2	1	1	2	1	1	1	2	1	2	1	2	1	1	2	2	1	2	1
3659	LaDArT_SNP04421	LG-03	44.85	TGCAGCTGCATCATCTGTATTATTATTTTTGGTGTCTGCATGTTTCTGTAGTCAGATGAGTGCATAAGT	1	2	2	2	2	2	1	2	1	1	1	1	2	2	1	1	2	2	2	2	2	2	1	2	1	2	2	2	1	2	1	1	1	2	1	2	1	2	1	1	2	2	1	2	1
3667	DAFWAsnp_31784	LG-03	46	AATTCAATCAAGCATGTGTGAAGAAACATAGATTAGTCATTCTCAGATCAGAAAAAAATGAAATTTTCAATCAATGTATCTATACTTGAGTATTGAG[T/G]AGATGTGTGTAC	1	2	2	2	1	2	1	2	1	1	1	1	2	2	1	1	2	2	2	2	2	2	1	2	1	2	2	2	1	2	1	2	1	2	1	2	1	2	1	1	2	2	1	2	1
3676	LaDArT_PAV11788	LG-03	47.15	TGCAGTTCTCTAGAGGTGGAAAGAGTGTGATGTGCGAGGATTATTTTGATAACATGGTTGGCTTTTTGT	1	2	2	2	1	2	1	2	1	1	1	1	2	2	1	1	2	2	2	2	2	2	1	2	1	2	1	2	1	2	1	2	1	2	2	2	1	2	1	1	2	2	1	-	1
3684	DAFWAsnp_29007	LG-03	47.725	AATTCTGCAGGGAAGATATAACTGTAGCTCTAACTGAAATCTTGTAGC[C/T]GTCTCTAATGGACAAACGCAATGGCTGCCCCCATGCTGCGTTGGCTTCAAATGCCACATTT	1	2	2	2	1	2	1	2	1	1	1	1	2	2	1	1	2	2	2	2	2	2	1	2	1	2	1	2	1	2	1	2	1	2	2	2	1	2	1	1	2	2	1	2	2
3690	DAFWAsnp_30594	LG-03	48.3	AATTCTTTAATATACTGAAGGACAATTGATAGTAAAGTCCTAATTCTTATACTCATTATTGCCATGGAGCTTTTCATGGTATATATTA[A/G]GGTTATAAATTAATGTCAATC	1	2	2	2	1	2	1	2	1	1	1	1	2	2	1	1	2	2	2	2	2	2	1	2	1	2	1	2	1	2	1	2	1	2	2	2	1	2	1	1	2	2	1	2	2
3705	DAFWAsnp_28872	LG-03	48.875	AATTCACAAAAAGCAAGTCAAACATTATAGCATTTCTTCGTTTTTCCTCCGGCTTTTTTCCACAGGGTTAGAGTA[C/T]CAACAAAATATAAACTAAAGTTAGCAATAATAGA	1	2	2	2	1	2	1	2	1	1	1	1	2	2	1	1	2	2	2	2	2	2	1	2	1	2	1	2	1	2	1	2	1	2	2	2	1	2	1	1	2	2	1	2	2
3740	DAFWAsnp_30062	LG-03	49.45	AATTCGACAATATGGTTTTCACCTTTCTGCTTGGCAGCTCCTTAAACCAAGGGTCATGGCGGC[C/A]AACAATTTACTAATTTTATAAGTTTAGTGAGTCCAACAATTTACTA	1	2	2	2	1	2	1	2	1	1	1	1	2	2	1	1	2	2	2	2	2	2	1	2	1	2	1	2	1	2	1	2	1	2	2	2	1	2	1	1	2	2	1	2	2
3784	LaDArT_PAV21181	LG-03	50.025	TGCAGCATTGCTGTGAAATAGAGATACCAAGGGATGTCAAAGTAGAAGATATTCAATCATTGTCAAAAG	1	2	2	2	1	2	1	2	1	-	1	1	2	2	1	1	2	2	2	2	2	2	1	2	1	2	1	2	1	2	1	2	1	2	2	2	1	2	1	1	1	2	1	-	2
3864	DAFWAsnp_32752	LG-03	50.6	AATTCAAGGAAGCAAGATGTGGTTGCTCTCTCAACTTGTGAAGCAGAATACATTGCAGCCTGCAATGCCACATGCCAAGGTCTATGACTGATACATTT[A/G]ATGACAGAATT	1	2	2	2	1	2	1	2	1	1	1	1	2	2	1	1	2	2	2	2	2	2	1	2	1	2	1	2	1	2	1	2	1	2	2	2	1	2	1	1	1	2	1	2	2
3910	DAFWAsnp_30300	LG-03	51.175	AATTCAACAAGGTTTGATGATGATATTT[C/G]AAACAAACAACCTAGTAGAAATTAAGGTTGTAAATTTCATAGATCACTCCCTTTTCTTTACATTTATTATTTTGGCTCTTA	1	2	2	2	1	2	1	2	1	1	1	1	2	2	1	1	2	2	2	2	2	2	1	2	1	2	1	2	1	2	1	2	1	2	2	2	1	2	1	1	1	2	1	2	2
3911	DAFWAsnp_26046	LG-03	51.75	AATTCACTGCATTCTGACACTGGACGAGA[C/T]CGTGGTGCCGCTCTCCTAAATCCTCCTAATACTGCTCCTGATCTACCTAAAGCACCTTCACAACCACTGCCTGCAGTGCA	1	2	2	2	1	2	1	2	1	1	1	1	2	2	1	1	2	2	2	2	2	2	1	2	1	2	1	2	1	2	1	2	1	2	2	2	1	2	1	1	1	2	1	2	2
3936	DAFWAsnp_37898	LG-03	52.325	AATTCTTATTACCTCAGCCAGAGCGTTTGTTTTCAAAA[G/T]AATGTGTTTAGTTACATCTCTATTTTGTTTTGTTTAAGCACGTTTATCCTTCACAAACATATTCATCATGT	1	2	2	2	1	2	1	2	2	1	1	1	2	2	1	1	2	2	2	2	2	2	1	2	1	2	1	2	1	2	1	2	1	2	2	2	1	2	1	1	1	2	1	2	2
3953	DAFWAsnp_30013	LG-03	52.9	AATTCATTTTGACAATTTTAG[G/A]CAATAGAAGTTAATAGAGAAAGTATTTTGGTTGTGTTTTTTCTCACAGATCCCTCAAGATATAGTTCTAGATACTAATTTGTTGGTTA	1	2	2	2	1	2	1	2	2	1	1	1	2	2	1	1	2	2	2	2	2	2	1	2	1	2	1	2	1	2	1	2	1	2	2	2	1	1	1	1	1	2	1	2	2
3954	LaDArT_SNP07873	LG-03	53.475	TGCAGAGACATAGCTACCTGCCTATATCCAGTGTTTTACAGATCGGAAGAGCGGTTCAGCAGGAATGCC	1	2	2	2	1	2	1	2	2	1	1	1	2	2	1	1	2	2	2	2	2	2	1	2	1	2	1	2	1	2	1	2	1	2	2	2	1	1	1	1	1	2	1	2	2
4044	DAFWAsnp_27272	LG-03	54.05	AATTCTTATTCATGAAAAGA[T/G]ACATGAGTGCCCCATTATTTATGATTCAAAAGTCTTGGGGATGGCAATAGAGTTGCATTACATCATTTTGCTAGTACCAAGATGACAAA	1	2	2	2	1	2	1	2	2	1	1	1	2	1	1	1	2	2	2	2	2	2	1	2	1	2	1	2	1	2	1	2	1	2	2	2	1	1	1	1	1	2	1	2	2
4101	DAFWAsnp_32040	LG-03	55.2	AATTCTTTGGTCTTATGTTTTGAAGGTTTTTGAAGTCCTTCTTGTCAGAATGCAGTTTTTCAAAATGTCAGCCACTTAACATTGTTCATTTA[G/T]GGGCATACCCTCAGATA	1	2	2	2	1	2	1	2	2	1	1	1	2	1	1	1	2	2	2	2	2	2	1	2	1	-	1	2	1	2	1	2	1	2	2	2	1	1	1	1	1	2	1	2	2
4108	DAFWAsnp_23890	LG-03	55.775	AATTCCATACAAAAATTACATACAAGAATTACACACAAAAATCCCTCAGAAAGAGAGCTTTGTATACTAGTTCGCATATGCGTTGACCA[A/G]CCAGCCACCCATAGCCAATC	1	2	2	2	1	2	1	2	2	1	1	1	2	1	1	1	2	2	2	2	2	2	1	2	1	2	1	2	1	2	1	2	1	2	2	2	1	1	1	1	1	2	1	2	2
4137	DAFWAsnp_22069	LG-03	56.35	AATTCCGGACAGAGGCGTACACTGCCTGGC[C/T]GTGTCCTAGGGCACGACCATGTCCAACATTTTCCTCATTTTGGCCAATATTCAGAGTTACACAATGAATGAAGTGAGAA	1	2	2	2	1	2	1	2	2	1	1	1	2	1	1	1	2	2	2	2	2	2	1	2	1	2	1	2	1	2	1	2	1	2	2	2	1	1	1	1	1	2	1	2	1
4164	DAFWAsnp_02087	LG-03	56.925	AATTCACATAAATAGCATACCTAACTCGGCAACCATAATGCCGAGTAACGTTGGAATAATTAATAATATACCTAACT[T/C]GACAACCACAATGCCGATTTAGGTGGGAATAA	1	2	2	2	1	2	1	-	2	1	1	1	2	1	1	1	2	2	2	2	2	2	1	2	1	2	1	2	1	2	1	2	-	2	2	2	1	1	1	1	1	2	1	2	1
4197	DAFWAsnp_37888	LG-03	58.075	AATTCATGTTCTCTGATCTACTCATTTGATATGCCTTTTGAAAGAGTTTTTTTATGATGACCTTTTGGGGAGACGTAAAAACTATTTATGATTTGGTGTACTG[T/C]GAACCA	1	2	2	2	1	2	1	2	2	1	1	1	2	1	1	1	2	2	2	2	2	2	1	2	1	2	1	2	1	2	1	2	1	2	2	2	1	1	1	1	1	2	1	2	1
4206	DAFWAsnp_17164	LG-03	58.65	AATTCTAAGTTCTCCTAAAAAGTTTGGTTAATTTTT[A/T]ATTTTATTTCTTTCAAAATGTTACACAAACTTCCTTAAAATATTCTCAAAATTACTTGAGGAAAAGTCAAGAA	1	2	2	2	1	2	1	2	2	1	1	1	2	1	1	1	2	2	2	2	2	2	1	2	1	2	1	2	1	2	1	2	1	2	2	2	1	1	1	1	1	2	1	2	1
4284	LaDArT_SNP00080	LG-03	60.375	TGCAGCACAAGAATCTCAGGTTTGTTTTTATCCAACTAAGAGCATGTTTGATACACATAAACAGCTTTT	1	2	2	2	1	2	1	2	-	1	1	1	2	1	1	1	2	2	-	2	2	2	1	2	1	2	1	2	1	2	1	2	1	2	2	2	1	1	1	1	1	2	1	2	1
4293	DAFWAsnp_33980	LG-03	61.525	AATTCACGTTGCTTCAAAGATCATAGACAATATGGTTTCTAATCACCACCAATGGGAGAATGAGAGGAGACACCATCCTAGAAGAGACTCTG[G/A]TGCACAATATTCAGGCA	1	2	2	2	1	2	1	2	2	1	1	1	2	1	1	1	2	2	1	2	2	2	1	2	1	2	1	2	1	2	1	2	1	2	2	2	1	1	1	1	1	2	1	2	1
4313	DAFWAsnp_18892	LG-03	62.1	AATTCAAAAGCATTCATAAACAAGTAAACAGTCTGAT[C/A]AGAAAAGGTCATTGAACCTATATGCTTATGCCAAATAAATGAACTATGCTTGTAGACAAACCTCGAAATTCA	1	2	2	2	1	2	1	-	2	1	1	1	2	1	1	1	2	2	1	2	2	2	1	2	1	2	1	2	1	2	1	2	1	2	2	2	1	1	1	1	1	2	1	2	1
4316	LaDArT_SNP14731	LG-03	62.675	TGCAGTCGCCATTTCTCACTCCTATCATCCTACAAGCAGCAGTAAGAGTAATTTATAATAGAGGAGGAA	1	2	2	2	1	2	1	2	2	1	1	1	1	1	1	1	2	2	1	2	2	2	1	2	1	2	1	2	1	2	1	2	1	2	2	2	1	1	1	1	1	2	1	2	1
4324	DAFWAsnp_32121	LG-03	63.25	AATTCTTGGAAAATGCCTACCTAAGATAT[C/T]CAGGACAAAAATTAGGGAAAATTAAATGAACACTCTTAAGGTGAAATCTTACTACTACACATCATCGATCATCCAAATTA	1	2	2	2	1	2	1	2	2	1	1	1	1	1	1	1	2	2	1	2	2	2	1	2	1	2	1	2	1	2	1	2	1	2	2	2	1	1	2	1	1	2	1	2	1
4325	DAFWAsnp_33092	LG-03	63.825	AATTCTATTTCCATATGGTAGACAAAGATCAGAACTGGAATT[A/G]ATTGGGTATGCAGATTCTGATTATGGTGGAGACTTGGTAGAAAGGAAGAGCACTTCGGGTTACCTGT	1	2	1	2	1	2	1	2	2	1	1	1	1	1	1	1	2	2	1	2	2	2	1	2	1	2	1	2	1	2	1	2	1	2	2	2	1	1	2	1	1	2	1	1	1
4341	LaDArT_SNP19099	LG-03	64.975	TGCAGGTGAAGCATAACTCGAGTCTTTCACAGAAGGACACTCGATCGACAACAATGAGAAATCTGTTTG	1	2	1	2	1	2	1	2	2	1	1	-	1	1	1	1	2	1	1	2	2	2	1	2	1	2	1	2	1	-	1	2	1	2	2	2	1	1	2	1	1	2	1	1	1
4343	DAFWAsnp_23591	LG-03	65.55	AATTCTTGATTGAGTCAGTTCAATGAACATATCCACAT[A/T]TACATCATCTATATGTGCAATTTAATAAATGAGATCTATTAATATTTATCCAATAAATACTATCACACATA	1	2	1	2	1	2	1	2	2	1	1	1	1	1	1	1	2	1	1	2	2	2	1	2	1	2	1	2	1	2	1	2	1	2	2	2	1	1	2	1	1	2	1	1	1
4358	DAFWAsnp_38828	LG-03	66.125	AATTCTTCATCACTTCTTCAGCATTCTCATTCCC[A/T]TTCTCTTTTGATTTGAAGCAGTAAACAGTTCTTACATTCACTGCAATGTTCTGGTCAAGGTTAGAAAGGAAATAT	1	2	1	2	1	2	1	2	2	1	1	1	1	1	1	1	2	1	1	2	2	2	1	2	1	2	1	2	1	2	1	2	2	2	2	2	1	1	2	1	1	2	1	1	1
4360	DAFWAsnp_27052	LG-03	66.7	AATTCTAACGCCGGTACAATGGTATCGAAGAAATCCCTCATTA[G/C]ATAATTATTAAGTACCTTTGAATACCATCTCGGTTTTGTGGAATAAATTCCAACACCGGTTTAATG	1	2	1	2	1	2	1	2	2	1	1	1	1	1	1	1	1	1	1	2	2	2	1	2	1	2	1	2	1	2	1	2	2	2	2	2	1	1	2	1	1	2	1	1	1
4361	DAFWAsnp_15890	LG-03	67.275	AATTCTGCAATGTTAATGAAGAATTTACAAAAATGGCAGGATTGCCTTTACAAATTTGGAATGTAATATCACTTGCAATCCGATAACTCTTTGTATACTA[T/C]GTAATAATG	1	2	1	2	1	2	1	2	2	1	1	1	1	1	1	1	1	1	1	2	2	2	1	2	-	2	1	2	1	2	1	2	2	2	2	2	-	1	2	1	1	2	1	1	1
4394	DAFWAsnp_17310	LG-03	67.85	AATTCCA[C/G]TAGCCAACATTTTATTTTTCACGAAATTTAATCGATTAACGTCCTACTTTAATCGATTACCTAGGCTCATTTCTCTGAAAATCTGGAATTTTAACTATGGTT	1	2	1	2	1	2	1	2	2	1	1	1	1	1	1	1	1	1	1	2	2	2	1	2	2	2	1	2	1	2	1	2	2	2	2	2	1	1	2	1	1	2	1	1	1
4441	DAFWAsnp_28640	LG-03	68.425	AATTCGAAGATGATAAACTTATATCCACCTCTCGAAAAATC[G/C]AACACATGTAGAAGAAGAAGGTTTCCTTTAGAAGAAAGCCCATAAACAAGAAGCTTGGGAAAGAGAAT	1	2	1	2	1	2	1	2	2	1	1	1	1	1	1	1	1	1	1	2	2	2	1	2	2	2	1	2	1	2	1	2	2	2	2	2	1	1	2	1	1	2	1	1	1
4559	DAFWAsnp_23237	LG-03	69	AATTCCAATGTCAAGGAATAATTTC[T/C]GATCATTTGTGGTGGAGGATGAACATATGACGGTCGAGTCTACGACTCCAACTATTATGGAAGGAATGTTGACTCCAAAGGAAA	1	2	1	2	1	2	1	2	2	1	1	1	1	1	1	1	1	1	1	2	2	2	1	2	2	2	1	2	1	2	1	2	2	2	2	2	1	1	2	1	2	2	1	1	1
4785	DAFWAsnp_27827	LG-03	69.575	AATTCAATTCATTTCAAGTTATTACTTTTGGTTAAGTTTTGATTCTTTATGAAGTTCTTAATG[T/C]GATTTTAGCTTGATCACCTAAAACTTGATTTAAAAATCCAAAAATG	1	2	1	2	1	2	1	2	2	1	1	1	1	1	1	1	1	1	1	2	2	2	1	2	2	2	1	2	1	2	1	2	2	2	2	2	1	1	2	1	2	2	1	1	1
4820	LaSNP_421	LG-03	70.15	CAGCTACGTTGTTTTTGCCCCCGCCTCTACAAATTAGACTAACCTCCAAATGATCTACTCTCTTTATTAGGGCTTCTAACAATCTCTTCCACACATGCCAAAAACCACCTAAGGATTTGTTCGCGAGTTAGTTTTCGAAGGGGAATGAAGGGAAATAGATAGCTTGAGAGTCATCCCACAAGTATATTTCTTGGCTCCGAAGCATTTCTCTTTCCTCCATTGCCCTCCAATAACCAACTCGCAAATAGATCCTAAGGCACAATTCTACCATCTTTCTACAATAGGAGTTACCTCAACTTTTTTCCTAATGC	1	2	1	2	1	2	1	2	2	1	1	1	1	1	1	1	1	1	1	2	2	2	1	2	2	2	1	2	1	2	1	1	2	2	2	2	1	1	2	1	2	2	1	1	1
4822	DAFWAsnp_33898	LG-03	70.725	AATTCGACTTATATGTGTCACATTA[G/A]TGGTTGGACGTCAATAAATATTATGACTTTGGTCTGTGTATTCACCATTAATTTCAAAATTAATGATAATAGTGGGTGGTTAGG	1	2	1	2	1	2	1	2	2	1	1	1	1	1	1	1	1	1	1	2	2	2	1	2	2	2	1	2	1	2	1	1	2	2	2	2	1	1	2	1	2	2	1	1	1
4825	DAFWAsnp_23952	LG-03	71.3	AATTCTCCGATTATCACAATTTCGAC[A/G]ACGATGATAATGACGATGTAAGATTAGGGATTTTTTCTTTTCCGGGTATGATTGGATTTACACAATATGGCATTACCCTCACC	1	2	1	2	1	2	1	2	2	1	1	1	1	1	1	1	1	-	-	2	2	1	1	2	-	2	1	2	1	2	1	1	2	2	2	2	1	1	2	1	2	2	1	1	1
4873	DAFWAsnp_37557	LG-03	71.875	AATTCTAATTTATTCCATTAATGAAATTTCATAATTGTGAAATTATATATACATATACATTTTACAAAAATTAATCT[G/A]AGAAATACTTATATTTGCCATGTCGATAGAGC	1	2	1	2	1	2	1	2	2	1	1	1	1	1	1	1	1	1	1	2	2	1	1	2	2	2	1	2	1	2	1	1	2	2	2	2	1	1	2	1	2	2	1	1	1
4916	DAFWAsnp_23957	LG-03	72.45	AATTCTCCACTTAATTGATTGTAATTGTTCTTTAATTCATATCTTACTCTTGCACTAAAAAAAGTGAACGATGGGCATC[T/C]ACCAATATAACTACAACTACAATTTGAAAA	1	2	1	2	1	2	1	2	2	1	1	1	1	1	1	1	1	1	1	2	2	1	1	2	2	2	1	2	1	2	1	1	2	2	2	2	1	1	2	1	2	2	1	1	1
4944	DAFWAsnp_32543	LG-03	73.025	AATTCATATTTAACAACGGCTTTCTAATGATACAGTGTTTTCTAATACAAC[G/A]CTATTAAATACAATACGAAAGATAATTAATAGCACTCTTGTAAACAAATACTGTTAAA	1	2	1	2	1	2	1	2	2	1	1	1	1	1	1	1	1	1	1	2	2	1	1	2	2	2	1	2	1	2	1	1	2	2	2	2	1	1	1	1	2	2	1	1	1
4962	DAFWAsnp_37477	LG-03	73.6	AATTCAACTTCCGTAATAACAACGTTGGTGTTGTTGTGTTCTGATTCCAATGGCTTCTTCTTCTCCTTCAATTCCTTCTTCACATCCTCAACAATC[T/A]TATCATCATCTTC	1	2	1	2	1	2	1	2	2	1	1	1	1	1	1	1	1	1	1	2	2	1	1	2	2	2	1	2	2	2	1	1	2	2	2	2	1	1	1	1	2	2	1	1	1
4968	DAFWAsnp_36994	LG-03	75.325	AATTCACCGAAGTTGAATTAATGAACCACATCCCCAACATC[A/G]TTGAGTTTCGAGTTTCCTTGGCCCACAATTTAATGATTTGTTAATGTAAAATTAAGTGTTTTTAAATG	1	2	1	2	1	2	1	2	2	1	1	1	1	1	1	1	1	1	1	2	2	1	1	2	2	2	1	2	1	2	1	1	2	2	2	2	1	1	1	1	2	2	1	1	1
4970	LaDArT_PAV29661	LG-03	77.05	TGCAGAATCTGTGTCATTGCATGTGAATACCCAATTTCGTTCGGGGCCTTTTTTTACAGATCGGAAGAG	1	2	1	2	1	2	1	2	2	1	1	1	1	1	1	-	1	1	1	2	2	1	1	2	2	2	1	2	1	2	1	1	2	2	2	2	1	1	1	1	2	2	1	-	1
4972	LaDArT_SNP04621	LG-03	77.625	TGCAGGATATGGGAAAGGTACCCGTGATTTATATATTGGCCGCAATTCTTCCAGCATTGATGATAGCAG	1	2	1	2	1	2	1	2	2	1	1	-	1	1	1	1	1	1	1	2	2	1	1	2	2	2	1	2	1	2	1	1	2	2	2	2	1	1	1	1	2	2	1	1	1
4979	DAFWAsnp_30387	LG-03	78.775	AATTCATGG[C/T]AAAAAGTTATATTTTTCCCTTAAAAAAACTCACCCAATTCATAAGAAAATTAGGTGAAGAAATCAAATGTATGAATCTTAGAAGAAAATGTGGTCAAAAT	1	2	1	2	1	2	1	2	2	1	1	1	1	1	1	1	1	1	1	2	2	2	1	2	2	2	1	2	1	2	1	1	2	2	2	2	1	1	1	1	2	2	1	1	1
4986	DAFWAsnp_28883	LG-03	79.35	AATTCATTATTTCTTCTTTATTAATTGTGTTTCACATAAAATTTGATTGCAAGACAGGCCCAAAAAGGTAAAAA[A/C]GATCTTAAAAAAATATTCATAACAAACAAAATGAA	1	2	1	2	1	2	1	2	2	1	1	1	1	1	1	1	1	1	1	2	2	2	1	2	2	2	1	2	1	2	1	1	2	2	2	2	1	1	1	1	2	2	1	1	1
5032	DAFWAsnp_24851	LG-03	79.925	AATTCCTAAAAGGGTTGAGTTCAGCTCTTGACAAATGGTTCCAGAGCCTGTAATGTATTCCAC[C/T]CTGCATATATATAACATAATATTTCAGGAAAATTTGAACAGATTAA	1	2	1	2	1	-	1	2	2	1	1	1	1	1	1	1	1	1	1	2	2	2	1	2	2	2	1	2	1	2	1	1	2	2	2	2	1	1	1	1	2	2	1	1	1
5063	DAFWAsnp_23987	LG-03	81.075	AATTCAACCACCAAATAATAATCTTTCCCAAGTAAAGTGGGATAGGTAAAGCACTTAATTAAGAAAA[G/A]GAAATAGATAGTTCTAACTAATTATAGCCTCAAACTCCAGAA	1	2	1	2	1	2	1	2	2	1	1	1	1	1	1	1	1	1	1	2	2	2	1	2	2	2	1	2	1	2	1	1	2	2	2	2	1	1	1	1	2	2	1	1	1
5066	DAFWAsnp_32662	LG-03	81.65	AATTCATTTTGAGAATAATACTCGGGTGATAAATTACTAGTTAATTATTGTTTAACAACAAAGGAATAGTGATCAGTTCTTAAGGAAAATAGAAAACTGATACCAATT[T/C]C	1	2	1	2	1	2	1	2	2	1	1	1	1	2	1	1	1	1	1	2	2	2	1	2	2	2	1	2	1	2	1	1	2	2	2	2	1	1	1	1	2	2	1	1	1
5068	LaDArT_SNP00569	LG-03	82.8	TGCAGGTAATGGATAGTATTGCGGGTGCAGCTAGTAATAAATTCCAAAAGTGAAGGTTTGTATAACTAT	1	2	1	2	1	2	1	2	2	1	1	1	1	2	1	1	1	1	1	2	2	2	1	2	-	2	1	2	1	-	1	1	2	2	2	2	1	1	1	1	2	2	1	1	1
5070	DAFWAsnp_11049	LG-03	83.95	AATTCATAAAGCAATCAAGGATCTCTTTACAACCCCTCAAAACAATTTCCGGGTATTTTTT[G/A]ATGGCTCTATCATATTTGGAGGACTGGGAGGCGGTGCAGAAGATACAA	1	2	1	2	1	2	1	2	2	1	1	1	1	2	1	1	1	1	1	2	2	2	1	2	-	2	1	2	1	2	1	1	2	2	2	1	1	1	1	1	2	2	1	1	1
5079	LaDArT_PAV03590	LG-03	84.525	TGCAGAATTTCATTTATCATGTTTGGATATCATTTAGAATTGCAATTATAATTGCAGGCATAATTCCAT	1	2	-	2	1	2	1	2	2	1	1	1	1	2	1	1	1	1	1	2	2	2	1	2	2	2	1	2	1	2	1	1	2	2	2	1	1	1	1	1	2	2	1	-	1
5081	LaDArT_SNP03744	LG-03	85.1	TGCAGAGAGCATGTGTACAAATTGATATATCAGTGCCTCACAAGATATAGGGTCACATTATTGACACTT	1	2	1	2	1	2	1	2	2	1	1	1	1	2	1	1	1	1	1	2	2	2	1	2	-	2	1	2	1	2	1	1	2	2	2	1	1	1	1	1	2	2	1	1	1
5114	DAFWAsnp_21825	LG-03	85.675	AATTCATGTTAAAATGAATCAGACTAAGTAGATAGCGTGAAATTTAATCAATTAAAACCCATTCTTTATCACTAAAACGCATAAGAT[C/T]TTTTTATCTGTAATTCAAGTAA	1	2	1	2	1	2	1	2	2	1	1	1	1	2	1	1	1	1	1	2	2	2	1	2	2	2	1	2	1	2	1	1	2	2	2	1	1	1	1	1	2	2	1	1	1
5124	DAFWAsnp_34679	LG-03	86.25	AATTCAAGTCAGATGAA[A/C]AAGCCAACTCATTTTTGAAAGCAAATGATGATTACAAAGTTTCTATCGATGATAATAATAATGCAACCAACCCTATATATAAAAATGCTAGG	1	2	1	2	1	2	1	2	2	1	1	1	1	2	1	1	1	1	1	2	2	2	1	2	2	2	1	2	1	2	1	1	2	2	2	1	1	1	1	1	2	2	1	1	1
5134	LaSNP_020	LG-03	86.825	AAGCACTGAGTGATGAAGAGCCGAGCAAATCTATGAATGCGTCCAGTGACAGGTTTCACACACAGAACTGGATTATCTGCCACCGGAGTAACTGTGTTCTCCACCCTGTAGAAGAATTTCCTGGATGCAACCGGTGGCTGCTCACTCAAATACTTCAAATTACTATCAAACTTGGTTGATGGCAAATCAGTTTCTATCCAATTATCCTTCAAAT	1	2	1	2	1	2	1	2	2	1	1	1	1	2	1	1	1	1	1	2	2	2	1	2	2	2	1	2	1	2	1	1	2	2	2	1	1	1	1	2	2	2	1	1	1
5137	DAFWAsnp_20490	LG-03	87.4	AATTCAATTTCATCATGGCGCTACTCTTTTTCTAAATTTCATTAGTTAAGGAGGTTTAAGGGTTAAGACTTAACAGGCCCATCATAAT[G/A]ATATTAACCATCTTTCTCATA	1	2	-	2	1	-	1	2	2	1	1	1	1	2	1	1	1	1	-	2	2	2	1	2	2	2	1	2	1	2	1	1	2	2	2	1	1	1	1	2	2	2	1	1	1
5139	DAFWAsnp_32435	LG-03	88.55	AATTCCCGAATTTCATCGTATTC[T/C]TGGGCTTTTTTCGCCTAAGCGAGTCCCGTGCTAGCCCGGGCGAGGGGTATCCAGAACCAAAACTTCCCCTCGCTCAGTCCCTCGCC	1	2	1	2	2	2	1	2	2	1	1	1	1	2	1	1	1	1	1	2	2	2	1	2	2	2	1	2	1	2	1	1	2	2	2	1	1	1	1	2	2	2	1	1	1
5143	DAFWAsnp_29985	LG-03	89.7	AATTCATAATAAAAACATAAAAAAAGTAAGTTGAATCCAGGTTCAACATAACATATTA[A/T]AAAGCTGGAATCTTTGTAACAAAATAAGACACCCCATAAAAACTTTAGGTG	1	2	1	2	2	2	1	2	2	1	2	1	1	2	1	1	1	1	1	2	2	2	1	2	2	2	1	2	1	2	1	1	2	2	2	1	1	1	1	2	2	2	1	1	1
5144	DAFWAsnp_36790	LG-03	90.275	AATTCAAAATAATAATAGTTTTGTAAGGAAAATTCGTGTGGGATT[G/A]GGGCTGATCATTAGTTGATCTTTATGTCATTCAAGTTTGATTTCTAGTGTTAATTTTGTTGAAC	1	2	1	2	2	2	1	2	2	1	2	1	1	2	1	1	1	1	1	1	2	2	1	2	2	2	1	2	1	2	1	1	2	2	2	1	1	1	1	2	2	2	1	1	1
5149	DAFWAsnp_35255	LG-03	90.85	AATTCTAAAAATGATAAAAGATCATTTAATTTTGAGATGGGTGAAAAATAACTTTACCTATTCAAAAGTATTCCTGAATTTTGCA[T/A]GATATGCAATTTACTCTCCAAATT	1	2	1	2	2	2	1	2	2	1	2	1	1	2	1	1	1	1	1	1	2	2	1	2	2	1	1	2	1	2	1	1	2	2	2	1	1	1	1	2	2	2	1	1	1
5154	DAFWAsnp_23245	LG-03	91.425	AATTCACAAGTGATGAGGAGAATCATTTAACAGTTTTTTTGGTAATAAAAACACATTCAAAAACACACTCTCAAAGGTGCAATGATAAAAAA[A/T]TTTACAATTGCTATATG	1	2	1	2	2	2	1	2	2	1	2	1	1	2	1	1	1	1	1	1	2	2	1	2	2	1	1	2	1	2	1	1	-	2	2	1	1	1	1	2	2	2	1	1	1
5159	DAFWAsnp_33837	LG-03	92	AATTCACATACATTCAAATCTCTAAACATGACATTCTGAAGTGCTCGGTTCTTCGCTTCGTTCTTATGCTTTTGGTTCATGCG[T/C]TTTATGCTGTGAACAACATGATCAAA	1	2	1	2	2	2	1	2	2	1	2	1	1	2	1	1	1	1	1	1	2	2	1	2	2	1	1	2	1	2	1	1	2	2	2	1	1	1	1	2	2	2	1	1	1
5176	LaDArT_SNP18699	LG-03	92.575	TGCAGTGTGCCAAATTGATTGGCCGAGGGATCGTTTACTGATTCAAGTACTTGACGATTCAGATGATGA	1	2	1	2	2	2	1	2	2	1	2	1	1	2	1	1	1	1	1	1	2	2	1	2	2	1	1	2	1	2	1	1	2	2	2	1	1	1	1	2	2	2	1	1	1
5177	DAFWAsnp_28856	LG-03	93.15	AATTCATCCCAATTCAAATTTATCAGTTCTAGT[A/T]GTACAATAAGATGCAAACAGTGAAAAGAAAAACGATCAGTGAACTTCTATCACCAATGTTCCAACTGCCTGGGGAT	1	2	1	2	2	2	1	2	2	1	2	1	1	2	1	1	1	1	1	1	2	2	1	2	2	1	1	2	1	2	1	1	2	2	2	1	1	1	1	2	2	2	1	1	1
5179	DAFWAsnp_28074	LG-03	93.725	AATTCAATCGTAAGAATGATACTGGTTTTCATCACATTGTTATATCAAT[A/G]CATTTGTCATAAACATATCACAAACCAAAACACTGTTAACCTACCTATGTAAGACATGCA	1	2	1	2	2	2	1	2	2	1	2	1	1	2	1	1	1	1	2	1	2	2	1	2	2	1	1	2	1	2	1	1	2	2	2	1	1	1	1	2	2	2	1	1	1
5190	DAFWAsnp_27140	LG-03	94.3	AATTCTTTTGCATCAGATAAGCGAGCTCAATCCACGCGCAATGCTAATGAAGGAGGGCATGACCAAGAGTCTGCCTCGAAGCATCAGGGTGCGCC[C/T]TACGGACACGCCTC	1	2	1	2	2	-	1	2	-	1	2	1	1	2	1	1	1	1	2	1	2	2	1	2	2	1	1	2	1	2	1	1	2	2	2	1	1	1	1	2	2	2	1	1	1
5194	DAFWAsnp_19857	LG-03	95.45	AATTCCAATTGGTATCGATTAACATTCCCTTTATTTAAAT[C/T]AAGGTTCTAAATTGCGAATCACGCCGTAATTATGGCGCAATACTATACTTTCTTTGCAGTTTCATAATT	1	2	1	2	2	2	1	2	2	1	2	1	1	2	1	1	1	1	2	1	2	2	1	2	2	1	1	2	1	2	1	1	2	2	2	1	1	1	1	2	2	1	1	1	1
5195	DAFWAsnp_25253	LG-03	96.025	AATTCGACTTGTCAAGAGGTAAGC[G/A]AGGATGCAATATAAGACCAGCTTCGAGAACCTTCAGGGTTCTCTTCTGCCACTCATCATACTCTTGTTCATCAACAAAATCCGAA	1	2	1	2	2	2	1	2	2	1	2	1	1	2	1	1	1	1	2	1	2	2	1	2	2	1	1	2	1	2	1	1	1	2	2	1	1	1	1	2	2	1	1	1	1
5196	LaDArT_SNP01944	LG-03	97.175	TGCAGCAACAACATGCTGTTGAAGAATTCAATTTCGATACTTATTTATCCTCTTTACACACATATCTTG	1	2	1	2	2	2	1	2	2	1	2	1	1	2	1	1	1	1	2	1	2	1	1	2	2	1	1	2	1	2	1	1	1	2	2	1	1	1	1	2	2	1	1	1	1
5197	DAFWAsnp_19800	LG-03	98.325	AATTCCACACCACCCCCAGAAACTGTCACTCACTCACACCCTTGTTCATCTCCACGGAGATTGCATGGCCATCAAAACCATTGATAATCTC[T/A]ATTAGAAGAAATAAGATT	1	2	1	2	2	2	1	-	2	1	2	1	1	2	1	1	1	1	2	1	2	1	1	2	-	1	1	2	1	2	1	1	1	2	2	1	1	1	1	2	2	1	1	1	1
5201	DAFWAsnp_36010	LG-03	98.9	AATTCACGCTTCTGATACCGTTAAGCACGATTATTGAGATATTAGAAAAATTAGTGGAACACACACTTGTGTATCTATATTAGTTTCCCAACATCAC[T/A]GTAAATTAAATT	1	2	1	2	2	2	1	2	2	1	2	1	1	2	1	1	1	2	2	1	2	1	1	2	1	1	1	2	1	2	1	1	1	2	1	1	1	1	1	2	2	1	1	1	1
5203	DAFWAsnp_29303	LG-03	99.475	AATTCTTTGCAGATACTATTTATGAGGAAACTGCATAAGAAGACACGTGTCATGAGACTTTATTTTTTTCATTCTAATTATTTATTTATTTATGAGCTTTGAG[G/T]ACAGTA	1	2	1	2	2	2	1	2	2	1	2	1	1	2	1	1	1	1	2	1	2	1	1	2	1	1	1	2	1	2	1	1	1	2	1	1	1	1	1	2	2	1	1	1	1
5205	DAFWAsnp_24106	LG-03	101.2	AATTCATAGATCTTCCTTTTTCTCTCAATCACTACAATTTCTCTTTGAAATAATTCACGCGATTTTTTCTCTCTCAGTTCCTATATATTACGTACAATTCCGTCACT[A/T]AT	1	2	1	2	2	2	1	2	2	1	2	1	1	2	1	1	1	1	2	1	2	1	1	2	1	1	1	2	1	2	1	2	1	2	1	1	1	1	1	2	2	1	1	1	1
5208	LaDArT_SNP05437	LG-03	101.775	TGCAGTTTGAAGAAGTAATTTTAGATTCAATGAGAGAATGTAAAAGGCACAGAGATTGTCTAGGTGCAT	1	2	1	2	2	2	1	2	2	1	2	1	1	2	1	1	1	1	2	1	2	1	1	2	1	1	1	2	1	2	1	2	1	2	1	1	1	1	1	2	2	1	1	1	1
5212	LaDArT_PAV05306	LG-03	102.35	TGCAGTTTGAAGAAGTAATTTTAGATTCAATGAGAGAATGTAAAAGGCACAGAGATTGTCTAGGTGCAT	1	2	1	2	2	2	1	2	2	1	2	1	1	2	-	1	1	1	2	1	2	1	1	2	1	1	1	2	1	2	1	2	1	2	1	1	1	1	1	2	2	1	1	-	1
5216	DAFWAsnp_38149	LG-03	102.925	AATTCATTAATTACTACAAACACCCATGGTTCCTATTTCATTTCACACCAACAGAAGAG[G/A]AAAAAAACAGATTTTTGATTCAGTAAGGAAGCAAAACCAAAAGAAAGTGT	1	2	1	2	2	2	1	2	2	1	2	1	1	2	1	1	1	2	2	1	2	1	1	2	1	1	1	2	1	2	1	2	1	2	1	1	1	1	1	2	2	1	1	2	1
5219	DAFWAsnp_25899	LG-03	103.5	AATTCA[T/C]AAAATTGAGTCAAAAGTAAATGTTCAGTAACTTACCCATCAGCATATTTTTGTTCAAGTTCTTTGTACTTCTGATGAAGAACATGCCTTCCAGGTACAACAGT	1	2	1	2	2	2	1	2	1	1	2	1	1	2	1	1	1	2	2	1	2	1	1	2	1	1	1	2	1	2	1	2	1	2	1	1	1	1	1	2	2	1	1	2	1
5220	DAFWAsnp_25208	LG-03	104.075	AATTCAATGGGTGAGCAAAAAATGACAAGTATTTTGTTCAAAAGAATTGTAGGTTTATTGAAATTGGTTGACTGTTACAAGAAA[A/G]AAGAAGAAGATTTCTAAGAAACAAT	1	2	1	2	2	2	1	2	1	1	2	1	1	2	1	1	1	2	2	1	2	1	1	2	1	1	1	2	1	2	1	2	1	2	1	1	1	1	1	2	2	1	1	2	1
5221	DAFWAsnp_27714	LG-03	104.65	AATTCTTGGTTTATCGCATTTGACTCT[G/A]TTAGAACTTAGCAAGAACATATTCACCACTTATTGCAAGAAAATATTCGCCACTTATTGACACAAAGTCCTCTTCACCTCAA	1	2	1	2	2	1	1	2	1	1	2	1	1	2	1	1	1	2	2	1	2	1	1	2	1	1	1	2	1	2	1	2	1	2	1	1	1	1	1	2	2	1	1	2	1
5223	DAFWAsnp_37832	LG-03	105.8	AATTCTTACTCCACTGTAAAATTCGATCTCGAATACACTCACCACAATATGGTTATCACTGTCAATTCTCAAAATTC[T/C]CACAATATGGCTACTAGTGGCAATTCTCAAAA	1	2	1	2	2	1	1	2	1	1	2	1	1	2	1	1	1	2	2	1	2	1	1	1	1	1	1	2	1	2	1	2	1	2	1	1	1	1	1	2	2	1	1	2	1
5224	LaSNP_285	LG-03	106.95	GTCCTCCGTCACATATGCTTCTTCACTCCATCGCCGGCACCACCACGCTCCGCCATAGCGTTAAGTCTACTTTACAACCGTCACGCCACGTGTCACTGTGTATCTTATTCCAAACCCACACTCTCACTCTCCCACAATAAAGAGAGTAACTACAAGCGAGTGGTGAACAAAGACGAACGGTTAAGGGTCCCACAAACGGTTAATCTTGAGAAGATAGGTGATAGCACCACAATTGCAGCGATCGTGACGTCATTGGGGGCCCCACCAGGTGCTGTAGGAATTGTTCGACTTTCGGGTCCTTCTGCTGTTTCTGTTGTATCGAGAATCTTTAAGAAGAAGATGAAGAAGAAGA	1	2	1	1	2	1	1	2	1	1	2	1	1	2	1	1	1	2	2	1	2	1	1	1	1	1	1	2	1	-	1	2	1	2	1	1	1	1	1	2	2	1	1	2	1
5227	DAFWAsnp_36968	LG-03	108.1	AATTCAAGTCATAAACAACATATC[A/C]TTTTGTGTCATTTTTAAAACCAAGAAACACGCATGATCTAGGATCTAGCTTCTTTCTATGATTAATTAATGTGGATGCAAAGCAC	1	2	2	1	2	1	1	2	1	1	2	1	1	1	1	1	1	2	2	1	2	1	1	1	1	1	1	2	1	2	1	2	1	2	1	1	1	1	1	2	2	1	1	2	1
5228	LaDArT_SNP00899	LG-03	109.25	TGCAGACATACAGGATGCATATCAGGTGAGAGGCGTGTACATCTAAACCATAGCATCGTACATGAATAG	1	2	2	1	2	1	1	2	1	1	1	1	1	1	1	1	1	2	2	1	2	1	1	1	1	1	1	2	1	2	1	2	1	2	1	1	1	1	1	2	2	1	1	-	1
5229	DAFWAsnp_33954	LG-03	110.4	AATTCGCCATGATTGATATGGCGAAGTTCACTGTGATTCGATATGAAGACAGGACTAATGGACG[T/G]GATAATTTGGGTATGTCTGAGTCATAATAGCAATATTTAAGCGCG	1	2	2	1	2	1	1	2	1	1	1	1	1	1	1	1	1	2	2	1	2	2	1	1	1	1	1	2	1	2	1	2	1	2	1	1	1	1	1	2	2	2	1	2	1
5232	DAFWAsnp_36717	LG-03	112.125	AATTCAATCAATAATTTGGTTATGATACTAAGTCAATAAATCATTGATTGAACTAGAGAATCAATAATTGTACCGATTAACTC[G/A]ATTTACATTAATAATTTTAGAAAATT	1	2	2	1	2	1	1	2	1	1	1	1	1	1	1	1	1	2	2	1	2	2	2	1	1	1	1	2	1	2	1	2	1	2	1	1	1	1	1	2	2	2	1	2	1
5238	DAFWAsnp_38379	LG-03	113.275	AATTCA[G/A]TAAAATGCATTTCTTTCTTCATATTTTGTGTCCCATTTTACTCTTTATATTTTTATACTTGCACACACACAATAAAACAACAACAAGCAAAACCATGAAAAAC	1	2	2	1	2	1	1	2	1	1	1	1	1	1	1	1	1	2	2	1	2	2	2	1	1	1	1	2	1	2	1	2	1	2	1	1	1	1	1	2	2	2	1	2	1
5240	DAFWAsnp_31949	LG-03	113.85	AATTCTAAATTGGG[T/C]TGGCTCAGCTTACATGCTCACAAACGGCCATAGTTATGAAAACCCTTCCAACCGAAAAACCTATCAACATATTGGTAGAATATAATAATTATATC	1	2	2	1	2	1	1	2	1	1	1	1	1	1	1	1	1	2	2	1	2	2	2	1	1	1	1	2	1	2	1	2	1	2	1	1	1	1	1	2	2	2	1	2	1
5241	DAFWAsnp_32905	LG-03	114.425	AATTCATGGGTATTCGTGGATTTGTTGGGTTCCCAAAGACCCGC[A/G]AGTAGCAGACCAAGAGGGTATTCACGCAGGTCTGGAACGGGTCCAATTCCAAACACAAAGTAGCG	1	2	2	1	2	1	1	2	1	1	1	1	1	1	1	1	1	2	2	1	2	2	2	1	1	1	1	1	1	2	1	2	1	2	1	1	1	1	1	2	2	2	1	2	1
5242	DAFWAsnp_29865	LG-03	115	AATTCGTTATTGATTTGTATAAATTAATACTTGCATATACATTTATTAGCAGAACAGATATTCTCAACAAC[G/C]CCAGAAGTTTGTTTTATTAAACATCAATACAATACAAT	1	2	2	1	2	1	1	2	1	1	1	1	1	1	1	1	1	2	2	1	2	2	2	1	1	1	1	1	1	2	1	2	1	2	1	1	1	1	1	2	2	2	1	2	1
5243	LaDArT_PAV15603	LG-03	115.575	TGCAGGCCTTTTAGATCATGAAATGGGGAAGAATGTTCATGGCTACATCTATCGGCATGGTTTACACTC	1	2	2	1	2	1	1	2	1	1	1	1	1	1	1	1	1	2	2	1	-	2	2	2	1	1	1	1	1	2	1	2	1	2	1	1	1	1	1	2	2	2	1	-	1
5257	DAFWAsnp_35857	LG-03	116.15	AATTCAATGAGTGAGCAAAAAAATGGTAAACATTTTGTTCTAATGTCAGTGGAGATTTGTGGAAATTGGTTAACTGTTA[C/G]TAGAAAGAAAAAGATTCCAATAAACAATCT	1	2	2	1	2	1	1	2	1	1	1	1	1	1	1	1	1	2	2	1	2	2	2	2	1	1	1	1	1	2	1	2	1	2	1	1	1	-	1	2	2	2	2	2	1
5258	DAFWAsnp_10816	LG-03	116.725	AATTCCACAAAATTTTA[G/T]GCATGTTAGAGTATGTCCAACTATTATTTTTTGTACTGGACATGAAATGATCCTTTTATTTTTGGCAGCCAATGATATGCTTTTGTTCTTCT	1	2	2	1	2	1	1	2	1	1	1	1	1	1	1	1	1	-	2	1	2	2	2	2	1	1	1	1	1	2	1	2	1	2	1	2	1	1	1	2	2	2	2	2	1
5260	LaDArT_PAV17820	LG-03	117.3	TGCAGCTTCGAGAGCAAAATTCAGCAGAGCATCTTCACAAATAAATCAATACATAGCATAGAAGTATAG	1	2	2	1	2	1	1	2	1	1	1	1	1	1	1	1	1	2	2	1	2	2	2	2	1	1	1	1	1	2	1	2	1	2	1	2	1	1	1	2	2	2	2	-	1
5261	LaDArT_SNP02794	LG-03	117.875	TGCAGCCGCTTGGAGTAGCTTCGATTGTAATTGTGCGATATGTTTTCGCCTTTCTAATGCTGGAAGCAA	1	2	2	1	2	1	-	2	1	1	1	1	1	1	1	1	1	2	2	1	2	2	2	2	1	1	1	1	1	1	1	2	1	2	-	2	1	-	1	2	2	2	2	-	1
5291	LaDArT_PAV03423	LG-03	118.45	TGCAGTTACCCTTGATTCATGATGTCCTCAAAACATTGATTTTGAGAATATTCTCTATAGTGCTGCATT	1	2	2	1	2	1	1	2	1	1	1	1	1	1	2	1	1	2	2	1	2	2	2	2	1	1	1	1	1	1	1	2	1	2	1	2	1	1	1	-	2	2	-	-	1
5292	LaSNP_455	LG-03	119.025	GGACGATTTATGGATTGGAATTTCTAATGAGTGTAATATCTATGGGTTGTTAGGGTAAAGATTTACACGTATTTAGTAAGTCGGTCACATTCCTTTGTATTACTTTTTTGGAAGAGTTAATGACGACAAAATGTGAATAATGGTGATACAGTGATAATATATAATACTTATACACTATAGTTCATAATTTTTTCTCTCATTCCTAATATGAAGTAAAACTTGCAAGAATTAAACCATAAACAAAAT	1	2	2	1	2	1	1	2	1	1	1	1	2	1	2	1	1	2	2	1	2	2	2	2	1	1	1	1	1	1	1	2	1	2	1	2	1	1	1	2	2	2	2	2	1
5298	LaDArT_PAV03602	LG-03	119.6	TGCAGCAGCTATCAAGTTTGTGCAATGATGAGTTGATATAGTAATATAATGTTTCATTGAATCTTCAGA	1	2	2	1	2	1	1	2	1	1	1	1	2	1	2	1	1	2	2	1	2	2	2	2	1	1	1	1	1	1	1	2	1	2	1	2	1	1	1	2	2	2	2	-	1
5302	DAFWAsnp_26253	LG-03	120.175	AATTCTTCCCATACATCA[T/C]TTCATATTTCACAATCTCAATCATCATTGGGTATGTACAAAAATTAAAGTATGTGTGCCTAAAATTTAGAATCTATTTATTATACGACAAA	1	2	2	1	2	-	1	2	1	1	1	1	2	1	1	1	1	2	2	1	2	2	2	2	1	-	1	1	1	1	1	2	1	2	1	2	1	1	1	2	2	2	2	2	1
5303	DAFWAsnp_31525	LG-03	120.75	AATTC[G/A]TAAGTATATGCATGAGAATTAAATAAATTTCTTATTGTGAAATATACATATATGATAAGGTGCCATAAGTCTAAGATTCCCATGGACTTGCTTAATTTTTTCTT	1	2	2	1	2	1	1	2	1	1	1	1	2	1	1	1	1	2	2	1	2	2	2	2	1	1	1	1	1	1	1	2	1	2	1	2	1	1	1	2	2	2	2	2	1
5311	DAFWAsnp_30842	LG-03	121.9	AATTCAACTCCTTACTTATATTTA[A/G]CGTAAAGTTTTAATATTTTGGTCGTTTTAAAATAAGTTAACTAGTGAAACTCAAAAACTAATTATTAATGGTGTATTCCAATTTC	1	2	2	1	2	1	1	2	1	1	2	1	2	1	1	1	1	2	2	1	2	2	2	2	1	1	1	1	1	1	1	2	1	2	1	2	1	1	1	2	2	2	2	2	1
5314	LaDArT_SNP13477	LG-03	123.625	TGCAGACAATCCTTTACATTCTTTCTCTACCGATATCATTTTTGTACTACTTTCAACTTACAGATCGGA	1	2	2	1	2	1	1	2	1	1	2	1	2	1	2	1	1	2	2	1	2	2	2	2	1	1	1	1	2	1	1	2	1	2	1	2	1	1	1	2	2	2	2	2	1
5315	LaDArT_PAV00987	LG-03	124.2	TGCAGATTTTAGCGCATGAGTTTGATCCTTCATAATATTTGTCCTGATACCATTTCTTTCCGTATAACA	1	2	2	1	2	1	1	2	1	1	2	1	2	1	2	1	1	2	2	1	2	2	2	2	1	-	1	1	2	1	1	2	1	2	1	2	1	1	-	2	2	2	2	-	1
5321	LaDArT_SNP09132	LG-03	124.775	TGCAGCTTGGTCAAAGGGGAACACCAAACTGGCAAAAATTTATGACCTAGACGTGCTACCATTGGGAAC	1	2	2	1	2	1	1	2	1	1	2	1	2	1	2	1	1	2	2	1	2	2	2	2	1	1	1	1	2	1	1	2	1	2	1	2	1	1	1	2	2	2	2	1	1
5341	DAFWAsnp_38748	LG-03	126.5	AATTCACAATTGAAAGTCTCGCCATCATATCCACGGCTAGTATATTCCAAAACAGCATG[G/A]ACATAAAACTGTCAGTACTACATAACAAAATTAAGAAAAACAAAACTTAG	1	2	2	1	2	1	2	2	1	1	2	1	2	1	1	1	1	2	2	1	2	2	2	2	1	1	1	1	2	1	1	2	1	2	1	2	1	1	2	2	2	2	2	1	1
5352	DAFWAsnp_38214	LG-03	127.65	AATTCATTTTTGTGCGTAACATAATGCGAGATACTTACTTATGTTATTAGATCATCATGAAAGGTTGTTAAATAATAATGTTTG[C/T]ATGTATGTGAGTATTGTGATAAATT	1	2	2	1	2	1	2	2	1	1	2	1	2	1	2	1	1	2	2	1	2	2	2	2	1	1	1	1	2	1	1	2	1	2	1	2	1	1	2	2	2	2	2	1	1
5360	LaDArT_PAV23902	LG-03	128.225	TGCAGGAATTTCTTATGGAATGGAGGTAAGGCAGGTAAACCAAGATCTTTGGTGAGCCGGACTGATATA	1	2	2	1	2	1	2	2	1	1	2	1	2	1	-	1	1	2	2	1	2	2	2	2	1	1	1	1	2	1	1	2	1	2	1	2	1	1	2	2	2	2	2	-	1
5380	LaIND_149	LG-03	128.8	CTATTCTCTCACTCTGCAACACTTTGGAGGCTGCAGCAACAAAATCAAAAACCCTCTTCTTCTTCTTCAAATGGTGTTTCAATGAATTGAAGAAAATGAAGTTATAAAAAACAATGATTAAACTACAAAGAAGCTTCACTACTTCTTCAACTTCTACTTTCTCAACACATTCTCTCTCTCTTCGCCACTTCTTCATGTTTCAATTTAGAATGCTTCAGAGTTCCCCAAACTCTTGCTTACAATACACGGCATTAGGCGTTGGCATTGGAAATAGTATCCAATGCCAAAGATGTTTCCCCAAAGTTAAGATTGGAGTAAAACCAAAAAACTATTCTAATATTCGGCCGAGTTTTCGTTCCTTCAACGGAACACGTAGTGGTGGTGGTGGTGGTGGTTCTA…	1	2	2	1	2	1	2	2	1	1	2	1	2	1	2	1	1	2	2	1	2	2	2	2	1	1	1	1	2	-	1	2	1	2	1	2	1	1	2	2	2	2	2	1	1
5382	DAFWAsnp_26154	LG-04	0	AATTCGAAATGTCCATGATGGGAAAGTTAAATTACTTTCTTGGACTACAAATCAAACAAATGAAGGATAACATCTTTGTCAATCAGTCCAAATACTACAAATATTTGCT[T/C]	1	2	2	2	1	1	2	2	1	1	1	1	2	2	1	1	1	1	2	1	1	1	2	2	1	1	1	2	1	1	1	1	1	2	2	2	2	1	2	2	2	1	2	2	2
5391	LaDArT_PAV29182	LG-04	0.575	TGCAGCAGCTACAAATACAAAATCACAATTGGGTCAAGTTAGATATTAGCCTCATTGAGTAGTTTACAG	1	2	2	2	1	1	2	2	1	1	1	1	2	-	1	1	1	1	1	1	1	1	2	2	1	1	1	2	1	1	1	1	1	2	-	2	2	1	2	2	2	1	2	-	2
5399	DAFWAsnp_24941	LG-04	2.3	AATTCGTTAAGAAATCGCTGCATGTCGAGGC[A/G]TCGAGTAATCAGTTGAAGGAGAAGATAAGAAGGTTGAAGAAAAAGTTTGAGAACAATGCTCAAAGAGGGAAGAATGGT	1	2	2	2	1	1	2	2	1	1	1	1	2	2	1	1	1	1	1	1	1	1	2	2	1	1	1	2	1	1	1	1	1	2	2	2	2	2	2	2	2	1	2	2	2
5417	LaSNP_112	LG-04	2.875	GTCCTAATTTCCCAAACCCTAAATCATTTTTACCAAAATGCCCCTCTCTATTTATAATCAACCCTTATCTCTAACCGCAAAATCATAATTTAACTTTTATCTCTCTCTCATTTTCTCATCTTCTATTCAGATTCCATTCTTCCCTTCACCGCGAAGGTTCAATTCGGTACGTTTCGAACTCGAATCTCTGATATCATGCTTCGTGAGCTAGGGTT	1	2	2	1	1	1	2	2	1	1	1	1	2	2	1	1	1	1	1	1	1	1	2	2	1	1	1	2	1	1	1	1	1	2	2	2	2	2	2	2	2	1	2	2	2
5423	DAFWAsnp_33404	LG-04	3.45	AATTCGGTTTGAGAGA[G/T]AAGTGGAATGTGAGAATGTGAATTAGAATGAGAATGAATGTATTTTGTCTTTGAGGTGCCCTCCTATTTATAAGAGTTTCTGCCCACCGCCAA	1	2	2	1	1	1	2	2	1	1	1	1	2	2	1	1	1	1	1	1	1	1	2	2	1	1	1	2	1	1	1	1	1	2	2	2	2	2	2	2	2	1	2	2	2
5426	DAFWAsnp_05158	LG-04	4.6	AATTCATTTTGTTGCTAGCAAAGGCATTAGCTAACTTGGCAAGCAATCATGCATTGGATTCAAATTTTGATTCTCCCTATTCGTT[G/A]GAGGCCAGGTCCAGGGTAAGGAAA	1	2	2	1	1	1	2	2	1	1	1	1	2	2	1	1	1	1	1	1	1	1	2	1	1	1	1	2	1	1	1	1	1	2	2	2	2	2	2	2	2	1	2	2	2
5427	DAFWAsnp_35123	LG-04	8.05	AATTCACCAGGGTTGCCAAGATTGAAAGGACCAATATGCTC[G/A]CCTTCCATCAACCTCATTAGGCCTTCTACCTGTTGGGTACACAAATATATTTATTGTAGATATTTGTT	1	2	2	1	1	1	2	2	1	1	2	1	2	2	1	1	1	1	1	1	1	1	2	1	1	1	1	2	1	1	1	1	1	2	2	2	2	2	2	2	1	1	2	2	2
5432	LaDArT_PAV00438	LG-04	9.2	TGCAGAAGGTAGCACATTTGAAATGTTACTAGATTTTTCTCAAGATTTTTTTACAGATCGGAAGAGCGG	1	2	2	-	1	1	2	2	1	1	2	1	2	2	1	1	1	1	1	1	1	1	2	1	2	-	-	2	1	-	1	1	1	2	2	2	2	2	2	2	1	-	2	-	-
5441	DAFWAsnp_14930	LG-04	9.775	AATTCTTACTGCACTGTAAGAAGCGATCTCGAATACACCCACCACAATATGGCTACCAGTGCTAATTCTTGAAATTACTCACAATATAACTACC[T/C]GTGTCAATTCTCTTC	1	2	2	1	1	1	2	2	1	1	2	1	2	2	1	1	1	1	1	1	1	1	2	1	2	1	1	2	1	1	1	1	1	2	2	2	2	2	2	2	1	1	2	2	1
5446	DAFWAsnp_23800	LG-04	10.35	AATTCCGATCGCACCGTTGGCTTCGCAATTTCATTTCAAGTCAATATAGACCTGAATACACTCATAACTACTTTCTAAATATTTTTCACTCGGA[G/A]TGCCGAAATCCGAAA	1	2	2	1	1	1	2	2	2	1	2	1	2	2	1	1	1	1	1	1	1	1	2	1	2	1	1	2	1	1	1	1	1	2	2	2	2	2	2	2	1	1	2	2	1
5451	DAFWAsnp_35424	LG-04	11.5	AATTCATCGATGGATCTTTGACCAAACCT[C/A]TATAACAAGATCTGATGTATGCAACATGGAAGAGATGCAACAACTTAGTGGTGTCATGTATTATTTACTCAATAGAACCA	1	2	2	2	1	1	2	2	2	1	2	1	2	2	1	1	1	1	1	1	1	1	2	1	2	1	1	2	1	1	1	1	1	2	2	2	2	2	2	2	1	1	2	2	1
5452	LaDArT_SNP00018	LG-04	12.65	TGCAGCTAATCTTTTCAAGTAAGTAAAATACTCTGAAGCAGTAAGTAAATTTATTATTTTTTTGATGTT	1	2	2	2	1	1	2	2	2	1	2	1	2	2	1	1	1	1	1	1	1	1	2	1	2	1	1	2	1	1	1	1	1	2	2	2	2	2	2	2	1	1	2	2	1
5462	DAFWAsnp_23035	LG-04	13.225	AATTCATTCTTCTCATTCTTCTAATTCTTTTCTTCTGGAAAATCCAGTTCTAACATTTGCAACTTCGTTTTTTGTTTAAAGGGAAATAAGAAGAGAA[T/G]AAATTGTTGTAT	1	2	2	2	1	2	2	2	2	1	2	1	2	2	1	1	1	1	1	1	1	1	2	1	2	1	1	2	1	1	1	1	1	2	2	2	2	2	2	2	1	1	2	2	1
5466	DAFWAsnp_29009	LG-04	13.8	AATTCTACATTTAATAAAGTTCAGTTTTATAAAGAGTATGAACTCTATAGAAAAAGGTTGAA[C/T]AACTAAAACTCTAAATGTAGTTTAGAAAAAATGAAGTTAATATTTTG	1	2	2	2	1	2	2	2	2	1	2	1	2	2	1	1	1	2	1	1	1	1	2	1	2	1	1	2	1	1	1	1	1	2	2	2	2	2	2	2	1	1	2	2	1
5467	DAFWAsnp_36978	LG-04	14.375	AATTCTCATTTAAGGGAAAGAAATATGGACTTATCGGATCAAAGATAGGATTCTGGGATGATATTTGATT[T/A]GTTATGTAGAAAAAAGACAAAGTGTAAAGAAACTGATTT	1	2	2	2	1	2	2	2	2	1	2	1	2	2	1	1	1	2	1	1	1	1	2	1	2	1	1	2	1	1	1	1	1	2	2	2	2	2	2	2	1	1	2	2	1
5468	DAFWAsnp_24704	LG-04	14.95	AATTCAGAGAACTTGATAGTTAATTTCTAAGCAAAAAATAATTATATTAGGATATACAGAGAACTTGGAAATTTTTT[G/T]AAGGGAAAAAGTAATTAAAGCATTTCTAAAAA	1	2	2	2	1	2	2	2	2	2	2	1	2	2	1	1	1	2	1	1	1	1	2	1	2	1	1	2	1	1	1	1	1	2	2	2	2	2	2	2	1	1	2	2	1
5475	DAFWAsnp_32863	LG-04	18.4	AATTCAACGTGGTTTAGCTCGATAAAGATGGGCTTAATCT[A/G]AAACTCGACTTGAGTTATTTTTTTAGTTCGAGTTTAGCTCTCTTAAAGTTCATAAATTATTTGGTTCAC	1	2	2	2	1	1	2	2	2	2	2	2	2	2	1	1	1	2	1	1	1	1	2	1	1	1	1	2	1	1	1	1	1	2	2	2	1	2	2	2	1	1	2	2	1
5477	DAFWAsnp_26340	LG-04	19.55	AATTCTATTCCTATCTAGCTCTATTTTCAGCATTGTCTTAAATTGCAGCTATGATATCAGTCTACTAAAAGGTAACTAACAATTTCAATTTATTTT[T/C]AAGGGACAATAAA	1	2	2	1	1	1	2	2	2	2	2	2	2	2	1	1	1	2	1	1	1	1	2	1	1	1	1	2	1	1	1	1	1	-	2	2	1	2	2	2	1	1	2	2	1
5482	DAFWAsnp_38735	LG-04	21.275	AATTCAAAACT[T/C]GACAATTTTATAGCCTAACCATTGATTTACTCATAATTGTGTGTGTCGTCCAAGCCTTTTGGAAAATTGTTTAAAGGGAGAGTATATGTACCTGACTT	1	2	2	1	1	1	2	2	2	2	2	2	2	1	1	1	2	2	1	1	1	1	2	1	1	1	1	2	1	1	1	1	1	2	2	2	1	2	2	2	2	1	2	2	1
5486	DAFWAsnp_34576	LG-04	21.85	AATTCTAATCCACACTGCAATGTTC[A/T]GAACTTCCTTTTCATTGGAGAGAAAGAAGGGCCTCCAACGCTGGATAATTAAGTAGTGATTCGCTATCATCCATGGTCTCTCAT	1	2	2	1	1	1	2	2	2	2	2	2	2	1	1	1	2	2	1	1	1	1	2	1	1	1	1	2	1	1	1	1	1	2	2	2	1	2	2	2	2	1	2	2	1
5487	DAFWAsnp_11128	LG-04	23	AATTCTTCCCAAGATGAATGACACTCTGACTATCACAAAATAACAAGTATTTCTCTTGGACAAAACCAAGCTCCTGCAAGAATTTCTTCACTCAAAGCAACT[T/C]TTTGCAT	1	2	2	1	1	1	2	2	2	2	2	2	2	1	1	1	2	2	1	1	1	1	2	1	1	1	1	2	1	1	1	1	1	2	2	2	1	2	2	2	2	1	2	2	1
5497	DAFWAsnp_26638	LG-04	23.575	AATTCTCATTTTCATTTCAATTTTATTTATTTTCTTATGATAAATCAGGT[C/T]GAGTGTAACTATCAAACTACATTAGTACCTCGATTATACTAAGATATGATACTTTAGTG	1	2	2	1	1	1	2	2	2	2	2	2	2	1	1	1	2	2	1	1	2	1	2	1	1	1	1	2	1	1	1	-	1	2	2	2	1	2	2	2	2	1	2	2	1
5511	DAFWAsnp_29793	LG-04	25.3	AATTCCTTAAGAGGAATATTATTGTGAGTGTGGATGATATGGTTTGTACTTTTTGCAATAATCATATTGAAACTATTGACCACTT[G/T]TTTATATCTTGTGACTTTGTTGCA	1	2	2	1	1	1	2	2	2	2	2	2	2	1	1	1	2	2	1	1	2	1	2	1	1	1	1	2	2	1	1	2	1	2	2	2	1	2	2	2	2	1	2	2	1
5517	DAFWAsnp_32706	LG-04	25.875	AATTCACATGTTGTTTGCAATTCCCATGACCCTTGAACAATAATTAGTAACTGACTCATTTTCCTTCATTTGCAAAGTTTCGAAGTCTCTTCTCAAGGCTTGAAGATGA[A/G]	1	2	2	1	1	1	2	2	2	2	2	2	2	1	1	1	2	2	1	1	2	1	2	1	1	1	1	2	2	1	1	2	1	2	2	2	1	2	2	2	2	1	2	2	1
5518	LaDArT_SNP07906	LG-04	26.45	TGCAGAGTTACTCCCAGGTATGTTTTTTTGACATTGTAATTGCTAACTTTTACTGTTTACAGATCGGAA	1	2	2	1	1	1	2	2	2	2	-	2	2	1	1	1	2	2	1	1	2	1	2	1	1	1	1	2	2	1	1	2	-	2	2	2	-	2	2	2	2	1	2	2	1
5519	DAFWAsnp_29346	LG-04	27.6	AATTC[G/A]AAGTCTAACCAATATGATGAAAACCTGTGGTGAGCAAATTCCTGAACAAGGTATAGTTGAAAAGATTCTTAGAACTCTTTCTACTAAATTTGATCATGTGGTAG	1	2	2	1	1	1	2	2	2	2	2	2	2	1	1	1	2	2	1	1	2	2	2	1	1	1	1	2	2	1	1	2	1	2	2	2	1	2	2	2	2	1	2	2	1
5523	DAFWAsnp_29032	LG-04	28.175	AATTCATGATAAGCATAATTCATGGTTAGGTTTCGTATGTTACCGACACCTA[C/A]AACACGTTCAGACCACGAGTTCATGGTCCTACTCCCCCATGCTTGCATTTTGACCAC	1	2	2	1	1	1	2	2	2	2	2	2	2	1	1	1	2	2	1	1	2	2	2	1	1	1	1	2	2	1	1	2	1	2	2	2	1	2	2	2	2	1	2	2	1
5528	DAFWAsnp_25677	LG-04	29.325	AATTCCTAAAGTGGAG[T/C]CAAAGCTCCTTAATTTGAACTTATCAAGATTCTTATTCTTGTTGTGTTCTAAGACTCATCACCCTCTCGGTGTGGCGTCTAAATTCTTATCAA	1	2	2	1	1	1	2	2	2	2	2	2	2	1	1	1	2	2	1	1	-	2	2	1	1	1	1	2	2	1	1	2	1	2	2	2	1	2	1	2	2	1	2	2	1
5529	LaDArT_PAV21091	LG-04	29.9	TGCAGCGATAAGCGATCTTGCTTCTAGAATCTATGAATTTTCAATTGGAGGTTGGATAGAACTTCTCGA	1	2	2	1	1	1	2	2	2	2	2	2	2	1	1	1	2	2	1	1	2	2	2	1	1	1	1	2	2	1	1	2	1	2	2	2	2	2	1	2	2	1	2	-	1
5540	DAFWAsnp_34130	LG-04	31.05	AATTCAGAAACCATTATTCCAAACTCTCGCTTATCTACAAATTCAGCAATG[G/C]TTACAAGTGCTCATATGGATCAACAGCATCATGGTATAGATTTTGTGAGGTTATGTAT	1	2	2	1	1	1	2	2	2	2	2	2	2	1	2	1	2	2	1	1	2	2	2	1	1	1	1	2	2	1	1	2	1	2	2	2	2	2	1	2	2	1	2	2	1
5541	DAFWAsnp_12033	LG-04	31.625	AATTCTATTTTGGTCTTGTATATGAAATAAAAAATTGTTACAACCTCTCCT[G/A]AAAAAGTATTAGACTTCAATGGTAGATACAACTTACAAGGAGTAGTAGAAACCAAAAA	1	2	2	1	1	1	2	2	2	2	2	2	2	-	2	1	2	2	2	1	2	2	2	1	1	1	1	2	2	1	1	2	1	2	2	2	2	2	1	2	2	1	2	2	1
5553	DAFWAsnp_22253	LG-04	32.2	AATTC[T/G]TCATGCTTTCCTTCTATCAAAACCTTGGCATAATACACCAAACCAGTTGTGTTAAAACACCTCACCAAAACTCAGTGCTTGAGAGAAAACACAAACATCTCTTA	1	2	2	1	1	-	2	2	2	2	2	2	2	1	2	1	2	2	2	-	2	2	-	1	1	1	1	2	2	1	1	2	1	2	2	2	2	2	1	2	2	1	2	2	1
5561	DAFWAsnp_35927	LG-04	32.775	AATTCTGATTCTACATCTAGCTCAAGTGTTACAA[G/T]AAAAGTTTTCTGTATTCAGCTGCCTCTTGAGACATCTCTTCAAGGCTTCTATCTTTCCTCTCCTTGTCCAAGTCA	1	2	2	1	1	2	2	2	2	2	2	2	2	1	2	1	2	2	2	1	2	2	2	1	1	1	1	2	2	1	1	2	1	2	2	2	2	2	1	2	2	1	2	2	1
5564	LaDArT_SNP05066	LG-04	33.35	TGCAGTCCTATTTTGTTGTAATTCTTATCACTATTCAATATCTTTAGCAGAATAATGTATGACTCCTAT	1	2	2	1	1	2	2	2	2	2	2	2	2	1	2	1	2	2	2	1	2	2	2	1	1	1	1	2	2	1	1	2	1	1	2	2	2	2	1	2	2	1	2	2	1
5574	DAFWAsnp_22319	LG-04	33.925	AATTCCTGAAATACTCTCTAGGGTTGTTATCCTCCATT[A/T]ACCTCTTCTCAGGTGTTCCCTTGAGTAAATCATAGGGGTTTAACTATTGAGCAACATCTTGTATAGTTGGG	1	2	2	1	1	2	2	2	2	2	2	2	2	1	2	1	2	2	2	1	2	2	2	1	1	1	1	2	2	1	1	2	1	1	2	2	2	2	1	2	2	1	2	2	1
5576	DAFWAsnp_14622	LG-04	34.5	AATTCAATGGATGAATATAATTTAAAATACAAATA[G/C]ATCTTTTATATGTAGTTTTATTTCTTAGTCACATAATTTATCTTTTAGAAAAGAATGATTATTGTTAATTTGAG	1	2	2	1	1	2	2	2	2	2	2	2	2	1	2	1	2	2	2	1	2	2	2	1	1	-	1	2	2	1	2	2	1	1	2	2	2	2	1	2	2	1	2	2	1
5587	DAFWAsnp_24463	LG-04	35.075	AATTCCATAGAATAATAATATAACTAACTTAGAGTATTTTCAACTTTTATCCTCCAAAGTATGAACGTTGGTCTTTCAAAATCAAATCCACAAGCTGTTATT[G/A]TTCTACC	1	2	2	1	1	2	2	2	2	2	2	2	2	1	2	1	2	2	2	1	2	2	2	-	1	1	1	2	2	1	2	2	1	1	2	2	2	2	1	2	2	1	2	2	1
5594	DAFWAsnp_38680	LG-04	35.65	AATTCCCCTTCGAGTATTGGATACATCAGAGCTCAGCTCTCTACCCACTTGCACTGTCGTTGGCATATCCTTTCATCAACGGAACACGC[T/C]GCCTTGACCTCTTGTCAGGA	1	2	2	1	1	2	2	2	2	2	2	2	2	1	2	1	2	2	2	2	2	2	2	1	1	1	1	2	2	1	2	2	1	1	2	2	2	2	1	2	2	1	2	2	1
5599	DAFWAsnp_14007	LG-04	36.225	AATTCGGTCGTTTATGA[A/C]CGATTTTAACCGGTTTTGATCGTATGATTGCATGACCGATATAATTATTGTACCGTACAGATATTGGGACCAGTTCAACCGGTCGGTAGATG	1	2	2	1	1	2	2	2	2	2	2	2	2	1	2	1	2	2	2	2	2	2	2	1	1	1	1	2	2	1	2	2	1	1	2	2	2	2	1	2	2	1	2	2	2
5632	DAFWAsnp_32109	LG-04	36.8	AATTCATATGCAAAATGAAAAAAATGCAATAAGGGTAAACTAAATTATAAATAGATTTAATATGTATAG[A/T]CTGACAATGTAAGAGTCTTTTACACTATCAACAAATCATT	1	2	2	1	1	2	2	2	2	2	1	2	2	1	2	1	2	2	2	2	2	2	2	1	1	1	1	2	2	1	2	2	1	1	2	2	2	2	1	2	2	1	2	2	2
5633	LaDArT_SNP07263	LG-04	37.375	TGCAGTAAGCCGCATGCTCTCTTGTTTCCCTGCCGCCCTGTAGATATAGCAGAGATTACTGATAACATC	1	2	2	1	1	2	2	2	2	2	1	2	2	1	2	1	2	2	2	2	2	2	2	1	1	1	1	2	2	1	2	2	1	1	2	2	2	2	1	2	2	1	2	2	2
5655	LaDArT_PAV09140	LG-04	37.95	TGCAGGTTTTTGTATCTGCGTTGGATTCAAATGCTGATGTTTTGGATCATCCTATTTTGAACATGATCT	1	2	2	1	1	2	2	2	2	2	2	2	2	1	2	1	2	2	2	2	2	2	2	1	1	1	1	2	2	1	2	2	1	1	2	2	2	2	-	2	2	1	2	-	2
5658	DAFWAsnp_27268	LG-04	38.525	AATTCATCTCTATCAAACAGACTTAT[C/T]CTCCAATGTAGAATCGAAAGTTATTATCCCCTACCCAAACATGTTGATTTATAGCAAGTATCACACCAGAAAAGAGTTTAAAG	1	2	2	1	1	2	2	2	2	2	2	2	2	1	2	1	2	2	2	1	2	2	2	1	1	1	1	2	2	1	2	2	1	1	2	2	2	2	1	2	2	1	2	2	2
5659	DAFWAsnp_24307	LG-04	39.1	AATTCATCGTATTCCAATAGGTAAGAAATGTTCAATAAGTACATGACAATAATGAGACTTAAAGACCTTTTAACTTGAGGCCTTTCATTGATATGAGGTTCTGAAT[C/G]TTG	1	2	2	1	1	2	2	-	2	2	2	2	2	1	2	1	2	2	2	1	1	2	2	1	1	1	1	2	2	1	2	2	1	1	2	2	2	2	1	2	2	1	2	2	2
5671	DAFWAsnp_31384	LG-04	39.675	AATTCCATGGAAAGTTTGGTAAATGTAT[C/T]GAGTCTCACCCACAATATCGTGCAATAATTTAAATAGTTTTTATTTCCTACGTTTACTCCTACAACTCGTTTATTTCCTAA	1	2	2	1	1	2	2	2	2	2	2	2	2	1	2	1	2	2	2	1	1	2	2	1	1	1	1	2	2	1	2	2	2	1	2	2	2	2	1	-	2	1	2	2	2
5689	DAFWAsnp_29664	LG-04	40.25	AATTCACCATCTTATTGAGAATAAACACAGCATCTCGTTCTAAAAATTTGTCCCCTAAAGCATTCTTCAGAATGATAGAGACTTC[A/G]TTCTCAGTTCGACAAGAGTCTAAA	1	2	2	1	1	2	2	2	2	1	2	2	2	1	2	1	2	2	2	1	1	2	2	1	1	1	1	2	2	1	2	2	2	1	2	2	2	2	1	2	2	1	2	2	2
5699	DAFWAsnp_19963	LG-04	40.825	AATTCCAAGTTTTTATGTGGTTTATAATATTTTTAGAAGGAAGTGGCC[G/A]AATGATTAAAGTTTAAACTATTAAATGTATACTAGAGAAATGTCTTTTAATCCTTTCCTGC	1	2	2	1	1	2	2	2	2	1	2	2	2	1	2	1	2	2	2	1	1	2	2	2	1	1	1	2	2	1	2	2	2	1	2	2	2	2	1	2	2	1	2	2	2
5700	DAFWAsnp_32691	LG-04	41.4	AATTCAATTGGAAGAC[T/G]GTTGTGTAATTATATTTTAATTAATAATAATATATGATATCCTAGGTAATTCTTTCCTTCAACTACTATATCATTATGTTCATCATTAACAAT	1	2	2	1	1	2	2	2	2	1	2	2	2	2	2	1	2	2	2	1	1	2	2	2	1	1	1	2	2	1	2	2	2	1	2	2	2	2	1	2	2	1	2	2	2
5705	LaDArT_SNP12559	LG-04	41.975	TGCAGCTCACATCATCCCTTGGTCCACGGTTTTATTCTAACATTTTCAAATGCAAGCAAATATCAGAAA	1	2	2	1	1	2	2	2	2	1	2	2	2	2	2	1	2	2	2	1	1	2	2	2	1	1	1	2	2	1	2	2	2	1	2	2	2	2	1	2	2	1	2	2	2
5720	DAFWAsnp_30740	LG-04	42.55	AATTCTGAAATTTTGGATTTCCCCTATGTAGATAACAAAAATTGTTTGAATATTTCTTGCCATTTCTTGAGAACTCTTCT[T/C]ATGTTTGTTGCATATTAGCACTCTATGTA	1	2	2	1	1	2	2	2	2	1	2	2	2	2	2	1	2	2	2	1	1	2	2	2	1	1	1	2	2	1	2	2	2	1	2	2	2	2	1	2	1	1	2	2	2
5728	DAFWAsnp_37327	LG-04	43.125	AATTCGCTTATTTGCACGTACGCC[G/A]GACAAGCTTTTCCAGCTGGTATCATCAATATTCCTCAAGAAGAACGGGTTTAGTATGTCAACATTCTGTAGGATAATTAACAGGA	1	2	2	1	1	2	2	2	2	1	2	2	2	2	2	1	2	2	2	1	1	2	2	2	1	1	1	2	2	1	2	2	2	1	2	2	2	2	1	2	1	1	2	2	2
5734	LaDArT_SNP08916	LG-04	43.7	TGCAGCAGAATACCAGCCTCATGGATTCGGCACCACCGGAAACAAGACCACTGGGATGAAGGAAGTTGC	1	2	2	1	1	2	2	2	2	1	2	2	2	2	-	1	2	2	2	1	1	2	2	2	1	1	1	2	2	1	2	2	2	1	2	2	2	2	1	2	1	1	2	2	2
5745	LaDArT_SNP07305	LG-04	44.275	TGCAGTAGTACAATGCAACCTTCATATTCATAATCATGTGAAAATGCTTTTTTATAAGTTACAGATCGG	1	2	2	1	1	2	2	2	2	1	2	2	2	2	1	1	2	2	2	1	1	2	2	2	1	1	1	2	2	1	2	2	2	1	2	2	2	-	1	2	1	1	2	2	2
5755	DAFWAsnp_35755	LG-04	44.85	AATTCGTGCATTTTGTCACGATCCAAACTTTGATGCATGCTGCTATTGTCTACGCCTATGCCAAGGAACGTTCTGGTCCACTCAAATCTGG[C/T]GTGGAGACTGTTGAGGAA	1	2	2	1	1	2	2	2	2	1	2	2	2	2	1	1	2	2	2	1	1	2	2	2	1	1	1	2	2	1	2	2	2	1	2	2	2	2	1	2	1	1	2	2	2
5756	DAFWAsnp_33696	LG-04	45.425	AATTCAGCACAAGTGGTGAGATTTCACCAACAAACTTACCTTGTGAGTCAACAACAGCAACAGAACT[T/C]CCATTAGTTAGAGCCACACTAAGGAGCTCCAATGCAGAGGAT	1	2	2	1	1	2	2	2	2	1	2	2	2	2	1	1	2	2	2	1	1	2	2	2	1	1	2	2	2	1	2	2	2	1	2	2	2	2	1	2	1	1	2	2	2
5757	DAFWAsnp_35387	LG-04	46	AATTCATATAAGTTAATTTGCTCTTACACCATTA[G/C]GCCTAACCCCATAATTTCATGCATAAAGTTTCCATTTTTTTATATATTATCAACCCACTTTGAATACCCATTTCT	1	2	2	1	1	2	2	2	2	1	2	2	2	2	1	1	2	2	2	1	1	2	2	2	1	1	2	2	2	1	2	2	2	1	2	2	2	2	1	2	1	1	2	2	2
5758	LaDArT_SNP08337	LG-04	46.575	TGCAGATACTAGACACGAATCCCCAATTATTTTTCCATCTTCAACAGCAGCGGCTGATAGAACTAATAC	1	2	2	1	1	2	2	2	2	1	2	2	2	2	1	1	2	2	2	1	1	2	2	2	1	1	2	2	2	1	2	2	2	1	2	2	2	2	1	2	1	1	2	2	2
5762	DAFWAsnp_28573	LG-04	47.725	AATTCTAAATAGGTGGCTGGTTGATAATAGATTTTTCTGCTTTCACATGATCCAAAAATCCAACGTATGAGAGTGTTGTCTTTTT[T/G]TCTCTATTTTTTTCTTTTGGTTTT	1	2	2	1	1	2	2	2	2	1	2	2	2	2	1	1	2	2	2	1	1	2	2	2	1	1	2	2	2	1	2	2	2	1	2	2	2	2	1	2	1	1	2	2	2
5772	LaDArT_SNP09557	LG-04	48.875	TGCAGTTGATCCTCCTCGCCCCAAATCAGGATTGTGCGAAAGAATCGCCTGGTCTGTTGTTTCATAAGC	1	2	2	1	1	2	2	2	2	1	2	2	2	2	1	1	2	2	2	1	1	2	2	2	1	1	2	2	2	1	2	2	2	1	2	2	2	2	1	2	1	1	2	2	2
5776	Lup204	LG-04	50.6	GGATGGTCAGGTTAGTTGATTTGTGATAAGATATGCTGTCAATTGATGTGTACTTTCTGTGCTATGCAACACTATTTTATTGCTTAGTCCTTTGCTAGTATGAGTTGTTTTGTCTATGTTCTGTCTTATTGTTTATACAGTGGTGGTGCTGGTGCAAATGCTGAGGCTTATTTTTGTGATTTATTGCAGGCTGGTTTTGCTGGTGATGATGCTCCTAGGGCTGTGTTCCCCAGTATTATTGGGCGACCTCGTCATACTGGTGTAATAA	1	2	2	1	1	2	2	2	2	1	2	2	2	2	2	1	2	2	2	-	1	2	2	2	1	1	2	2	2	-	-	2	1	1	2	2	2	2	1	2	1	1	2	2	2
5782	LaDArT_SNP12827	LG-04	51.175	TGCAGTGACCTTGTAATAACGCTCACCAACAGCTAACAGAACAGGAGCTGAAAGAGCCTGCAAATGTAT	1	2	2	1	1	2	2	2	2	1	2	2	2	2	2	1	2	2	2	1	1	2	2	2	1	1	2	2	2	1	2	2	1	1	2	2	2	2	1	2	1	1	2	2	2
5789	DAFWAsnp_35431	LG-04	51.75	AATTCAGTGTCCTTTTTACACATGTTTTTAAGTGT[A/G]CATCATGCAAAGTTGAGATTGTTGTTTAGGATTTTGCCCTTTATTGTTATGGTGAATGATGATGATGTTGATCA	1	2	2	1	1	2	2	2	2	1	2	2	2	2	2	1	2	2	2	1	1	2	2	2	1	1	2	2	2	1	2	2	1	1	2	2	2	2	1	2	1	1	2	2	2
5793	DAFWAsnp_15667	LG-04	52.325	AATTCGACAACACCCTTAGAAACTTGTGATCTTTATCCCTAAATATATAGCCTTCT[A/T]TTTGTTCCTGTGAAGCTTAATTATACACACCTTGATGAGATTAAATCAAGGAA	1	2	2	1	1	2	2	2	2	-	2	2	2	2	2	1	2	2	2	-	1	2	2	2	1	1	2	2	2	1	2	2	1	1	2	1	2	2	1	2	1	1	2	2	2
5797	DAFWAsnp_31065	LG-04	52.9	AATTCTTTATGTATT[T/C]TTTATTAAAGTGATTGTGGTGGAATGTGTTAAATATTTACATCCAAAAGTGATTCCCTTCAACTTTACCTAATTGTTCTTCATTCCACTAAATA	1	2	2	1	1	2	2	2	2	1	2	2	2	2	2	1	2	2	2	1	1	2	2	2	1	1	2	2	2	1	2	2	1	1	2	1	2	2	1	2	1	1	2	2	2
5818	DAFWAsnp_37723	LG-04	54.05	AATTCACTATTATTATAAATCTCAATCCTTAAAATATATTTATAGAATGAAGTTC[G/A]TTTAATTCGTGTATCAAATCAATTAAAATGTTATTCAATTAAATAGAAAAATCA	1	2	2	1	1	2	2	2	2	1	2	2	2	2	2	1	2	2	2	1	1	2	2	2	1	1	2	2	2	1	2	2	1	1	2	1	2	2	1	2	1	1	2	2	2
5830	lPb-333583	LG-04	54.625	TGCAGGAACATGATCCTTAATATCCTTAAGTATACCATCAGGTAATTTAATACCACCTTCATATAGTTTAAGAACATCTTCAAAGCTATCAAACTCATCAATGGTGCTGTCAAATAGAGACTCTAACTCAGGTTTCAGAATTTGAACTACTGATTTCAGTGCATAGGCAAGAAAATCTGATAGTTTCAAGTGACCAAATCTTTCATCCCTTGGAACATAGATATCTAAGCTTTTCACTAGATTCAACCTACTCTCAGTATTAATATCTGCAAAGATAACAACATAATAATCAAAAAACACCATGAAAACATGATTCAATAAAATGGACTTGATGTAACACCCCAGCTTTGACATGTAACCCTTCTGAGCCCGTGAATTTACCGAGCGTGCCACACTTCA…	1	2	2	1	1	2	2	2	2	1	2	2	2	2	2	1	2	2	2	1	1	2	2	2	1	1	2	2	2	1	2	2	1	1	2	1	2	2	1	2	1	1	2	2	2
5836	LaDArT_SNP17366	LG-04	55.2	TGCAGCAACAACAGGATATACACCTTGGCTTCTGCATTATATACAACAACCAAACATAAATTATGAGTC	1	2	2	1	1	2	2	2	2	1	2	2	2	2	2	1	2	2	2	1	1	2	2	2	1	1	2	2	1	1	2	2	1	1	2	1	2	2	1	2	1	1	2	2	2
5843	DAFWAsnp_32188	LG-04	55.775	AATTCAGGCTCCTTATAACACAAACGTTTAGGTCATATATCTTTTCAAAAGGGTGTGATCCCAAATTATATATATTTTTCAAACAATAAGAAATAT[A/T]TTTTTTTATCATT	1	2	2	1	1	2	2	2	2	1	2	2	2	2	2	1	2	2	2	1	1	2	1	2	1	1	2	2	1	1	2	2	1	1	2	1	2	2	1	2	1	1	2	2	2
5858	DAFWAsnp_37720	LG-04	56.35	AATTCACTAGAATCAAAGGAGGAATTGTTATACATAAGAAGAAGTAAAT[T/A]GCTGATGTTTTGAGAAGATTCAACATGTCACACTACAACTTTGTTTCAACACTTGTTAAA	1	2	2	1	1	2	2	2	2	1	2	2	2	2	2	1	2	2	2	1	1	2	1	1	1	1	2	2	1	1	2	2	1	1	2	1	2	2	1	2	1	1	2	2	2
5862	DAFWAsnp_29231	LG-04	56.925	AATTCTGATGCTGTTGATCATAACATTGCTATTCTTAGAGCAAAGGGAAAAACTAAAACTAATAGTAGCTTA[T/C]ATAATGAGCCCTTGCTACCATCTTCTCCTGTATGCTC	1	2	2	1	1	2	2	2	2	2	2	2	2	2	2	1	2	2	2	1	1	2	1	1	1	1	2	2	1	1	2	2	1	1	2	1	2	2	1	2	1	1	2	2	2
5878	DAFWAsnp_20011	LG-04	57.5	AATTCGGTTGTACCA[C/T]GGAATTTGTGACCCAATGTTCCCTCAATATGACTTATAGATGATGTTTTAAGAAAATGATTAAGAAATCAAAGGATCCACGGTTTGGTCACACA	1	2	2	1	1	2	2	2	2	2	2	2	2	2	2	1	2	2	2	1	1	2	1	1	1	1	2	2	1	1	2	2	1	1	2	1	2	2	1	2	1	1	2	2	2
5979	DAFWAsnp_28744	LG-04	58.075	AATTCTTGGAGTTGGTAGAGTTGGGAAGTCACCTACAATAATAGAAGAAGTTCTATTAGTCAACTTTATGACAAAGGATTCCATGTTACTATCTAGCCCGACA[G/A]ATGCAT	1	2	2	2	1	2	2	2	2	2	2	2	2	2	2	1	2	2	2	1	1	2	1	1	1	1	2	2	1	1	2	2	1	1	2	1	2	2	1	2	1	1	2	2	2
5991	DAFWAsnp_28662	LG-04	58.65	AATTCTCATAAGAAAGCAGTTTTTTTTATGTTAAATCACTTTCATGTCATCCTCTTTCTACCTTATTTTTAATGAAGGGTATTCAAAAAACAATCATATTTCA[A/T]AAAATA	1	2	2	2	1	2	2	2	2	2	2	2	2	2	2	1	2	2	2	1	1	2	1	1	1	1	2	2	1	1	2	2	1	1	2	1	2	2	1	2	1	1	2	2	2
6017	DAFWAsnp_11890	LG-04	59.225	AATTCAA[C/T]CCAATTCATTCCTTTTCAAGAAAGGATCAAGAGGATGAACCCTGGCAATCTTTTTCTGCTGGGTTATCTCCTGCGATGTCTACCTCCAAGTCAGCACATGAT	1	2	2	2	1	2	2	2	2	2	2	2	2	2	2	1	2	2	2	1	1	2	1	-	1	1	2	2	1	1	2	2	1	1	2	1	2	2	1	2	1	1	2	2	2
6061	DAFWAsnp_20943	LG-04	59.8	AATTCATCATAAGACAGGGCCGATGTGATGATGTTTTTAGCATGTAGGTCATATTGAAACTTTTTACGTTCATCATCAGTCCATAAACTTTTGGATTTTT[C/A]TTACGGTTC	1	2	2	2	1	2	2	2	2	2	2	2	2	2	2	1	2	2	2	1	1	2	1	1	1	1	2	2	1	1	2	2	1	1	2	1	2	-	1	2	1	1	2	2	2
6128	DAFWAsnp_21014	LG-04	60.375	AATTCACCACTCTAACAAAA[C/A]GGTGTCACTGGAATGATTGTCGGTGAGAAGAAAAATCATTTGTATAATCATCATCAAAATGATCGTCGATGTGAAAACAAGTCAATACT	1	2	2	2	1	2	2	2	2	2	2	2	2	2	2	1	2	2	2	1	1	2	1	1	1	1	2	2	1	1	2	2	1	1	2	1	2	2	1	2	1	1	2	2	2
6138	DAFWAsnp_22266	LG-04	60.95	AATTCGAGTTTTTTATCCTAGACTAGCTAGACTAAATTAAATTTTGTCTCAGGTTAGACTTACTCGGGTGGGTTCAGGCTACTCA[A/T]TTTTCCTTACTTTTTAATCTTTTT	1	2	2	2	1	2	2	2	2	2	2	2	2	2	2	1	2	2	2	1	1	2	1	1	1	2	2	2	1	1	2	2	1	1	2	1	2	2	1	-	1	1	2	2	2
6140	DAFWAsnp_25150	LG-04	61.525	AATTCATAGTACCTCTTGGGATATACTTTAAGCATCTCTTTGATAGAGGTGAATTAGGATGGAGAGAAAAGGGGGAGAGAGGTTAAAGAGAAAGAAAA[A/T]TTTTGTCCACT	1	2	2	2	1	2	2	2	2	2	2	2	2	2	2	1	2	2	2	1	1	2	-	1	1	2	2	2	1	1	2	2	1	1	2	1	2	2	1	2	1	1	2	2	2
6154	DAFWAsnp_25197	LG-04	62.1	AATTCTGTGTCATTCTGTTTGCCCCGTTAATCAATTAAAGAGGAGCCTTAATCGATTAACTAGTCTTTTATTTGTAATAACTGAAATCTATTT[T/C]AACTGTTTAACTGTTT	1	2	2	2	1	2	2	2	2	2	2	2	2	2	2	1	2	2	2	1	1	2	1	1	1	2	2	2	1	1	2	2	1	1	2	1	2	2	1	2	1	1	2	2	1
6249	DAFWAsnp_38123	LG-04	62.675	AATTCTTTCCAACAAAGCCGAGATG[G/A]AGATCAAAGAATAAACCAGTCATTAAATAATTCGATCAGTAATATGTCTTGCCTTACCAAGTAAGAAAACTCTTTCAAGAAATT	1	2	2	2	1	2	2	2	2	2	2	2	2	2	2	1	2	2	1	1	1	2	1	1	1	2	2	2	1	1	2	2	1	1	2	1	2	2	1	2	1	1	2	2	1
6260	DAFWAsnp_20223	LG-04	63.825	AATTCGATAAGATGCTCATCGCCAAATAAAGCCC[T/C]GAAGGGCACTCAAGTGTTGTAGAGATCAACCAAGTCCAAATAATGCTGAAACTTGGTATTTAGAAGAGGCTTGGT	1	2	2	2	1	-	2	2	2	2	2	2	2	2	2	1	2	2	1	1	1	2	1	1	1	2	2	2	1	1	2	2	1	1	2	1	2	2	1	2	1	1	2	2	1
6271	LaDArT_PAV08409	LG-04	64.4	TGCAGCCTCACATCTCTTGCTCTAGCAACATGAGTGGTGTGAGTCACCCAACAAAATTTACTTATCTTC	1	2	2	2	1	2	2	2	2	2	2	2	2	2	2	1	-	2	1	1	1	2	1	1	1	2	2	2	1	1	2	2	1	1	2	1	2	2	1	2	1	1	2	-	1
6295	DAFWAsnp_32181	LG-04	64.975	AATTCCCACCTAAGATATAGGAACATATACCCTGACTCTTGCTCTTTTCTGATTATTCCTTTCAGTTTTGAATAATGCTCAATGATTACTA[A/C]TAATCATTTTACCTCTAA	1	2	2	2	2	2	2	2	2	2	2	2	2	2	2	1	2	2	1	1	1	2	1	1	1	2	2	2	1	1	2	2	1	1	2	1	2	2	1	2	1	1	2	2	1
6304	DAFWAsnp_26570	LG-04	65.55	AATTCATCCATTATGAACACTATATGATGGATTATATCCACTTAAATTCATTAGTTCTAACAGATGGATT[T/A]GGATGAATTTAATTTGGATGGATTTTAGATTATGGATAA	1	2	2	2	2	1	2	-	2	2	2	2	2	2	2	1	2	2	1	1	1	2	1	1	1	2	2	2	1	1	2	2	1	1	2	1	2	2	1	2	1	1	2	2	1
6352	DAFWAsnp_35972	LG-04	66.7	AATTCCTTCTAAGATAATCTGAATAGCTTCGAGACAGTCACTCTCCATGATGAGATTCTTGTAACCCATGTTACAAGCCAGAGACAACCTCTGTTCCATA[T/G]ATAAAAGCT	1	2	2	2	2	1	2	2	2	2	2	2	2	2	2	1	2	2	1	1	1	2	1	1	1	2	2	2	1	1	2	2	1	1	2	1	2	2	1	2	1	1	2	2	1
6386	DAFWAsnp_35380	LG-04	67.275	AATTCAATTAG[C/A]TGCTACCGAGATGCTTTTGATGTTGTTTTTGTGGTAAGTGCATTGCATATTTGAATTAGATTCCTGATTAGTTCCAATTTGTATTATGAGAACAAGCA	1	2	2	2	2	1	2	2	2	2	2	2	2	2	2	1	2	2	1	1	1	2	1	1	1	2	2	2	1	1	2	2	1	1	2	1	2	2	1	2	1	1	2	2	1
6393	LaSNP_351	LG-04	67.85	TTTTTTTGAAGATTAAGATATAATTAATTTTTGTCTAATAGACTTGATACTATCTACCATTTTCTCATGGTTAGGGAGGTTTTCATTGATGATTGGGATATTCTTGAAATTATTAAACCATGAAAGTAAGTGAGGGAATTTCTCTGATTCCAAAACCTTAACTTGAATGATATCATCCAATGTTGCAATAATGTTGATAATTGAGCCAAATGCTAAGTCCACAATGCTAATAGTGTCTCCCTTCAAAAATTTATTCTCATCATGAAAATAGTGTTCCTCAACAACTCTAAGATGTTCCCTGATAT	1	2	2	2	2	1	2	2	2	2	2	2	2	2	2	1	2	2	1	1	1	2	1	1	1	2	2	2	1	1	2	2	1	1	2	1	2	2	1	2	1	2	2	2	1
6401	DAFWAsnp_33368	LG-04	68.425	AATTCTCAAAGCTTCTTGTGAAGTTACAACTACAACAATCTTCTCAAAATGTGT[T/C]TCATCAACACATTGATGGAGTATGAATATGACCTTACAATCTTTCCTCATATTTT	1	2	2	2	2	1	2	2	2	2	2	2	2	2	2	1	2	2	1	1	1	2	1	1	1	2	2	2	1	1	2	2	1	1	2	1	2	2	1	2	1	2	2	2	1
6429	DAFWAsnp_21318	LG-04	69	AATTCATGCAAATTGAAGCAAACATGATTTGTTGCTCTAGTATCAAGGA[C/T]ACAATCCTTAGATTTGGTAGTGCAATTCATTATATTAGAGTTACATGCATTGAGAGAGTC	1	2	2	2	2	1	2	2	2	2	2	2	2	2	2	1	2	2	-	1	1	2	1	1	1	2	2	2	1	1	2	2	1	1	2	1	2	2	1	2	1	2	2	2	1
6473	LaSNP_328	LG-04	69.575	GATTTGTTTATATATGTTGTCTGATGGTTTCTTTGATTCATCCTTGGTCTTTCTCTCTGATTATCATATTATACACCTTATGATAGCTCTTTTTACTGGAGCCTCCGTTCTCTTGCGAGATTCTGTCATCTTTTCCTTAATTGATGTTTCTCCAACTTTCTCTTGAGTACAGTCATTCTTAATCTTATCTTTCCTTATATGACCCTCATCCATTGCAATCTCTCATCTGTGCAACACTTACCTTAGAATAGGTGACCTTACCATCCAAC	1	2	2	2	2	1	2	2	2	2	2	2	2	2	2	1	2	2	1	1	1	2	1	1	1	2	2	2	1	1	2	2	1	1	2	1	2	2	1	2	1	2	2	2	1
6503	DAFWAsnp_22084	LG-04	70.15	AATTCTTTAGAGTATCAAACTGCAATTCTGCTAAAGAAATGTGGGATACTCTAGAACTACA[C/T]ACAAAGGAACTAAGGAAGTCAAAAGGTCGAGTCTCAATACTCTCTCAC	1	2	2	2	2	1	2	2	2	2	2	2	2	2	2	1	2	2	1	1	1	2	1	1	1	2	2	2	1	1	2	2	1	1	2	1	2	2	1	2	1	2	1	2	1
6509	DAFWAsnp_35991	LG-04	71.3	AATTCCTCCTAGGACAGATCCCTACTCTAGCTGACCTTTAGGTATTTGGCTGCCTATG[C/T]TATGGCACCAATATTGTTCAAGGCAGGATCAAGCTTGATCCTAGAGCCAAG	1	2	2	1	2	1	2	2	2	2	2	2	2	2	2	1	2	2	1	1	1	2	1	1	1	2	2	2	1	1	2	2	1	1	2	1	2	2	1	2	1	2	1	2	1
6511	DAFWAsnp_28359	LG-04	71.875	AATTCTTCTGGAAGATGGGCAAGGAGTAACCATTGAACATTCC[C/T]TTACTTTCACATTTCCAACATCCAACAACCAGGCAGAGTATGAGGCGTGCATCGCCGGACTACAGC	1	2	2	1	2	1	2	2	2	2	2	2	2	2	2	1	2	2	1	1	1	2	1	1	1	2	2	2	1	1	2	2	1	1	2	1	2	2	2	2	1	2	1	2	1
6529	DAFWAsnp_19551	LG-04	73.025	AATTCCAAATTGGAAACTATTGGGAACCTTGTCCACCA[C/T]AGTGTTCCAGTCAGTGATGATGAGGTTTGTTATTCTAGTTTATTTTGTTATTTTTATTGCTGCTAATGCTT	1	2	2	1	2	1	2	2	2	2	2	2	2	2	2	1	2	2	1	1	1	2	1	1	1	2	2	2	1	1	1	2	1	1	2	1	2	2	2	2	1	2	1	2	1
6531	DAFWAsnp_39052	LG-04	73.6	AATTCAGCTCAATACAACCATATATATAGGTAACTCTAGGTTGCTTGAATAAGAAGGAATATGGTTAACCAACTCATAG[T/C]CGAATAACTAACAATGATCGCATGTTGAAA	1	2	2	1	2	1	2	2	2	2	2	2	2	2	2	1	2	2	1	1	1	2	1	1	1	2	2	2	1	1	1	2	1	1	2	1	2	2	2	2	1	2	1	2	1
6532	DAFWAsnp_30830	LG-04	74.175	AATTCACACTGGTAGCCATATTGTAGGTGCATTCGAGAGTGATTCTTATAGTGCAGTAAAACATCGTATAATAGAGAACTGAGTTGTTTTATCTCGGGACATTATGGTT[G/T]	1	2	2	1	2	1	2	2	2	2	2	2	2	2	1	1	2	2	1	1	1	2	1	1	1	2	2	2	1	1	1	2	1	1	2	1	2	2	2	2	1	2	1	2	1
6549	DAFWAsnp_18669	LG-04	74.75	AATTCTTTTTAGCAATTCTATCTTGGTATTGCAGGAGATCTTAATACAGATTTGTTTCCATTTCAAATTAGGC[G/A]GTACATTTACATTTCGGTGTGTGTGTGGGGGATTAT	1	2	2	1	2	1	2	2	2	2	2	2	2	2	1	1	2	2	1	1	1	2	1	1	1	2	2	2	1	1	1	2	1	1	2	1	2	2	2	2	1	2	1	2	1
6560	LaDArT_PAV08785	LG-04	75.325	TGCAGCAGTTTGACATCATATTTGAACAGTTATCTGCATCTTAGTGTTCAGGTATATGTCACGACATTG	1	2	1	1	2	1	2	2	2	2	2	2	2	2	1	1	2	2	1	1	1	2	1	1	1	2	-	2	1	-	1	2	1	1	2	1	2	2	2	2	1	2	1	-	1
6570	LaDArT_SNP14859	LG-04	75.9	TGCAGTTGTGCCACTAGGTATATGAAGAGAGAATCCATTGAATATCAGCTCATCGGGTCTCGCTGGATA	1	2	1	1	2	1	2	2	2	2	2	2	2	-	1	1	2	2	1	1	1	2	1	1	-	-	2	2	1	-	1	2	1	1	-	1	2	2	2	-	-	2	1	-	1
6576	LaDArT_SNP13393	LG-04	76.475	TGCAGCTAATCTAAGATTCACATTGAAAAAAGCAAGAACCATGAGTTATTATAGGAGGGCCTTCTGTAA	1	2	1	1	2	-	2	2	2	2	2	2	2	2	1	1	2	2	1	1	1	2	1	1	1	2	2	2	1	1	1	2	1	1	1	1	-	2	2	2	1	2	1	2	1
6593	DAFWAsnp_31905	LG-04	77.05	AATTCAACAAGCATCAATTTTACACCTCTTTTTTCCTCTGTAGT[T/C]GCGGCAATGAGGTTTGAACTTAAGAACTTACGTAAACTATCCAAGCCTCACACCACAAGTTCAAT	1	2	1	1	2	1	2	2	2	2	2	2	2	-	1	1	2	2	1	1	1	2	1	1	1	2	2	2	1	1	1	2	1	1	1	1	2	2	2	2	1	2	1	2	1
6609	DAFWAsnp_36333	LG-04	77.625	AATTCTGATTCAGTTGTACGGACAAATAATGACATATTGGGAGTAGGAGTTTACACTTGACATTTAACGGATAACACGACAATAGATTT[A/T]TATATATATATATCATAAAC	1	2	1	1	2	1	2	2	2	2	2	2	2	-	1	1	2	2	1	1	1	2	1	1	1	2	2	2	1	1	1	2	1	1	1	1	2	2	2	2	1	2	1	2	1
6611	LaDArT_SNP08716	LG-04	78.2	TGCAGAGATGTGGAAAATCAATTACATCAAACAGCCTATCCAGCAAATAAGGAAGAAGATATAGGGATA	1	2	1	1	2	1	2	2	2	2	2	2	2	-	1	1	2	2	1	1	1	2	1	1	1	2	2	2	1	1	1	2	1	1	1	1	2	2	2	2	1	2	1	2	1
6615	DAFWAsnp_25527	LG-04	78.775	AATTCAGAGAGGGGTTAGGATTGTGGAATCCTAGAGTGTTCTATTCATCTTCTTTATTATAATCCTTTCTACCTTCAATAAAATTCAAAGA[G/A]CCCTAACAGAATCACTTC	1	2	-	1	2	1	2	2	2	2	2	2	2	-	1	1	2	2	1	1	1	2	1	1	1	2	2	2	1	1	1	2	1	1	1	1	2	2	2	2	1	2	1	2	1
6633	DAFWAsnp_21220	LG-04	79.925	AATTCATGAACTTATATGATC[A/G]TAACATTTTGCATTTTGTTTTTATAAGGATTTTTGAATGTTAAACATTTGGTAATTGTATAAGATTCAATTTTCTAATGGTATAACAC	1	2	1	1	1	1	2	2	2	2	2	2	2	2	1	1	2	2	1	1	1	2	1	1	1	2	2	2	1	1	1	2	1	1	1	1	2	2	2	2	1	2	1	2	1
6639	DAFWAsnp_36325	LG-04	80.5	AATTCGCTAAATAAAATGTCTATGCTTT[A/G]ATTGGGCAAAAGCTTATTATTCAGTAACCCTAACTCGTACTATGAAAGCAATTAGTTAAAAGTGGAGAAAAACATTTGCAA	1	2	1	1	1	1	2	2	2	2	2	2	2	2	1	1	2	2	1	1	1	2	1	1	1	2	2	2	1	1	1	2	1	1	1	1	2	2	2	2	1	2	1	2	1
6640	DAFWAsnp_23057	LG-04	81.075	AATTCACAAATGATTGAAATTGAATCATTTGATTTTAATATAATTTCTCAATAACAAACGTTTACTGTAATATATTTCTAATGGAAATTCCTATTAATTC[G/A]AGAATAACT	1	2	1	1	1	1	2	2	2	2	2	2	2	2	1	1	2	-	1	1	1	2	-	1	-	2	2	2	1	1	1	2	1	1	1	1	2	2	2	2	1	2	1	2	1
6642	DAFWAsnp_33245	LG-04	82.225	AATTCTGGTTAGATCTTAAGGAACCCATTTAATAACAATGTTATGCATATCATCTGAGTTATGAAGCTAAAATTATCATTGTAGCTCTT[T/C]TTAGTTAAACACTCGGTATC	1	2	1	1	1	1	2	2	2	2	2	2	2	2	1	2	2	2	1	1	1	2	1	1	1	2	2	2	1	1	1	2	1	1	1	1	2	2	2	2	1	2	1	2	2
6646	DAFWAsnp_24278	LG-04	82.8	AATTCAAAGATTAGTAGTTGGCTTGTTAATTTTGCACTTGCCATTAATAGCTAGATAAGTAAGTGAGAATTTGTCAAGTACTATTATTTAT[C/G]ATCAGTGATAAGATAAAG	1	2	1	1	1	1	2	2	2	2	2	2	2	2	1	1	2	2	-	-	-	2	1	1	1	2	2	2	1	1	1	2	1	1	1	1	2	2	2	2	1	2	1	2	2
6657	LaDArT_SNP18350	LG-04	83.375	TGCAGATGGTGTAGCTGGCCAAGTTCTGGGCCCAGAGCTCCAGAAATGTTAGAATTGCCTAAGTCTCTG	1	2	1	1	1	1	2	2	2	2	2	2	2	2	1	2	2	2	1	1	1	2	1	1	1	2	2	2	1	1	1	2	1	1	1	1	2	2	2	2	1	2	1	2	2
6664	LaDArT_SNP05954	LG-04	83.95	TGCAGTTACCTTTTGTTTTACTCAATATATGAATTGTGCATCTCCAATGTGAACAACATATAAAGTTCC	1	2	1	1	1	1	2	2	2	2	2	2	2	2	1	2	2	2	1	1	1	2	1	1	1	2	2	2	1	1	1	2	1	1	1	1	2	2	2	2	1	2	1	2	2
6677	DAFWAsnp_36300	LG-04	84.525	AATTCATCTATTATATTCAATGAATATCCATAGATATATACATTTGAATAAATATTCAATCCATTTAAAAATAAG[C/T]ATCCATAAATCTTTATTTTTCAATCTCATTCATT	1	2	1	1	1	1	2	2	2	2	2	2	2	2	1	2	2	2	1	1	1	2	1	1	1	2	2	2	1	1	1	2	1	1	1	1	2	2	2	2	1	2	1	2	2
6678	DAFWAsnp_26071	LG-04	85.1	AATTCAAGACCTCTGTATATGGGGAGAATTATGATGAGGAAAGTGAACAAGCCACTG[G/C]GAAGCCAACTGAAACCTCCAGGAAACGTAAAGCGATTGCTGAGTTTGCAACA	1	2	1	1	1	1	2	2	2	2	2	2	2	2	1	2	2	2	-	1	1	2	1	1	1	2	2	2	1	1	1	2	1	1	1	1	2	2	2	1	1	2	1	2	2
6682	DAFWAsnp_27788	LG-04	86.25	AATTCGAAGCCTCAAGTGAATAAGGGTAGAGATTCTAATGAAAAGAAGAATAGAATCTGAA[A/C]TTTCTTATTGAATTATACAAGAGTTATAAGAAGAGTATATTGTGAATG	1	2	1	1	1	1	2	2	2	2	2	2	2	2	1	2	2	2	1	1	2	2	1	-	1	2	2	2	1	1	1	2	1	2	1	1	2	2	2	1	1	2	1	2	2
6692	DAFWAsnp_38057	LG-04	86.825	AATTCCAATACTGGAATGTAAGGTTTAGTATTTTAAAATTTACACCGTTATATATAT[T/A]TTTTTAAATCATATGTCATAATTTTATATAATACTAGAGATGATATATTTTA	1	2	1	1	1	1	2	2	2	2	2	2	2	2	1	2	2	2	1	1	2	2	1	1	1	2	2	2	1	1	1	2	1	2	1	1	2	2	2	1	1	2	1	1	2
6693	DAFWAsnp_30020	LG-04	87.4	AATTCGGGGGCGAGAAACTTTCTCTTTCATTTTGTCATAGACTCCATCATAATCAAATAT[G/T]GTTGGATCTTCTTCCAAGGCTTTCTTTTGCTGCTCCTCTACCTTAAATA	1	2	1	1	1	1	2	2	2	2	2	2	2	2	1	2	2	2	2	1	2	2	1	-	1	2	2	2	1	1	1	2	1	2	1	1	2	2	2	1	1	2	1	1	2
6698	DAFWAsnp_33738	LG-04	87.975	AATTCACGAGCTAGTTATCGGAACTCCAATCATCTCAGAAACATGTGAACAA[C/T]TTCATAAGTCAGTTAACAGATACTTGCCCAATCCTAACACTGGATGTCAATATTCAA	1	2	1	1	1	1	2	2	2	2	2	2	2	2	1	2	2	2	2	1	2	2	1	1	1	2	2	2	1	1	1	2	1	2	1	1	2	2	2	1	1	2	1	1	2
6699	LaDArT_PAV28339	LG-04	88.55	TGCAGCCTTAGAGCCAAAAGAAGGTGGTGCTTATCTGGAACACCTATCCAAAATACTATTGATGATCTG	1	2	1	1	1	1	-	2	-	2	2	2	2	2	1	2	2	2	2	1	2	2	1	1	1	2	2	2	1	1	1	2	1	-	1	1	2	2	-	1	1	2	1	-	2
6721	LaDArT_PAV10556	LG-04	89.125	TGCAGCTGACACTAGCGGATATGCACATTCTTTTAGTAGCGAAGGTTGCAAATCTCTCTCTTAGTTTTT	1	2	1	-	1	1	2	2	2	2	2	2	2	2	1	2	2	2	1	1	2	2	1	1	1	2	2	2	1	1	1	2	1	2	1	1	2	2	2	1	1	2	1	-	2
6741	LaDArT_PAV25243	LG-04	89.7	TGCAGAGATATGCGACCTCATTCTTATAAATGAAGAAATTGTTTTTGGCAAAACAAATTACAGATCGGA	1	2	1	1	1	1	2	2	2	2	2	2	2	2	1	2	2	2	1	1	2	2	1	1	1	2	2	-	1	1	1	2	1	-	1	1	2	2	2	1	1	2	1	-	2
6742	LaDArT_SNP02796	LG-04	90.275	TGCAGGGATACCATATTTCCACACCCTAGAATGAAAACATTGATATTCTTTTGCAAACTTCCCACTTCC	1	2	1	1	1	1	2	2	2	2	2	2	2	2	1	2	2	2	2	1	2	2	1	1	1	2	2	2	1	1	1	2	1	2	1	1	2	2	2	1	1	2	1	1	2
6745	LaDArT_PAV02420	LG-04	90.85	TGCAGCCACAGAAGCTATTGAATCTTTGTCATCCCACACTGAAACTGCGGAACCGTCCAATTCAAATCA	1	2	1	-	1	1	2	2	2	2	2	2	2	2	1	2	2	2	2	1	2	2	1	1	1	2	2	2	1	1	1	2	1	2	1	1	2	2	2	1	1	2	1	-	2
6752	DAFWAsnp_29177	LG-04	91.425	AATTCACGGTTTCGGATCTTGATTCATGTGAAGTGAGGATTATTGGTACTGTGAGGGCACTTTTTGTTCATAG[G/A]TTGAAGAATTGTAAGGTTTATGTAGGGCCAGTTATG	1	2	1	1	1	1	2	2	2	2	2	2	2	2	1	2	2	2	2	1	2	2	1	2	1	2	2	2	1	1	1	2	1	2	1	1	2	2	2	1	1	2	1	1	2
6762	LaDArT_SNP01814	LG-04	92.575	TGCAGAAAGGTTATTTTTTCTTCATATTTGTCATGTCGATGAAATGTAACTTATCCGACCTTATTTCTT	1	2	1	1	1	1	2	2	2	2	2	2	2	2	1	2	2	2	2	1	2	2	1	2	-	2	2	2	1	1	1	2	1	2	1	1	2	1	2	1	1	2	1	1	2
6766	lPb-522626	LG-04	93.15	TGCAGCTACAAGAGACTCAATGCCAACAACATCCTTTAAAGCAAAAACATATTCTTCGAATGGCATCTTACCATACCCGAAATTCCTTGTGAGCTACAAAAAATAAATGTTAACATGAATTCATGAGACACTGTTTCACAATAGCAAATGCAAGGTTTATAAAACACAAGATGACAGGGCCGGGTACAAAGCATATTCTGCATTGTCCCTGTGAAGTGTGAACTACTGAAACAGTTAGAAGGAAGCATCTACACTAGCATTAAAGAAAAGAAAAGAAATGTTGAACCTAAAAGGTTCAGTCAGCAGTGTAATTTCACAAATACTTTTGGATCAGAACTGAAAACTTTTCATCAAATGTAACTTTATTGGGTGGATGTGAAGGAAGAAACACATCAATAG…	1	2	1	1	1	1	2	2	2	2	2	2	2	2	1	2	2	2	2	1	2	2	1	2	2	2	2	2	1	1	1	2	1	2	1	1	2	1	2	1	1	2	1	1	2
6770	DAFWAsnp_26777	LG-04	93.725	AATTCCAAAAACTACATCATCATTATTAACTAAACCCGGTGAGTTTACAAA[A/T]AGAAAAAACAAAGTCTTTGTAACTAATAGAGATGTTCCCCAATCCCCACTATATATGC	1	2	1	1	1	1	2	2	2	2	2	1	2	2	1	2	2	2	2	1	2	2	1	2	2	2	2	2	1	1	1	2	1	2	1	1	2	1	2	1	1	2	1	1	2
6772	LaDArT_SNP00477	LG-04	94.3	TGCAGCAAACACGGGAATTTACTTTTATTTTTTATTTTTGTAGGATGCCTTTTACAGATCGGAAGAGCG	1	2	1	1	1	1	2	2	2	2	2	1	2	2	1	2	2	2	2	1	2	2	1	-	-	2	2	2	1	1	1	2	2	2	1	1	2	1	2	1	1	2	1	1	2
6773	LaDArT_PAV02770	LG-04	95.45	TGCAGGAGTGGCAGACCGTATAATACTCGCTGATTTTTCCATGTGTTTATTGTAACAAGAACAAAAGAT	1	2	1	-	1	1	2	2	1	2	2	1	2	2	1	2	2	2	2	1	2	2	1	2	2	2	2	2	1	-	1	2	2	2	-	1	2	1	2	1	1	2	1	-	2
6787	LaDArT_PAV02047	LG-04	96.025	TGCAGCCATTGATCTATTGAGAATTTGGGTCTTCAAATATGACACTTATGCTGCATGCAAATATTATAC	1	2	1	1	1	1	2	2	1	2	2	1	2	-	1	2	2	2	2	1	2	2	1	2	2	2	2	2	1	1	1	2	2	2	1	1	2	1	2	1	1	2	1	-	2
6789	LaDArT_SNP18757	LG-04	96.6	TGCAGAAAGCTTTTTCTCCTCTGCAAAATATAAGACAGTTCAAACTCCTTACAGATCGGAAGAGCGGTT	1	2	1	1	1	1	2	2	1	2	2	1	2	2	1	2	2	2	2	1	2	2	1	2	2	2	2	2	1	1	1	2	2	2	1	1	2	1	2	1	1	2	1	-	2
6791	DAFWAsnp_18505	LG-04	97.75	AATTCTTAAGGCGACGCATTTTACAAATATAGG[G/C]AAATATGTTTACCATTAATTCCAAATAGATTAAATAGAAAAACCACACCCATGCATTAAGAATCAAGAAACGTAAT	1	2	1	1	1	1	2	2	1	2	2	1	2	2	1	2	2	2	2	1	2	2	1	2	2	2	2	2	1	1	2	2	2	2	1	1	2	1	2	1	1	2	1	1	2
6794	LaDArT_SNP09103	LG-04	98.325	TGCAGCTGCTACTGGTAGAGTTTTGTGCATTCATTAGGAACTAATGTCCTAAAATACTGAATTATTTTT	1	2	1	1	1	1	2	2	1	2	2	1	2	2	1	2	2	2	2	2	2	2	1	2	2	2	2	2	1	1	2	2	2	2	1	1	2	1	2	-	1	2	1	1	2
6800	DAFWAsnp_21313	LG-04	98.9	AATTCCAAAACCCGAAGAGGAAGAGTCGCCTTCGATGGAGTTGAAG[G/A]AGATTGCGGTTCCCTCGCCGGACTCTGCTTCACTCGCTCCGGGGATGGTGTTGTAACCACCGG	1	2	1	1	1	1	2	2	1	-	2	1	2	2	1	2	2	2	2	2	2	2	2	2	2	2	2	2	1	1	2	2	2	2	1	1	2	1	2	1	1	2	1	1	2
6809	LaDArT_PAV00945	LG-04	99.475	TGCAGGGTCAGTTTTCCATCCTCATGATAGTGTTTGTAAACTGCCTGCACTAACATAAAAATAGAACAG	1	2	1	1	1	-	2	2	1	2	2	1	2	2	1	2	2	2	2	2	2	2	2	2	2	2	2	2	1	1	2	2	2	2	1	1	2	1	2	1	1	2	1	-	2
6811	LaDArT_SNP17267	LG-04	100.625	TGCAGAGGAGTTTTCCCACTCGAGTTCAATTCCAACGAAGGGCTTCCAAGAGAGAGTGTGTTCCTGACA	1	2	1	1	1	1	2	2	1	2	2	1	2	2	1	2	2	2	2	2	2	2	2	2	2	2	2	2	1	1	2	2	2	2	2	1	2	1	2	1	1	2	1	1	2
6812	DAFWAsnp_35963	LG-04	102.35	AATTCCAAAGTTACATT[A/G]AATCATCTATATAAAGGGAAGAAAACACTAACTACTATAATCAAATTAACTAACCGACTAACAAAAACTCAACTATTTTAACAAGAATATCT	1	2	1	1	1	-	2	2	1	2	2	1	2	2	1	2	2	2	2	2	2	2	2	2	2	2	2	2	1	1	2	2	2	2	2	2	2	1	2	1	1	2	1	1	2
6814	DAFWAsnp_23745	LG-04	103.5	AATTCAGACAGCAAACATGTTATTAATATGGCATTATATATCTCATGTACAGGGGAA[T/C]GAAACGACGAGATTTGCTGTTACGAAGATACTGGAGGAGGGAGGATGATGGC	1	2	1	1	1	-	2	2	1	2	2	1	2	2	1	2	1	2	2	2	2	2	2	2	-	2	2	2	1	1	2	2	2	2	2	2	2	1	2	1	1	2	1	1	2
6819	LaDArT_SNP16120	LG-04	104.075	TGCAGCTGCTTCTCCAGAACTCATTCCAAACACAAACAGCAGCATCCTTACCTTGGAATACATGTAATG	1	2	1	1	1	-	2	2	1	2	2	1	2	2	2	2	1	2	2	2	2	2	2	2	2	2	2	2	1	1	2	2	2	2	2	2	2	1	2	1	1	2	1	-	2
6820	LaDArT_SNP01601	LG-04	106.375	TGCAGTCACGTTAGAATCACTTCTCACACCAATAACTGAATCCATAAAAGAGGGATGGCATCAGATCAT	1	2	2	1	1	-	2	2	1	2	2	1	2	2	2	2	1	2	2	2	2	2	2	2	2	2	2	2	1	1	2	2	2	2	2	2	2	1	2	1	1	2	1	1	2
6827	DAFWAsnp_35165	LG-04	106.95	AATTCATCGCCGTCGTGAGAAGCCTCTATAACTTGACCAAACTCTTTGAACGTTGATGGAGTTGCTTCAATTGCGGTTACCGTCACCACCTTCGCCTCTTCCAT[G/A]TCCAC	1	2	2	1	1	2	2	2	1	2	2	1	2	2	2	2	1	2	2	2	2	2	2	2	2	2	2	2	1	1	2	2	2	2	2	2	2	1	1	1	1	2	1	1	2
6828	DAFWAsnp_29328	LG-04	108.1	AATTCAAAATATCATCAGAAAGACACCACAGTCGTAAATAAATGAACGAAAAAGCAATTAAAGTGAAAATTAGCCAA[C/A]AACTGAAATAGACGACGGAATTTTTTTACGCA	1	2	2	1	1	2	2	2	1	2	2	1	2	2	2	2	1	2	2	2	2	2	2	2	2	2	2	2	1	-	2	2	2	2	2	2	2	1	1	1	1	2	2	1	2
6829	DAFWAsnp_27664	LG-04	109.25	AATTCTCTCAACCTACATTTGAAGATTCAGAAGG[T/C]TCATTCTCTTTTCTTATGTCTGGATCGTTCAATTATGCTCCGAAAATTGCAGGCGAAACAAATTCCGACAATCTG	1	2	2	1	1	2	2	2	1	2	2	-	2	2	2	2	1	2	2	2	2	2	2	2	2	2	2	2	1	1	2	2	2	2	2	2	2	1	1	1	1	2	2	2	2
6830	DAFWAsnp_17481	LG-04	110.975	AATTCCAGGTAAATATTCCCAAGAAAATGGGACACCTAAGAATCTAAGTGGAGTGGAAGGACAATGAAGAGGGTCATCATGAAAATATAATGATT[C/G]AAGTGATGAACAAG	1	2	2	1	1	1	2	2	1	2	2	1	2	2	2	2	1	2	2	2	2	2	2	2	2	2	2	2	1	1	2	2	2	2	2	2	2	1	1	1	1	2	2	2	2
6831	LaDArT_PAV11485	LG-04	111.55	TGCAGAAAAATAAACAATGAGCATGAAGCACAGTAACTATATATGTGTGTGTTGAAACCATTACAGATC	1	2	2	1	1	1	2	2	1	2	1	1	2	2	2	2	1	2	2	2	2	2	2	2	2	2	2	2	1	1	2	2	2	2	2	2	2	1	1	1	1	2	2	-	2
6836	LaDArT_SNP10933	LG-04	113.275	TGCAGTTCCTGAGGGATGGGCAAGTTGCCAAGCCATTGCTTTATCTAGCTGCAAGTCAAAAATAAACCT	1	2	2	1	1	2	2	2	1	2	1	1	2	2	2	2	1	2	2	2	2	2	1	2	2	2	2	2	1	1	2	2	2	2	2	2	2	1	1	1	1	2	2	2	2
6837	DAFWAsnp_34115	LG-04	113.85	AATTCATAATTATTTGATGTGAAATTTAAACTATTAATGAAAATGTCGGTATAAAAA[T/A]CTGTTTGATTATTGTAAGGAAATAAAAACTTATGTGATGGTTCTAGTGAGAT	1	2	2	1	1	-	2	2	1	2	1	1	2	2	2	2	1	2	2	2	2	2	1	2	2	2	2	2	1	1	2	2	2	2	2	2	2	1	1	1	1	2	2	2	2
6847	DAFWAsnp_35627	LG-04	114.425	AATTCCTGGAT[A/T]TCATCCAGGAGCTCCAAGACTTGCTCCTCAACAGTTGTACTTTGGTCAAGGAACAACAGGGTTCATACCACCACAGCCTGCTGGGTTTGGCTTCCAGC	1	2	2	1	1	1	2	2	1	2	1	1	2	2	2	2	1	2	2	2	2	2	1	2	2	2	2	2	1	1	2	2	2	2	2	2	2	1	1	1	1	2	2	2	2
6859	LaDArT_PAV05380	LG-04	115	TGCAGATCTTTCGTTTCATTCCCAGGTTTGGGCTTCGTTTCTGGAAAATTTACACAATTACAGCTTTTT	1	2	2	1	1	2	2	2	1	2	1	1	2	2	2	2	1	2	2	2	2	2	1	2	2	2	2	2	1	1	2	2	2	2	2	2	2	1	1	-	-	2	2	-	2
6865	DAFWAsnp_35693	LG-04	115.575	AATTCATAAAAAATAAAAATAAAATATTATTAAAAGGA[G/A]TATTGGATAGCAATGACTAATGCTCAAGGTATAGTATGGGTATGTACAATTTTTAAAAAATAACTTGTTCC	1	2	2	1	1	2	2	2	1	2	1	1	2	2	2	2	1	2	2	2	2	2	1	2	2	2	2	2	1	2	2	2	2	2	2	2	2	1	1	1	1	2	2	2	2
6867	LaDArT_SNP10352	LG-04	116.15	TGCAGAAAGTTCTCAGAGTTGAAACTTACACATCACAAACAACTGCTCTGAAGAGGCTTGAAGCAAATA	1	2	2	1	1	2	2	2	1	2	1	1	2	2	2	2	1	2	2	2	2	2	1	2	2	2	2	2	1	2	2	2	2	2	2	2	2	1	1	1	1	2	2	2	2
6870	DAFWAsnp_37605	LG-04	116.725	AATTCCTTTATATTGGTTGCTGAGGGTCATGAGAGTTTCAAATATGAAGGCTATGTATTAACCATTTCTCTGGTCTT[C/T]ACAAAGATCATAGAATCCCTATCACAAAGGCA	1	2	2	1	1	2	2	2	1	2	1	1	2	2	2	2	1	2	2	2	2	2	1	2	2	2	2	1	1	2	2	2	2	2	2	2	2	1	1	1	1	2	2	2	2
6887	LaDArT_SNP18284	LG-04	117.875	TGCAGACCTGATTGGGTTTAGTGTTTCGGTCGATTACTAGCGTTGATACATCAACTAGTTAGATTATAG	1	2	2	1	1	2	2	2	1	2	1	1	2	2	1	2	1	2	1	2	2	2	1	2	2	2	2	1	1	2	2	2	2	2	2	2	2	1	1	1	1	2	2	2	2
6893	DAFWAsnp_31612	LG-04	118.45	AATTCACATAGTTTTGCACTCAAATTCCTCACTCACTAAAATATTTACTTACAAATCAATCTCAATTTCATGCAACAAACCTTTTTGTATTAATCTCATG[G/C]ATTGTGTAT	1	2	2	1	1	2	2	2	1	2	1	1	2	2	1	2	1	2	1	2	2	2	1	2	2	2	2	-	1	2	2	2	2	1	2	2	2	1	1	1	1	2	2	2	2
6898	DAFWAsnp_21217	LG-04	119.025	AATTCACCTTCTTACTAATACAATATGGTTGACTTAGCATTCTTCTGTGGTGATTAATTGATTA[T/C]TTATGTTCATTTTAGGTTGCTGCATATGACAAAACTCAGGGTAAA	1	2	2	1	1	2	-	2	1	2	1	1	2	2	1	2	1	2	1	-	2	2	1	2	2	2	2	1	1	2	2	2	2	1	2	2	2	1	1	1	1	2	2	2	2
6909	DAFWAsnp_37384	LG-05	0	AATTCTTTCAAAAGTCTCTAGGGTTTA[C/G]GGGGTCGTTTAGGGCTTGTTTGAGGATTTTCTGGAGAATGTCTAGGGCTTGACAGGGGCTTGTTTGGGGCTTGCCCGTGGCA	1	2	2	2	1	1	1	1	1	1	2	2	1	2	1	1	1	1	1	2	2	2	2	2	1	1	1	2	1	1	2	2	2	2	2	1	2	1	1	2	2	1	1	2	1
6916	LaIND_158	LG-05	0.575	AAGATATCTAAGAACAAAAATTTGATTTGTTTATTAACAATGGCCATTGTTGGCTATGTAGCATTATTTGTAGCACTCTTTTGTTTCCTATATTTCTTTCATAGGAAACAATGTTGCAAAACTCCACTCTTAATAGATTGGCCTATCCTTGGAATGTTACCAAAAGTTCTTCTCAATCTTTTGCAGGTTCATGATTTTATTTCTGACAAGTTGATACAAATTGGTGGCACTGGTGAGTTCTTAGGACCATGGTTCACCAAAATGAACTACTTGGTCACTAGTGACCCAAATAATATACACCACATCATGAGCAAGAGTTTTGATAATTATGTTAAAGGATCTGAGTTTCGTGAGATTTTTCAACCTTTTGGTGATGGTATTTTCACTTCTGATTCTGAG…	1	2	2	2	1	1	1	1	1	1	2	2	1	2	1	1	1	1	1	2	2	2	2	2	1	1	1	2	1	1	2	2	2	2	2	1	2	1	1	2	2	1	1	2	1
6928	DAFWAsnp_38610	LG-05	1.15	AATTCATTAATGAAATCAAAGGTTTTGATTCATACTCGGAATATTCCCTAGAAACCCATTAGGAATTATCTGTCTCAAATTGTGTCTCAGAATTATCTGTCTCAAATT[A/G]T	1	2	2	2	1	1	1	1	1	1	2	2	1	2	1	1	1	1	1	2	2	2	2	2	1	1	1	2	1	1	2	2	2	2	2	1	2	1	1	2	2	1	1	2	1
6932	LaDArT_SNP12602	LG-05	1.725	TGCAGTTTCCATCTTGTCCCCGGTCAATATCCATAACTTGATTCCGGCTTGTGCAAGCTTATCAATACA	1	2	2	2	1	1	2	1	1	1	2	2	1	2	1	1	1	1	1	2	2	2	2	2	1	1	1	2	1	1	2	2	2	2	2	1	2	1	1	2	2	1	1	-	1
6936	LaDArT_SNP01208	LG-05	2.875	TGCAGAATGTGGAGAAGTAACATTATACATCAAAAGGTTGTAGATGTTTAGATATGTACATTGATTACA	1	2	2	2	1	2	2	1	1	1	2	2	1	2	1	1	1	1	1	2	2	2	2	2	1	1	1	2	1	1	2	2	2	2	2	1	2	1	1	2	2	1	1	2	1
6937	LaDArT_PAV27671	LG-05	3.45	TGCAGTGTTGAAGAATACATGGTTGATGGCTTCCCATATGAGGTGCCCGAGGAATACCGGAATATGCCA	1	2	2	2	1	2	2	1	1	1	2	2	1	2	1	1	1	1	1	2	2	2	2	2	-	1	1	2	1	-	2	2	2	2	2	1	2	1	2	2	2	1	1	-	1
6940	DAFWAsnp_35648	LG-05	4.025	AATTCACTAGTGGTTGGAGGCTCTCCGGTCGTAGTCTGGTCCAACAAAAACTAGTAAATATTAATTGAAA[A/T]TTTTTATTGGTTAATATGTTGCCACATAGTTTTACATTT	1	2	2	2	1	2	2	1	1	1	2	2	1	2	1	1	1	1	1	2	2	2	2	2	1	1	1	2	1	1	2	2	2	2	2	1	2	1	2	2	2	1	1	2	1
6941	DAFWAsnp_22493	LG-05	6.325	AATTCACCAAAAGTTTCAACATGTAAATCTCCAAATTCTTATGAAATAAATCATGAATATACTCACAATTTCTTCATCATTAGTGTGTTCAACC[G/T]TTGCATCCAGAAATT	1	2	2	2	1	2	2	2	1	1	2	2	1	2	1	1	1	1	1	2	2	2	2	2	1	1	1	2	1	1	2	2	2	2	2	1	2	1	2	2	2	1	2	2	1
6942	DAFWAsnp_26125	LG-05	6.9	AATTCCTTAAATAATATTCTTATGACATTAGTTAACACTCTTTAACAC[A/G]TCCCCTACAAAATAATAATAATAAGTAAACATGTAAAGATAGTATATAACTTTCAATAACA	1	2	2	2	1	2	2	2	1	1	2	2	1	2	1	1	1	1	1	2	2	1	2	2	1	1	1	2	1	1	2	2	2	2	2	1	2	1	2	2	2	1	2	2	1
6945	LaDArT_SNP05665	LG-05	8.05	TGCAGCGACAGAAATAAAACAAACCTCATATATTGTCTGAGCAGATTTACAGATCGGAAGAGCGGTTCA	1	2	2	2	1	2	2	2	1	-	2	2	1	2	1	1	1	1	1	2	2	1	2	2	1	1	1	2	1	1	2	2	2	2	2	1	2	1	2	2	2	1	2	2	1
6946	DAFWAsnp_19734	LG-05	10.925	AATTCGATGAAGAGTTTGTTCTATATTTAGTCGCATTAGATGTCAACTTATCA[A/G]CATAATAGTTTCCTTCTCGATATTCGGGAAACATGTTACATTGATAGCAAGTATAT	1	2	2	2	1	2	2	2	1	1	2	2	1	1	1	-	1	1	1	2	2	1	2	2	-	2	1	2	1	1	2	2	2	2	-	1	2	1	2	2	2	1	2	2	1
6947	DAFWAsnp_27784	LG-05	11.5	AATTC[G/A]AAACGAATTATGTTTTTACATTGATTGAAGTTTGTGAGGTATTCAATTTAATTCGCAAACTCAAATTGGTTTGGTTTGTCTAAAGTTCACGAACTGTTTAGTTT	1	2	2	2	1	2	2	2	1	1	2	2	1	1	1	1	1	1	1	2	2	1	2	2	1	2	1	2	1	1	2	2	2	2	2	1	2	1	2	2	2	2	2	2	1
6948	DAFWAsnp_36290	LG-05	13.225	AATTCTGTCACACCTGCTACCATAATTAAATAATCCCTTTTAGTCGTATCATTCCACAATTGTGATGTTATA[C/T]TGAATCATAATGATGCGATCATATTGAACTATAACAC	1	2	2	2	2	2	2	2	1	1	2	2	1	1	1	1	1	1	1	2	2	1	2	2	1	2	1	2	1	1	2	2	2	2	2	1	2	1	2	2	2	2	2	2	1
6951	LaDArT_PAV27362	LG-05	14.375	TGCAGCCCGATACGGCCACATCATTGTGATTTAGTGTCATTGCGCAATTATGACGTGGTGCGGTTGTGT	1	2	2	-	2	2	2	2	1	1	2	2	1	1	1	1	1	1	1	1	2	1	2	1	1	2	1	2	1	1	2	2	2	2	2	1	2	1	2	2	2	2	2	-	1
6955	DAFWAsnp_22865	LG-05	14.95	AATTCTCTTTACTGCAAAATGGACGTTCTGAACAAATGCATGCATTGAA[C/G]AATCTAGTACTTGGAAGCACTTTCACTTCCACCAAGAATTTGAAAGTGGTCATTGTTTTA	1	2	2	2	2	2	2	2	1	1	2	2	1	1	2	1	1	1	1	1	2	1	2	1	1	2	1	2	1	1	2	2	2	2	2	1	2	1	2	2	2	2	2	2	1
6961	DAFWAsnp_25507	LG-05	17.25	AATTCGGATTGAGTTAGGACGGGTACCTAC[G/A]GGTTCGAATTTAATTGTCATATTAACCATTACATATGTTTGTTTCATTACATGAGTTATATTATTTTATTAAGTTTATA	1	2	2	2	2	2	2	2	1	1	2	2	1	1	2	1	1	1	1	1	2	1	2	1	1	2	1	2	1	1	2	2	2	2	2	2	2	2	2	2	2	2	2	2	1
6963	DAFWAsnp_38104	LG-05	18.4	AATTCTAAGT[T/G]GTCTATTCAAATTGGTCCACCAACTAGTAAAATAGGCTCAATCACATTGTAACAGTTAAAATATCCTTATTATGGTCTCTGACATATTTACCTACTAGT	1	2	2	2	2	2	2	2	1	1	2	2	1	1	2	1	1	1	1	1	2	1	2	1	1	2	1	2	1	1	2	2	2	2	2	2	2	2	2	2	2	2	2	2	1
6964	DAFWAsnp_32015	LG-05	18.975	AATTCCAATAGGCAAGTGGATCAATGCATGGGCTTAGTAAGCTCATGTTTTTATTAGGTTATTGAAAGTTGGGTCAATCGTGTAGAATAAT[T/C]GGAGACAATTATATTTAT	1	2	2	2	1	2	2	2	1	1	2	2	1	1	2	1	1	1	1	1	2	1	2	1	1	2	1	2	1	1	2	2	2	2	2	2	2	2	2	2	2	2	2	-	1
6966	DAFWAsnp_19370	LG-05	20.7	AATTCTTATTTGCACATCAAAATTTAACACCTACCTTTTTAGGGAAAATGAGAAATAATGAATATAAA[A/T]TTTTTTTGCATCATTTTCCGGTTGGATTTAATGCACAAATA	1	2	2	2	1	2	2	2	1	1	2	2	1	1	2	1	1	1	1	1	2	1	2	1	1	2	1	2	2	1	2	2	2	2	2	2	2	2	2	2	2	2	2	2	1
6969	DAFWAsnp_11727	LG-05	21.85	AATTCATAAAATCGAAATTCGAACAATCGGAACAAAAATTAGGCA[C/T]CAAAACCCTAATTAGATAAACACAAAACACATAGAAACGTAAATGTTAAGTTATGATCGGCGAC	1	2	2	2	1	2	2	-	1	1	2	2	1	-	2	1	1	1	1	1	2	1	-	1	1	2	1	2	1	1	2	2	2	2	2	2	2	2	2	2	2	2	2	2	1
6981	DAFWAsnp_17224	LG-05	23.575	AATTCCATT[T/C]ACAACTATTATGCTTGAATGATCCCTTGAAAGTGCATGAAGGATCTACATCAAAGTATAAGGTCCACCATTTTAATGTAAACCTTTTTGCATTTTCTTTA	1	2	-	2	1	2	2	2	1	1	2	2	1	-	2	1	1	2	1	1	2	1	2	1	1	2	1	2	1	1	2	2	2	2	2	2	2	2	2	2	-	2	2	2	1
6983	LaDArT_SNP10301	LG-05	24.15	TGCAGTGTGTCTAGCAGGAATTCTTCTGGGGGTAGAAGAAGCAGGAGAAATGTAAGATTTTAGATACTG	1	2	2	2	1	2	2	2	1	1	2	2	1	1	2	1	1	2	1	1	2	1	2	1	1	2	1	1	1	1	2	2	2	2	2	2	2	2	2	2	2	2	2	2	1
6988	DAFWAsnp_29947	LG-05	24.725	AATTCAAGTAGATGTTGTTGTGAAGGCTTGAAGATAATATTAAAGATAATTCTTTTATCTCAATTCA[G/A]CCAAGGAGATCAAGATAATTATTTTTCAAACTCAACTCCCTA	1	2	2	2	1	2	2	2	1	1	1	2	1	1	2	-	1	2	1	1	2	1	2	1	1	2	1	1	1	1	2	2	2	2	2	2	2	2	2	2	2	2	2	2	1
6990	DAFWAsnp_17065	LG-05	25.3	AATTCTTCCACACTATGGTGCTTGCCAAATCACTCATCAGGGAGAAA[A/T]CTAAAAGGGCATCATCAAATTTTGAATGATATTTCCACAGAAATACTTAAGTTACAACATAA	1	2	2	2	1	2	2	2	1	1	1	2	1	1	1	1	1	2	1	1	2	1	2	1	1	2	1	1	1	1	2	2	2	2	2	2	2	2	2	2	2	2	2	2	1
6995	DAFWAsnp_24186	LG-05	25.875	AATTCATTAAAACCATGACATGTGTCCTATTTTTATGTAGTTTTTAGAAATAGTTTTGTAAAAAATAATAAAATATAATACATGTCATAATTTTAGTGGTT[C/T]GAGGAGAT	1	2	1	2	1	2	2	2	1	1	1	2	1	1	1	1	1	2	1	1	2	1	2	1	1	2	1	1	1	1	2	2	2	2	2	2	2	2	2	2	2	2	2	2	1
7000	LaDArT_SNP11429	LG-05	26.45	TGCAGGCAACACAAGGTTCACTCTCAAGATAGTACCCATCAAATTCCACTATGCCACTCAAAGTATTAT	1	2	1	2	1	2	2	2	1	1	1	2	1	1	1	1	1	2	1	1	2	1	2	1	1	2	1	1	1	1	2	2	2	2	2	2	2	2	2	2	2	-	2	2	1
7002	DAFWAsnp_36105	LG-05	28.175	AATTCAAATTTATTGTTATTTCTTTCTATAATGAAGGAGGTCTTTGAAATTCGGGAAAGGAAATGCCAATTCCTTTGCA[G/A]GAGGAAAAAATCACATGGCATGCCACCATA	1	2	1	2	1	2	2	2	1	1	1	2	1	1	1	1	1	2	1	1	2	1	2	1	1	2	1	1	1	1	2	2	2	2	2	2	2	1	2	2	2	2	2	2	1
7003	DAFWAsnp_25933	LG-05	28.75	AATTCAAAAATATTTTTTTAATCACAAAATAATTCTCACCGCACTGACCACAATCTGCATCACAATAACCAGAATCACAGTAACCGCAACTGTTA[T/C]CGCAATCACGAGTG	1	2	1	2	1	2	2	2	1	1	1	2	1	1	1	1	1	2	1	1	2	1	2	1	1	2	1	1	1	1	2	2	2	2	2	2	2	1	2	2	2	2	1	2	1
7005	LaDArT_PAV13926	LG-05	29.325	TGCAGTGTCATAAGCTGCCACCTATAATTCAAAAATGTAAAACATAGATACAGTTTTCATCAAACACAA	1	2	1	2	1	2	2	2	2	-	1	2	1	1	1	1	1	2	1	1	2	1	2	1	1	2	1	1	1	1	2	2	2	2	2	2	2	1	2	2	2	2	1	-	1
7012	Lup220	LG-05	29.9	TGGTCGTGCTGGTCTCATCAACCTCATCAACGCTGGACCTCAAAACCTTCGTCCAGGTTCTTACTTTTCTCATACTTTATTACACCATCCTAATGTTTTCACATATCGATTCTGATAAGGTTGTTGTTTAGTGACCGACAAGTGACTATGTATATTTATCTTCACCAGACATCACTGGGTGCATGTCTCGTGCACGAGTGTCCGAATTATTTGGTGATCTAAAACAAATGATAGAGTTTGTTTTTGTTGGGAATTAAGTCTCTTATTGTCTATTTGATCCTTTTAGACATGTTTTATATATTTATTGGTTACTTTTCTCATTGTCAATTGGTTTTGATTGTTGCAGCGATTTTTCGATCTTTGCTATATGAGGCATGTGGCCGAATAGTGAACCCGATT…	1	2	1	2	1	2	2	2	2	1	1	2	1	1	1	1	1	2	1	-	2	1	2	1	1	2	1	1	1	-	-	2	2	2	2	2	2	-	2	2	2	2	1	2	1
7016	DAFWAsnp_34502	LG-05	30.475	AATTCATAGTTTCTATATTA[T/C]AAGACGGACAATTTTATCGATACGTCAAGATTTATCACGTCCATATATGTTACCATCATAATATATAAAATATAATTTTATGATATATG	1	2	1	2	1	2	2	2	2	1	1	2	1	1	1	1	1	2	1	1	2	1	2	1	1	2	1	1	1	1	2	2	2	2	2	2	2	1	2	2	2	2	1	2	1
7018	LaDArT_PAV02745	LG-05	31.05	TGCAGGATTGTTCAACCCTCAACTTGAAACCATGTTACTAGAACTCAACCGAAAACTTCGCAGCGATGT	1	2	1	2	1	2	2	2	2	1	1	2	1	1	1	1	-	2	1	1	2	1	2	1	1	2	1	1	1	-	2	2	2	1	2	2	2	1	2	2	2	2	-	-	1
7024	LaDArT_SNP01146	LG-05	31.625	TGCAGATAATTGGCCCCTGGAAGCAGCCACATGTAAAGCACTGTTTCCATTGTGGTCTGTGGAGTTGAT	1	2	1	2	1	-	2	2	2	1	1	2	1	1	1	1	1	-	1	1	2	1	2	1	1	2	1	1	1	1	2	2	2	1	2	2	2	1	2	2	2	2	1	2	1
7027	DAFWAsnp_20988	LG-05	32.2	AATTCTAAAATAGAAAATC[T/A]GACCATGAAAAAATGTTAGAAACACAAGTTGTCTAACAAGCTAGCAACTTTAATAGGCAAACATGAGTGTTTCTATGACAGTCCTAAAAA	1	2	1	2	1	2	2	2	2	1	1	2	1	1	1	1	1	2	1	1	2	1	2	1	1	2	1	1	1	1	2	2	2	1	2	2	2	1	2	2	2	2	1	2	1
7031	DAFWAsnp_16139	LG-05	32.775	AATTCAATTCCTGATATGACATATGATGGGAAGAGCACCCACACACTCCCAAA[G/A]GGATTAGTTCATTACCAAAAAATGTAAGAGAATAACTCAAAAAATAATAATTAATG	1	2	1	2	1	2	2	2	2	1	1	2	1	2	1	1	1	2	-	1	2	1	2	1	1	2	1	1	1	1	2	-	2	1	2	2	2	1	2	2	2	2	1	2	1
7034	LaDArT_PAV02201	LG-05	33.35	TGCAGAATTGGTCTGGCCAAGATAATCTGATTATGTAAATATGTTCTTTTGTAACTAGTTTACAGATCG	1	2	1	2	1	2	2	2	2	1	1	2	1	2	1	1	-	2	1	1	2	1	2	1	-	2	-	1	1	1	2	2	2	1	2	2	2	1	2	2	2	2	1	-	1
7046	DAFWAsnp_34065	LG-05	35.075	AATTCGTCAAGGTTGACTAGGTCTGGAGGTGATAATGACTCGGTTTGAGTTTTGCAGCATCGTCGACTTCGTCTAGTGCAACAACGAAGGAAAACTC[A/G]TCTATGTGACAC	1	2	1	2	1	2	2	2	2	1	1	2	1	2	1	1	1	2	1	1	2	1	2	1	1	2	1	1	1	1	2	2	2	1	2	2	2	1	2	1	2	2	1	2	1
7047	DAFWAsnp_16217	LG-05	35.65	AATTCTCTTAATACAAAGTCAATAAAGACATCAGACTCTTATCCT[A/G]AAATACCATATTGATCTTGATGTATATGTAATGTTAGGGTCATTCAAAGAGACCAAAATGACAT	1	2	1	2	1	2	2	2	2	1	1	2	1	2	1	1	1	2	1	1	2	1	2	1	1	2	1	-	1	1	2	2	2	1	2	2	2	1	2	1	2	2	1	2	2
7054	DAFWAsnp_38196	LG-05	36.225	AATTCAGCTTTTGAGCTATAAGACATATCTTCTTTGATTCTTCATCTTCAGAG[T/G]TGTTTGTTGATGTAGTGTCCTCTTCGGGTGCATCCCAACCGATGTATGTCTTCTTA	1	2	1	2	1	2	2	2	2	1	1	2	1	2	1	1	1	2	1	1	2	1	2	1	1	2	1	1	1	1	2	2	2	1	2	2	2	1	2	1	2	2	1	2	2
7058	LaDArT_PAV21082	LG-05	37.375	TGCAGCAGTTTCAGAGAAGCTCTACCCTAACTATAAGTTTTGCAGCAACAAATAAGAATGTACAAGAAG	1	2	1	2	1	-	-	2	2	1	1	2	1	2	1	1	1	2	1	1	2	1	2	1	1	2	1	1	1	1	2	2	2	1	-	2	2	1	2	1	-	2	1	-	2
7060	DAFWAsnp_30461	LG-05	37.95	AATTCGAGAACGGATCCTGAATCAGTGGCTTGGTCTTCTCCTTGGGGGTAACTGAGAATGAGCCAAAAGGGGGTCGTTATTCTAGACTTG[A/G]GTAGTGGAACATCTTTCAC	1	2	1	2	1	2	2	2	2	1	1	2	1	2	2	1	1	2	1	1	2	1	2	1	1	2	1	1	1	1	2	2	2	1	2	2	2	1	2	1	2	2	1	2	2
7089	LaDArT_SNP12252	LG-05	38.525	TGCAGCACTTGTTCTTTCACGTGAAGAGTGCAATGCTAACCCTCCTTCCACAACAGCCATATACCCATT	1	2	2	2	1	2	2	2	2	1	1	2	1	2	2	1	1	-	1	1	2	1	2	1	1	2	1	1	1	1	2	2	1	1	2	2	2	1	2	1	2	2	1	2	2
7125	DAFWAsnp_24484	LG-05	39.1	AATTCCCAGATACATAAAAGGAATAGACCCAATTCTACAAGA[T/G]AAGAATATATAAGCTGCTTCTAGAATACTATCTGCAACCCGAACACCAATAAAAGAGCTCTTATTGA	1	2	-	2	1	2	2	2	2	1	1	2	1	2	2	1	1	2	1	1	2	1	2	1	1	2	1	1	2	1	2	2	1	1	2	2	2	1	2	1	2	2	1	2	2
7129	LaDArT_SNP01314	LG-05	39.675	TGCAGCATATAAAATCAATCGTCATCGAACCACTCTAACATTTCTTCAACTGATTGATCATAAAATGTA	1	2	2	2	1	2	2	2	2	1	1	2	1	2	2	1	1	2	1	1	2	1	2	1	1	2	1	1	2	1	2	2	1	1	2	2	2	1	2	1	2	2	1	2	2
7168	DAFWAsnp_21715	LG-05	40.25	AATTCTCTTAAATACTAGTGAGGAAAATTGT[G/T]AAGTACCATATCATTATATTTATGAGATATAAAGTCACATCTCATTATATTTTTCTTTTAATGTAATTCCCACTTTGA	1	2	-	2	1	2	2	2	2	1	1	2	1	2	2	1	1	2	1	-	2	1	2	1	1	2	1	1	2	1	2	2	1	1	2	2	2	1	2	1	2	2	1	2	2
7179	DAFWAsnp_27125	LG-05	40.825	AATTCTATGGGAAGCCCTGACATGCGCTACTGTAAAGGATAACTACAACAACGCTTTTTATAGAAAGCGTTGTGGTACATTATCAATACAACAG[T/C]GTTATGCATGTGATG	1	2	-	2	1	2	2	2	2	1	1	2	1	2	2	1	1	2	1	1	2	1	2	1	1	2	1	1	2	1	2	2	1	1	2	2	2	1	2	1	2	2	1	2	2
7206	LaDArT_SNP03692	LG-05	41.4	TGCAGACTCCTAAATTATGTTGATTATTATACTGGGTTTGTTGTTGGCTCTAGATATTCTGGTGCAATT	1	2	2	2	1	2	2	2	2	1	1	2	1	2	2	1	1	2	1	1	2	1	1	1	1	2	1	1	2	1	2	2	1	1	2	2	2	1	2	1	2	2	1	2	2
7212	LaDArT_SNP02156	LG-05	41.975	TGCAGTGTCCGTTACGGCAGTCTTCCTTTTTTCTCTGGTGACAGTGTTCATCTCATCACATGTTCTTTT	1	2	2	2	1	2	2	2	2	1	1	2	1	2	2	1	1	2	1	1	2	1	1	1	1	2	1	1	2	1	2	2	1	1	2	2	2	1	2	1	2	2	1	2	2
7342	DAFWAsnp_37602	LG-05	42.55	AATTCTTATTGCACTGTAA[G/A]GACAGATCTCGAATACACTCATACAATATGGCTATCAGTGCCAATTCTCGAAATTCCCACAATATGACTAACAGTTTCAATTCTCAAAAT	1	2	-	2	1	2	2	2	2	1	1	2	1	2	2	1	1	2	1	1	2	1	1	1	1	2	1	1	2	1	2	2	1	1	2	2	1	1	2	1	2	2	1	2	2
7365	DAFWAsnp_27120	LG-05	43.125	AATTCTGGATTTATATGATGGACCTATAGATTCATATGACAAATAAGAGGCTATGGGATATTTAGAGGTT[T/C]TTGTAGGCTGATTTTTGTACAATAGAGAACAATGATAGT	1	2	-	2	1	2	2	2	2	1	1	2	1	2	2	1	1	2	1	1	2	1	1	1	1	2	1	1	2	1	2	2	1	1	2	2	1	1	2	2	2	2	1	2	2
7390	LaDArT_PAV13898	LG-05	43.7	TGCAGCTTGCCAGGATGCACGAAAAGCGTAGCTTTACGGTAAGCTTTCTTTACAGAAGAGGACATTACT	1	2	2	2	1	2	2	2	2	1	1	2	1	2	2	1	1	2	1	1	2	1	1	1	1	2	1	1	2	-	2	2	1	1	2	2	1	1	2	2	2	2	1	-	2
7435	LaDArT_PAV20125	LG-05	44.275	TGCAGAACAGATTTGACTGATGCTAGAAAAGCACAAGCATATTACATGCTCATGTGAATCATGAATAGG	1	2	2	2	2	2	2	2	2	1	1	2	1	2	2	1	1	2	1	1	2	1	1	1	1	2	1	1	2	1	2	2	1	1	2	2	1	1	2	2	2	2	1	-	2
7458	LaDArT_PAV05388	LG-05	44.85	TGCAGCCGACATGAACAAAATCTAGATCCCACACGTTTTATTCCGGGAACAATAATGAAAACACAAATG	1	2	2	2	-	2	2	-	2	1	1	2	1	2	2	1	-	2	1	1	2	1	1	1	1	2	1	1	2	1	2	2	1	1	2	2	1	1	2	2	2	2	1	-	2
7459	LaDArT_SNP01685	LG-05	45.425	TGCAGTAAATAGAAACTAGCAGCACACAAAGGCTGTTGACTAAACTAAGCACTTGTAAGTTGTAACTTT	1	2	2	2	2	2	2	1	2	1	1	2	1	2	2	1	1	2	1	1	2	1	1	1	1	2	1	-	2	1	2	2	1	1	2	2	1	1	2	2	2	2	1	2	-
7461	DAFWAsnp_36404	LG-05	46.575	AATTCTAG[C/T]CATGGAAGAAACCATTCATGTATCTTTTGATGAAACCAATCCTGATATAAAGGATGGGTTAACTCCTGATGAAGAGGAATTGTCAAGTTTATCCTCAAATG	1	2	2	2	2	2	2	1	2	1	1	2	1	2	2	1	1	2	1	1	2	1	1	1	1	2	1	1	2	1	2	2	1	1	2	2	1	1	2	2	2	2	1	2	2
7467	DAFWAsnp_33263	LG-05	47.15	AATTCAATGATTGTGCCAGCAATAAGAGAC[A/C]ACTGAAGACAATACAAAATTTATAAGATGAACAAATAAGCAATAAAGGAGCAAGGGAACATTAAAATATGAAAAACAGG	1	2	2	2	2	2	2	1	2	1	1	2	1	2	2	1	1	2	1	1	2	1	1	1	1	2	1	1	2	1	2	2	1	1	2	2	1	1	2	2	2	2	1	2	2
7471	DAFWAsnp_24292	LG-05	48.3	AATTCTAAAAAA[G/T]AACATACTAGATACTCTCAATCAACTTAACTAATTTATATATAATTAATAGAGAAAACAAATTCTTTAAGGAAAGTTCAATGATTAATCTCAACAAT	1	2	2	2	2	2	2	1	2	1	2	2	1	2	2	1	1	2	1	1	2	1	1	1	1	2	1	1	2	1	2	2	1	1	2	2	1	1	2	2	2	2	1	2	2
7530	LaDArT_SNP14566	LG-05	48.875	TGCAGGGACCCACTGTGAGTCCTGTTTTTGGCCCTGACGGGGAAGTAAAACACTATGCCATAGTCATAT	1	2	2	2	1	2	2	1	2	1	2	2	1	2	2	1	1	2	1	1	2	1	1	1	1	2	1	1	2	1	2	2	1	1	2	2	1	1	2	2	2	2	1	2	2
7537	DAFWAsnp_36324	LG-05	50.025	AATTCATCACCTCATCAATTATGAGCTAATTTCTAGATGATGTTACAAGGTTATTATCATTCGTGTGTTCGACCTCTTTTCTGCTGTC[T/C]AATGCTAAAAATTTGGAACTC	1	2	2	2	1	2	2	1	2	1	2	2	1	2	2	1	1	2	1	1	2	1	1	1	1	2	-	1	2	1	2	2	1	1	2	2	1	1	2	2	2	2	1	2	2
7558	LaIND_200	LG-05	50.6	ATCTTCTCCAAGATGGATATTGCTTCAATAGCAATACAAGCAACCATTTCAGTGGACATGATGTGATTGTTATTACTCCAAACATCCCACAAACTAGGTCCAAGAATATCCATAACCATGATATAATAGTCACCTTGCCTGCCCTTGTAATGTACTTGTGGCACACCATGACTGCCACCAAGAGTATTATACACTTGCCACTCATAAGGTGGTCCATAGTTGCATCCTTTACTAGTTTTGTGCTCAAGTTTTAATGCAACCTCTACAGCTCCAGGTCCAGTTCTCTCACTCAAATTTGAACCAGTAACACGTCGACCAACATATACTTGCCCAAATCCACCCTTGCCAAGTTTTCTTTCTAATTTATACCAAGGAGAACCACCTATTTGAACCTTTTCA…	1	2	2	2	1	2	2	1	2	1	2	2	1	2	2	1	1	2	1	2	2	1	1	1	1	2	2	1	2	1	2	2	1	1	2	2	1	1	2	2	2	2	1	2	2
7575	DAFWAsnp_26552	LG-05	51.175	AATTCTAATACAATATGATTAGATTTCATTATATTTATTACT[A/G]ATTTTTATACATTTCTATTTTAGGTTGTATATTCACTAGGCTGGTGGTTATTATTTTACATGGTGTA	1	2	2	2	1	2	2	2	2	1	2	2	1	2	2	1	1	2	1	2	2	1	1	1	1	2	2	1	2	1	2	2	1	1	2	2	1	1	2	2	2	2	1	2	2
7624	DAFWAsnp_24826	LG-05	51.75	AATTCAGTTCAAACAGAAAACA[C/T]ACATTTAAAAGAAAATCAGTTGAGTTAATCGATTAAGTTACCACGTTAATCGATTAACTGAAACATTTATGCATATGTTTCAAATGG	1	2	1	2	1	2	2	-	2	1	2	2	1	2	2	1	1	2	1	2	2	1	1	1	1	2	2	1	2	1	2	-	1	1	2	2	1	1	2	2	2	2	1	2	2
7636	DAFWAsnp_30236	LG-05	52.325	AATTCGAATTTTGCTCTTGCTT[A/C]TGAGATTTTGAGAGAAAATGGATAAGAGAGGGTTTGAAAAAAAGGCAAAAACGCTCTGATTCTATTTTATCTGCTGCCGTTAATCAA	1	2	1	2	1	2	2	2	2	1	2	2	1	2	2	1	1	2	1	2	2	1	1	1	1	2	2	1	2	1	2	2	1	1	2	2	1	1	2	2	2	2	1	2	2
7981	DAFWAsnp_38434	LG-05	52.9	AATTCTGTTACCAAATTCTCTTGTTTCTTCTCTTCTATTTATGCACATTATTTGATTGCTTATGGCCAACA[C/T]TACACAATGATCGCTTCCGTTGCACCAATAATTGGTAT	1	2	1	2	1	2	2	2	2	1	2	2	1	2	2	1	1	2	1	2	2	1	1	1	1	2	2	1	2	1	2	2	1	1	2	2	1	1	2	2	2	2	1	2	2
8011	DAFWAsnp_38145	LG-05	53.475	AATTCAGATTGTTATGTACATACAAGGTTCAGGGAG[C/T]ACATTTCCTGTCCCAAAAAGTGTCACTTCATGTGTCACTTGATTGGTTGAAAAAATATATTTAAACTAAAAGT	1	2	1	2	1	2	2	2	2	1	2	2	1	2	2	1	1	2	1	2	2	1	1	1	1	2	2	1	2	1	2	1	1	1	2	2	1	1	2	2	2	2	1	2	2
8014	LaDArT_PAV23581	LG-05	54.625	TGCAGATTTTGATTGAGTCCGGCAGAGAAATTATTTCCAAAGTAATTGATATAAACTTTGTATTGCTCT	1	2	1	2	1	2	2	2	2	1	2	2	1	2	2	1	1	2	1	2	2	1	1	1	1	2	2	1	1	2	2	1	1	1	2	2	1	1	2	2	2	2	1	-	2
8017	DAFWAsnp_37502	LG-05	55.2	AATTCCAAACTCTCAAGTTCTTCAATAATCCTCTTAAGCTTAGCAAGGCTCCTAGATTCATTGAA[T/C]TTTTATGAAAGCCTCCTCAATGGAACTGGATAAAAGTCAATACT	1	2	1	2	1	2	2	2	2	1	2	2	1	2	2	1	1	2	1	2	2	1	1	1	1	2	2	1	1	2	2	1	1	1	2	2	1	1	2	2	2	2	1	2	2
8109	DAFWAsnp_33378	LG-05	55.775	AATTCTGTTACATAAATATCTTAGTTTCATAAAACTTTACATGCTGGCATGATTTTGTGAAAATGAAATTTAGCAATGGA[C/T]GAGCACATTTATTGAAATTTTCAAAGACT	1	2	1	2	1	2	2	2	2	1	2	2	1	2	2	1	1	2	1	2	2	1	1	1	1	2	2	1	2	2	2	1	1	1	2	2	1	1	2	2	2	2	1	2	2
8241	LaDArT_SNP12513	LG-05	56.925	TGCAGCATTTGCTGTTGAGGGGCAAGTGAAAGAGAAAAGCCGGTGGTTTTCATCGCTGAGAGACTTGAC	1	2	1	2	1	2	2	2	2	1	2	2	1	2	2	1	1	2	1	2	2	1	1	1	1	2	2	1	1	2	2	1	1	1	2	2	1	1	2	2	2	2	1	2	2
8263	DAFWAsnp_32731	LG-05	57.5	AATTCATTCAGGACAAGAAATTCATCATATGACCAC[T/C]GTGAGATGTTTCCAGCAGTAGAACCACCACCAAAAGACACTTTATCTGGCGGAAACTCCTCAACTTTTCCAAC	1	2	1	2	1	2	2	2	2	1	2	2	1	2	2	1	1	2	1	2	2	1	1	1	1	2	2	1	1	2	2	1	1	1	2	1	1	1	2	2	2	2	1	2	2
8272	DAFWAsnp_36302	LG-05	58.075	AATTCTTGGGCAGCACTAAGTGCCCCTTATACCATAAG[C/T]ATCCCTTAGCCATAGAGTATAAAGGATGTGACTTAGGATCTTGAACCACCTCTTGCATTAATTTTGTTAAC	1	2	1	2	1	2	2	2	2	1	2	2	1	2	2	1	1	2	1	2	2	1	1	1	1	2	2	1	1	2	2	1	1	1	2	1	1	1	2	2	2	2	1	2	2
8278	LaDArT_SNP04303	LG-05	58.65	TGCAGCGAAGCTGCTAAGCTTGGATGAGATTACGAGAACCACCGTCTTCAGACCAACCCAGATTACACT	1	2	1	2	1	2	2	2	2	1	2	2	1	2	2	1	1	2	1	2	2	1	1	1	1	2	2	1	1	2	2	1	1	1	2	1	1	1	2	2	2	2	1	2	2
8291	DAFWAsnp_30054	LG-05	59.8	AATTCGTTTCAGATGGAGTTCATGATGTTCAATCCAACAAAACTTCTTCTAATTACTTAGTTTTGAAAG[G/T]AATTGATGAACCCTTTGAAGAGCACTGCAAGCAAATGTAT	1	2	1	2	1	2	2	2	2	1	2	2	1	2	2	1	1	2	1	2	2	1	1	1	1	2	2	1	1	2	2	1	1	1	2	1	1	1	2	2	2	2	1	2	2
8297	LaDArT_SNP15646	LG-05	60.375	TGCAGAGGAAAAATGCACACTGAGTCCAGATAAGCTCGCTAACTCAATAACAGCATCTTCTAACTCCTT	1	2	1	2	1	2	2	2	2	1	2	2	1	2	2	1	1	2	1	2	2	1	1	1	1	2	2	1	1	2	2	1	1	1	2	1	1	1	2	2	2	2	1	2	2
8299	LaDArT_SNP13448	LG-05	60.95	TGCAGTTGAACCGCCTCTACCCAATTCACCCGATTTCTCTAAAATAGTGGAATCAGTTACATCATATGC	1	2	1	2	1	2	1	-	2	1	2	2	1	2	2	1	1	2	1	2	2	1	1	1	1	2	2	1	1	2	2	1	1	1	2	1	1	1	2	2	2	2	1	2	2
8301	LaDArT_SNP12409	LG-05	61.525	TGCAGAAACTCGATCATAAGAAATACTTCAGATTTTACAGATCGGAAGAGCGGTTCAGCAGGAATGCCG	1	2	1	2	1	2	1	2	2	1	2	2	1	2	2	1	1	2	2	2	2	1	1	2	1	2	2	1	1	2	2	1	1	1	2	1	1	1	2	2	2	2	1	2	2
8302	DAFWAsnp_24251	LG-05	62.675	AATTCCACTAAGAAGCTAAAGGAAAATGGAAGTAGTCGGAACACCCGAAATGAAGAGAATGGCTCT[T/A]CTAGAAAAGAGAAAGGTACAAGGAAGAAAAAGAAGAGAAGTGG	1	2	1	2	1	2	1	2	2	2	2	2	2	2	2	1	1	2	2	2	2	1	1	2	1	-	2	1	1	2	2	1	1	1	2	1	1	1	2	2	2	2	1	2	2
8311	DAFWAsnp_36915	LG-05	63.25	AATTCAACA[G/A]CGCATTCTCAAAAAAACATTGTTGATTTTGTTGAATATAACAGTGCATGAACAGAAAAACGATGTTGAATACTTATCTCTCATTTATTCTCTTTTAGCTA	1	2	1	2	1	2	1	2	2	2	2	2	2	2	2	1	1	2	2	2	2	1	1	2	1	2	2	1	1	2	2	1	1	1	2	1	1	1	2	2	2	2	1	2	2
8318	DAFWAsnp_33913	LG-05	64.4	AATTCCGGCGACAC[A/G]TCACCACCCCTTTCATCATCAACCTTAACATATGTAGCAACTTGGTTGGTTGATTGGTCTTTTCTTATTTTTGATTTGAAGGATTTGTCTTTGGC	1	2	1	2	1	2	1	2	2	2	2	2	2	2	2	1	1	2	2	2	2	1	1	2	1	2	2	1	1	2	2	2	1	1	2	1	1	1	2	2	2	2	1	2	2
8322	LaDArT_SNP05169	LG-05	64.975	TGCAGTGCATAGGGTCATTGCATCAAGAAGGAAATGTCATAAAAAACACTACTATTTATTTAGAGAAAA	1	2	1	2	1	2	1	2	2	2	2	2	2	2	2	1	1	2	2	2	2	1	1	2	1	2	2	1	1	2	2	2	1	1	2	1	1	1	2	2	1	2	1	2	2
8325	DAFWAsnp_28906	LG-05	65.55	AATTCATAA[T/C]AAAAGACTAACACTCAACTAAAGTTTAGCCTAATTCATTACCGATTAATTTCTAAAATTAATTTTTGTTAAAAATATTTAATTAATAAAATATATCAAAT	1	2	1	2	1	2	1	2	2	2	2	2	2	2	2	1	1	2	2	2	2	1	1	1	1	2	2	1	1	2	2	2	1	1	2	1	1	1	2	2	1	2	1	2	2
8333	DAFWAsnp_32148	LG-05	66.7	AATTCTGTTGTTAATCACATGGGAATCTCCATGTGATTAATGTGTTTCAA[T/G]TCTGCATTATAGAGCTTTACAATATGACTTTTATTGGGTTTTGTTATTCTGTTTCCTAA	1	2	1	2	1	2	1	2	2	2	2	2	2	2	2	1	1	2	2	2	2	1	1	1	1	2	2	1	1	2	2	2	1	1	2	1	1	1	2	2	1	2	1	2	2
8337	LaDArT_PAV07809	LG-05	67.85	TGCAGCAGTTATCTACATCATAACTCAGCTTTCATATGACAAAAAACCTCTTACAGATCGGAAGAGCGG	1	2	1	2	1	2	1	2	2	2	2	2	2	2	2	1	1	2	2	2	2	1	1	1	1	2	2	1	1	-	2	2	1	1	2	2	1	1	2	2	1	2	1	-	2
8343	DAFWAsnp_27797	LG-05	68.425	AATTCAATGAATTAACTCAAATTCCCCAAACAAATAGGTTGAGAGT[C/T]TTTATAATTCAGCTTGAAAATTTTCAGGATTACTACTAGTTTATCTTCAACAGAAAAGAAGTG	1	2	1	2	1	2	1	2	2	2	2	2	2	2	2	1	1	2	2	2	2	1	1	1	1	2	2	1	1	2	2	2	1	1	2	2	2	1	2	2	1	2	1	2	2
8344	LaDArT_PAV20891	LG-05	69.575	TGCAGTTGATGTATGAACATTAGTTATCTCAGCCACTGCATCTTGGGAACAAATTTTATTTTATTTATC	1	2	1	2	1	2	1	2	-	2	2	2	2	2	2	-	1	2	2	2	2	1	1	1	1	2	2	1	1	2	2	2	1	1	2	2	2	1	2	2	1	2	1	-	2
8357	DAFWAsnp_30472	LG-05	70.15	AATTCAACAGACACTTCATTTTTTTACTAGATTCACTTTACATCCTTATACTTATATAGATGCTAAATAGCCA[G/C]AATCCATTGCACGTAAGTTCAATAAAAGCAATTTGT	1	2	1	2	1	2	1	2	1	2	2	2	2	2	2	1	1	2	2	2	2	1	1	1	1	2	2	1	1	2	2	2	1	1	2	2	2	2	2	2	1	2	1	2	2
8366	DAFWAsnp_13995	LG-05	70.725	AATTCCAAAGTTAACATATT[C/G]ATTATATCGTGATTACTAAAGAGAGAGTTAACATGTTGATTCTAATATATTTTTGTAGAGTGAAGAATATGTGATGTTGAAATAGTGAA	1	2	1	2	1	2	1	2	1	2	2	2	2	2	2	1	1	2	2	2	2	1	1	1	1	2	2	1	1	2	2	2	1	1	2	2	2	2	2	2	1	2	1	2	2
8382	DAFWAsnp_10431	LG-05	71.875	AATTCAAGGGTTGAATTATGCTGATA[T/A]TGAAAGAAAAATGGTAGTGTAGAAGATAGAAGAAAAGAGAATATGATGATATGAGTGTATGAGTTAGAAGTTAGAAATAGAAA	1	2	1	2	1	2	1	2	1	2	2	2	2	2	2	1	1	2	2	2	2	1	1	1	1	2	2	1	1	2	2	-	1	1	2	2	2	2	2	2	1	2	1	2	2
8383	DAFWAsnp_31899	LG-05	72.45	AATTCTCTGTCCCAGAAAAAACCACGTCATAATATCATCATGTCTCTAATCAATCAAATTTCACTAAGTAATATAAAAATAATA[G/A]TTTTTATTTTAAGAAATTTTCTTTA	1	2	1	2	1	2	1	2	1	2	2	2	2	2	2	1	1	2	2	2	2	2	1	1	1	2	2	1	1	2	2	2	1	1	2	2	2	2	2	2	1	2	1	2	2
8384	DAFWAsnp_12656	LG-05	73.025	AATTCAATCAAACAAAACACAAGCAACCCAACATTAGATTGCAATAGAATGCACAAATTCTTAAATTTATCAGCAGAGTAAATGATCAATTAGCCACCAAAAGATAAT[G/C]G	1	2	1	2	1	2	1	2	1	2	1	2	2	2	2	1	1	2	2	2	2	2	1	1	1	2	2	1	1	2	2	2	-	1	2	2	2	2	2	2	1	2	1	2	2
8385	LaIND_108	LG-05	73.6	GTATCTTCTGACACACCTTGATTGCATTTTTCAATATACATATATATATTATATAGATTTCATAGCACGTACATAACCCTTCTTTCTCTCTCAAAAGTTCTTTGTTGCTCTTCAAAGGGTGCTCAAATGATTTGAAAATAAAGGGTCAAATCAAATCAAAACAATTTGCCATGTTTTGATCTATTGGCAGTTACTATGGTATTGCAGAGAATTTGTGGTCTGACATAGAACTTTCCTAATTCTAAGTTGAAGTGCTGATTATCAAATCTCAAAGATAGATCTAATCATATGCATGTGTTTTGAGAGTGAAGTAACAGATTATTTTACCCAAAAGGGATGGCGACATATTATCATGGTAATTCGGAAATCCAAGGTGGTAGCGCTGATGGACTTCAAACA…	1	2	1	2	1	2	1	2	-	-	1	2	2	2	2	1	1	2	2	2	2	2	1	1	1	2	2	1	1	2	2	2	1	1	2	2	2	2	2	2	1	2	1	2	2
8386	DAFWAsnp_34655	LG-05	74.75	AATTCAACTTTCTAAGTGGCACAAACATTAAACTTGTAGGGTGGTATTCTCCAAATGATGTGGTGTGGGGTTA[T/A]TGAAAATTACTTAGTGTCACTATTAGGACTAGTAGA	1	2	1	2	1	2	1	2	1	2	1	2	2	2	2	1	2	2	2	2	2	2	1	1	1	2	2	1	1	2	2	2	1	1	2	2	2	2	2	2	1	2	1	2	2
8388	LaDArT_SNP14959	LG-05	75.325	TGCAGAAGCACGACGTTCGCCGGTGTGTGGTTGTTACAGATCGGAAGAGCGGTTCAGCAGGAATGCCGA	1	2	1	2	1	2	1	2	1	2	1	2	2	2	2	1	2	2	2	2	2	2	1	1	1	2	2	1	1	2	2	2	1	1	2	2	2	2	2	2	1	2	1	2	2
8390	DAFWAsnp_14486	LG-05	75.9	AATTCAACTATGTTTACCGTCCTGCTACCCCTGAGAAGA[A/G]CAAACTCAACTACATTATGACATTTATATATATATTATCCTTGTGTTTCGTCGTTATGATAGTTATAGCA	1	2	1	2	1	2	1	2	1	2	1	2	2	2	2	1	2	2	2	2	2	2	1	1	1	2	2	1	1	2	2	2	1	1	2	2	2	2	1	2	1	2	1	2	2
8392	LaDArT_SNP13641	LG-05	76.475	TGCAGATAGGTTCCTCCGGCGATGGAAAAACCAGTGGGTTGAGCTACACACCGTTTCAGAAAAACCCTG	1	2	1	2	1	2	1	2	1	2	-	2	2	2	2	1	2	2	2	2	2	2	-	1	1	2	2	1	1	2	2	2	1	1	2	2	2	2	1	2	1	2	1	-	2
8397	LaDArT_PAV01670	LG-05	77.05	TGCAGACAAGTCTAAGCTAAAAACAAAGGAAAAACTAATAATACAAGTTTGACAATATAAACTACAGAC	1	2	1	2	1	2	1	2	1	2	1	2	2	-	-	1	2	-	2	2	2	2	1	1	1	2	2	1	1	2	-	2	1	1	2	2	2	2	1	2	1	2	1	-	2
8398	LaDArT_PAV02200	LG-05	77.625	TGCAGCATATATGTTAGACAACAGCACATAGTTAGCACCATTTTCAGGCTCGAGCTCAAAAAGTCGATT	1	2	1	2	1	2	1	2	1	2	1	2	2	2	2	1	2	2	2	2	2	2	1	1	1	2	2	1	1	2	2	2	1	-	2	2	2	2	1	2	1	2	1	-	2
8399	LaDArT_SNP10099	LG-05	78.775	TGCAGACTGTGTTTTTATGTTCTTACGTATTACAGATCGGAAGAGCGGTTCAGCAGGAATGCCGAGACC	1	2	1	2	1	2	1	2	1	2	1	2	2	2	2	1	1	2	2	2	2	2	1	1	1	2	2	1	1	-	2	1	1	1	2	2	2	2	1	2	1	2	1	2	2
8404	LaDArT_PAV14953	LG-05	79.35	TGCAGTTTCGTTACACGTCACAATGCTTGTTTTTTTATCCCTATGGGAAATGAATATTTTGAGGGGAAT	1	2	1	2	1	2	1	2	1	2	1	2	2	2	2	1	1	2	2	2	2	2	1	1	1	2	2	1	1	2	2	1	1	-	1	2	2	2	1	2	1	2	1	-	2
8407	DAFWAsnp_37086	LG-05	79.925	AATTCATTTCGTATAGAAATTTGAAGAG[A/G]GGATTCTTTGGTGCTCCACACATTTTAAGAACATATTAAGCTATACAGATTGCATTGGCTTGTTATGTGGATGTTGCAATT	1	2	1	2	1	2	1	2	1	2	1	2	2	2	2	1	1	2	2	2	2	1	1	1	1	2	2	1	1	2	2	1	1	1	1	2	2	2	1	2	1	2	1	2	2
8413	lPb-332368	LG-05	80.5	ACTTTTACNGGAAATTACNACNAGTATTTTGGTTTTGCAACTGATGTTGATGCTGTGGTTTACCTGATGCTGGTTAATGATCTCATTCATGGGCTCTTCCCTGAGGNNNTTACAATTGGTGAAGATGTATGTTGTTCTCTCAAAAGTTTGAAATTGTTACTTTGGTTACACCTAATCAAGCTGTGATAGAAGTTGAACAATTGTCATCTTTCAAACTTCAAGATTTCTACATTGTCAATTATGTAGATAGCTGAATAACTATTTTAAGGAACTAAAAGACAAATAGTTTTGAACCCTTTACTTGACCCGATTAAAGCTTACAGTTAACATTACAACTTCCTTTCCATTTACAGGTCAGTGGAATGCCGGCATTCTGCATTCCTACACAAGATGGTGGAA…	1	2	1	2	1	2	1	2	1	2	1	2	2	2	2	1	1	2	2	2	2	1	1	1	1	2	2	1	1	2	2	1	1	1	1	2	2	2	1	2	1	2	1	2	2
8414	LaIND_077	LG-05	82.225	CCTTGAGCTCACGGGGCAGCGGCACCTTCCACACAGAAAACGGTTACGGTTTCCGTATTCAATCTCAACTCACTCACACGCGCAGAACCTCTGTACCTCAATTGCACGCGCTCTCCCTCTTCTCTAAACATTCATATTTTTCAGATTCGTTCTCATTCAAATCTCGCTCTCTCTCTCTAATCGGTAACCGCCATTTCACGCCTCCGACCACCGCAATTGACATTTTGTTTGTCTCAAACACCACCGGTCGTGTCCATCGTTCACCGTCACGGTTCATTT	1	2	1	2	2	2	1	2	1	2	1	2	2	2	2	1	1	2	2	2	1	1	1	1	1	2	2	1	1	2	2	1	1	-	1	2	2	2	1	2	1	1	1	2	2
8428	DAFWAsnp_37355	LG-05	82.8	AATTC[G/C]TAGTTAACAATAAGCTGAATAATATTGTGATGTTTACTGAAAAGGAGATATTGGCAACATCATTTATGTGACAAATACTAGACCATAAAAATGGTGACCATGTC	1	2	1	2	2	2	1	2	1	1	1	2	2	2	2	1	1	2	2	2	1	1	1	1	1	2	2	1	1	2	2	1	1	1	1	2	2	2	1	2	1	1	1	2	2
8429	LaDArT_PAV14692	LG-05	83.95	TGCAGGAACAAGTTTTGGGGACAGGTAAGAAAAAAATATAACAGTTCTGTAAAGGCATCTAGTCTTATT	1	2	1	2	2	2	1	2	1	1	1	2	2	2	2	2	1	2	2	2	1	1	1	1	1	2	2	1	1	2	2	1	1	1	1	2	2	2	1	2	1	1	1	-	2
8430	DAFWAsnp_38082	LG-05	85.1	AATTCATTTTCAAGGTTTCC[T/G]GGTCTTCGTAGTCCACCATTGTTTCCTAGTTTTTCTCCTCCACATAACTTTCTTAAATTAAGGCTTTCACATGTTGTTCTTAATCTCCA	1	2	1	2	2	2	1	2	1	1	1	2	2	2	2	2	1	2	2	2	1	1	1	1	1	2	2	1	1	2	2	1	1	1	1	2	2	2	1	2	1	1	1	2	2
8431	DAFWAsnp_30253	LG-05	85.675	AATTCGCTCTCTCAAGGTTCCAGATTCTTCTAGCTCAGTTCTGAAGGTCTCGAACTGTTTCTCGAGCGAAT[A/G]GGAAGATAGAGGGTTGTCGCCATTTGCCATTGACGACG	1	2	1	2	2	2	1	2	1	1	1	2	2	2	2	2	1	2	2	2	1	1	1	1	1	2	2	1	1	2	1	1	1	1	1	2	2	2	1	2	1	1	1	2	2
8436	DAFWAsnp_33149	LG-05	86.25	AATTCATCAAGAACAGCAGCCAGCTGACGCCTTGCTG[C/T]GCGCCCTAAGCCTGCTAACCTCGAAAGACTTCCAATGCTATTCCCACCTTCATCACTTTTCCTACTAAGACT	1	2	1	2	2	2	1	2	1	1	1	2	2	2	2	2	1	2	2	2	1	1	1	1	1	2	2	1	1	2	1	1	1	2	1	2	2	2	1	2	1	1	1	2	2
8439	LaDArT_SNP14512	LG-05	86.825	TGCAGGAGATATATGGTATCGGGAATTCAATGGAGAGTGACATGGATGAGAATGAGCAAGGAAAAGAGT	1	2	1	2	2	2	1	-	1	1	1	2	2	2	2	2	1	2	2	2	1	1	1	1	1	2	2	1	1	2	1	1	1	2	1	2	2	2	1	2	1	1	1	2	2
8441	DAFWAsnp_22449	LG-05	87.4	AATTCAGGGGTTCACTGCTAAGAGGAAAACTTATTTTGAACACTTGAAATGGACAAAGCTATTGTAG[G/A]CTAATGTGAGTGTTAAGGAATATGGAGATACCTTAGTATTTT	1	2	2	2	2	2	1	2	1	1	1	2	2	2	2	2	1	2	2	-	1	1	1	1	1	2	2	1	1	2	1	1	-	2	1	2	2	2	1	2	1	1	1	2	2
8447	LaDArT_PAV13925	LG-05	87.975	TGCAGTGGTCAGAAAGAAGAAGAAGCAACAATCAATTATGACTTCAATTCACAGAATCAGACCCGACCC	1	2	2	2	2	2	1	2	1	1	1	2	2	2	2	2	1	2	2	2	1	1	2	1	1	2	2	1	1	2	1	1	1	2	1	2	2	2	1	2	1	1	1	-	2
8457	LaDArT_SNP13974	LG-05	88.55	TGCAGAATCAAGTTCACAATTTTGATATTGCCTTGCTGATATTGCTGTTTGATCACAAAGTAGTGAAGT	1	2	2	2	2	2	1	2	1	1	-	2	2	2	2	2	1	2	2	2	1	-	2	1	1	2	2	2	1	2	1	1	1	2	1	2	2	2	1	2	1	1	1	-	2
8458	DAFWAsnp_31371	LG-05	90.275	AATTCTGGAAAAACATCCA[C/T]TGTGATACACTAACCAGTTGTAATAGTTCGAAACCGCTCTTGGCCAGCTGTATCCCATATTTGCAATTTAATTCGCTTGCCATCAAGCTC	1	2	2	2	2	2	1	2	1	1	1	2	2	2	2	2	1	1	1	2	1	1	2	1	1	2	2	2	1	2	1	1	1	2	2	2	2	2	1	2	1	1	1	-	2
8459	LaDArT_PAV22504	LG-05	92	TGCAGTTGAAGCTGATCCAAACCCATTAGGACCAACCCTCCCTGTTACAGATCGGAAGAGCGGTTCAGC	1	2	2	2	2	2	1	2	1	1	-	2	2	2	2	2	1	1	1	2	1	2	2	1	1	2	2	2	1	2	1	1	1	2	2	2	2	2	1	2	1	1	1	-	2
8463	lPb-460336	LG-05	92.575	TGCAGTTACAAGTGCAGGTAGGCTCTTCAGTCTTTTGGTGTTTCCATGTGGTCATGGATTGTAGAGGCAGATTTAACTTATTTTCTCAGTTCTTTTCTTTTAAAAATATGTTTTAATAAGAATGCATCAAATTTCAGTGGTGAAACACTGAGTGAAGTCTACCCATGTATTACAGTTGTCTTCTTTGTATTTCTATCCTATACAGAAGGTCATATAATATTGTGTATTATATAGTATAGGTTAGAAATACATAGATTTGATATTTTCCATAACATTATTTACATTCCATGGCCATATTATAATTCATATATAATCCCAAACTAGTGGGATTAAGGCTTGATTATTGTTGTTGTGGCCGTATATTATAATTTCTGACAATAAGAGAGTGCAACTTGTACA…	1	2	2	2	2	2	1	2	1	1	1	2	2	2	2	2	1	1	1	2	1	2	2	1	1	2	2	2	1	2	2	1	1	2	2	2	2	2	1	2	1	1	1	2	2
8465	DAFWAsnp_19516	LG-05	93.15	AATTCCTTAATTTCAACAACCTAATTGCCTGTTTCTTCTTATCCC[A/C]TTTTCTATGTGCCATTTTCACCATTGTACCCTACTTAACAGATGCTGCGCAACTGCAAAGTTGC	1	2	2	2	2	2	1	2	1	1	1	2	2	2	2	2	1	1	1	2	1	2	2	1	1	2	2	2	1	2	2	1	1	2	2	2	2	2	1	2	1	1	1	2	2
8467	LaDArT_PAV13709	LG-05	93.725	TGCAGCGACAACGGCTGCTGGAAACGACTTTGGAACCGCAGGTTTGTTACATGTCAAATTTTTTAGTAG	1	2	2	2	2	2	1	2	1	1	1	2	2	2	2	2	1	1	1	2	1	2	2	1	1	2	2	-	1	-	2	1	1	2	2	2	2	2	1	2	1	1	1	-	2
8479	LaIND_233	LG-05	94.875	CATAATTTGGTAGAGTTATGGCTTGATACAATTTCCTCATCACACAGAATTCCAGCAACCATTGGGTCCTCAGCAAAAGATTTTGTAATGGTGTTGGCCTATGCTAGGAAGGTCCCTTACCCTTCAAATTCACAATTTCAATGAACCTTCAAAATCTCCATATGTCACTATATATGTTGCATAAAATATACATAAAAAGACCTCTCTGACACATTAGTGTAGGGTGTAGCTACCAATAGCATGCTCCTGTGGTCTGTTTTTATCATTGTAATAATGGATCATTACATCCTCATTTTTTGTAGACCATGCTTCTTCTTTTTTCATAGAACAAATTGACTGACCAAATGAATAGTTTACTCTACAACTAATGCATGAGCAATTTCCGAAACAAAAACCTTC…	1	2	2	2	-	2	1	2	1	1	1	2	2	2	2	2	1	1	1	2	1	2	2	1	1	2	-	2	1	2	2	1	2	2	2	2	2	2	1	2	1	1	1	2	2
8486	LaIND_153	LG-05	95.45	CAGCTGCAAATTCTATCATTGGTATTATAGAGTTGTGGTTTATAAAATCATGTTGGACAACATTCAAATGAAGCTTTAATATAAATAAGCAAGAATCCGGAAATGTAATTTTCTGAGGAATCCTACATTTCGAAATTTCAAATATTAGCACCTGAAACATAGCAATCTGACATGGTAGCACTAGATTGAAAATACCTTGATATAATGTCCCAATTGATGAGTGATGAGAAGCAATCCAGTTAATCATGGGGACCTTCTCCTGTTTCACCTAAAATGCATTCCACAGAATCATCAAAACCCAACAATTCACTCGCCCTACAATTGGTAACACCGAATGGTTGTCTAGGAAAACCAATTGTGATGATGATGAACAAAGTGGTGTGATTGATAGATGCCAAA…	1	2	2	2	2	2	1	2	1	1	1	2	2	2	2	2	1	1	1	2	1	2	2	1	1	2	2	2	1	2	2	1	2	2	2	2	2	2	1	2	1	1	1	2	2
8491	DAFWAsnp_29460	LG-06	0	AATTCATTA[G/A]CAGGAACTTACCATGGAAGACGAACACGAAAGTTGAACTCAGGGCAGGTAGTGTGATGAACTCACTAATCGAGGATATGATTATTGAAGGTAACACTAAA	1	2	2	2	2	2	1	2	2	2	1	2	1	2	1	1	1	1	2	1	1	1	1	2	1	1	1	1	1	2	2	1	2	1	1	2	1	2	2	1	1	2	2	2	2
8498	UWA019	LG-06	0.575	TGAAGGCTCCCAAGTTTGATCTTGGTAAACTGATGGAGGTTCATGGTGATTACTCCGAAGATGTTGGTACAAAGGTGGACAGACCTGCTGATGAAACTGTGGCTGAGCCAGCCCAGGAAATTGTTGGAGCTTGAACTTATTGAAAGTGCAGTTGTAGTTCCTTTTAGGATTTCTGCTGTTTTTCTTATGAATTATTCAGTTTTGTTTTGACATTGAGAAACAGATTTTTGCTTGCTATCTAAATCTGGGTTTTTTGTTTGTCATGTTTTAAGTATTGGTACGCTCTATATGAATACTAGAGATATTTTCTCTTGTTTCATCTTTTGATCTTATAAACAAGGATTTGTGCTAAAAAAAAAAAAAAAA	1	2	-	2	2	2	1	2	2	2	1	2	1	2	1	1	1	1	2	-	1	1	1	2	1	1	1	-	1	-	-	1	2	1	1	2	1	2	2	1	1	2	2	2	-
8512	LaDArT_SNP11937	LG-06	1.15	TGCAGAATCATATTGAAATGGAGATCTCAAAGGTATTCCTAAATCAGTTTTACAGATCGGAAGAGCGGT	1	2	2	2	2	2	1	2	2	-	1	2	1	2	1	1	1	1	2	1	1	1	1	2	1	1	1	1	1	2	2	1	2	1	1	2	1	2	2	1	1	2	2	2	2
8518	DAFWAsnp_35729	LG-06	1.725	AATTCATCAGTATCCAAACTTAACGGATGTATATTAATCCATCA[A/G]TGAATCAGAATGGTTTGGATGAATAGATATCTGTTCCATTTCCTTTTCTTGAATTGGAACTAAAA	1	2	2	2	2	2	1	2	2	2	1	2	1	2	1	1	1	1	2	1	1	1	1	2	1	1	1	1	1	2	2	1	2	1	1	2	1	2	2	1	1	2	2	2	2
8520	LaDArT_SNP02714	LG-06	2.875	TGCAGGTTATCCGACAGAAAGGGCTTTTGGTAGCATAATTGAAGAATGGTTCCTGGTTTTACAGATCGG	1	2	2	2	2	2	1	2	2	2	1	2	1	2	1	2	1	1	2	1	1	1	1	2	1	1	1	1	1	2	2	1	2	1	1	2	2	2	2	1	1	2	2	-	-
8521	LaDArT_SNP11123	LG-06	3.45	TGCAGAGTTCAGATTCTGTTATTTTTTGTTTTATGCATATGTGATGGTTTTTACAGATCGGAAGAGCGG	1	2	2	2	2	2	1	2	2	2	1	2	1	2	1	2	1	1	2	1	1	1	1	2	1	1	1	1	2	2	2	1	2	1	1	2	2	2	2	1	1	2	2	2	2
8524	DAFWAsnp_10929	LG-06	4.025	AATTCAGTATTAAAATGGTCATTTTCTTATTTTTGGAAGCACACAACTACATAATCCTACTAATCCTAAGTTTTCAAAACAAGAACACTATTTTCTT[C/A]TTCTTGCCCTAC	1	2	2	2	2	2	1	2	2	2	1	2	1	2	1	2	1	1	2	1	1	1	1	2	1	1	1	1	2	2	2	1	2	1	1	2	2	2	2	1	1	2	2	2	2
8531	LaDArT_PAV13338	LG-06	5.75	TGCAGGGGGCTTCCCGAAAGAGTGCATCCATTCAGTAAAGGAGTTTGTAGAAATGTATATAACTTCTGC	1	2	2	2	2	2	1	2	2	2	1	2	1	2	-	2	1	1	2	1	1	1	1	2	1	1	1	1	2	-	2	1	1	-	1	2	2	2	2	1	1	2	2	-	2
8532	DAFWAsnp_28692	LG-06	6.325	AATTCCCTTAATTATTTGTGTTTTTTTGGTGCATTCCGTTATCTCTGTGGCTCTAGTAAGAAAATA[T/A]ATGTTATACTATGGTAATGTCTGCAAGGTCTGTGCTTGAATGA	1	2	2	2	2	2	1	2	2	2	1	2	2	2	1	2	1	1	2	1	1	1	1	2	1	1	1	1	2	2	2	1	1	1	1	2	2	2	2	1	1	2	2	2	2
8541	DAFWAsnp_29462	LG-06	7.475	AATTCTCTTTGTAAAATCAGGATGATATGCTCAAGGTTGTATAAGCATAAATG[C/T]GAAGTGGATGGTATGTGTTGTCCTCTAGCTGCAATGGTATGTCCGAGACTTGATAA	1	2	2	2	2	2	1	2	2	2	1	2	2	2	1	1	1	1	2	1	1	1	1	2	1	1	1	1	2	2	2	1	1	1	1	2	2	2	2	1	1	2	2	2	2
8546	DAFWAsnp_29622	LG-06	8.05	AATTCATAGACAGCACGTGGACAATTGCTATTGACAGGTTTACTTCTGTCACAACAACAACCAAGCC[T/C]TAGCCCCACTAGGTGGGGTGGGCCATGTGATCGAACAATGCC	1	2	2	2	2	2	1	2	2	2	1	2	2	2	1	1	1	1	2	1	1	1	1	2	1	1	1	1	2	2	2	1	1	1	1	2	2	2	2	1	1	2	2	2	2
8548	LaDArT_PAV20825	LG-06	8.625	TGCAGTGCATCATCCCAAGTCCTCAAGTCCCCTCCATTTTCACCCTGTATGTCGTGTTCCTCACCATTG	1	2	2	2	2	2	1	2	2	2	1	2	2	2	1	1	2	1	2	1	1	1	1	2	1	1	1	1	2	2	2	1	1	1	1	2	2	2	2	1	1	2	2	-	2
8549	DAFWAsnp_34448	LG-06	9.2	AATTCCTGAGCATGTTGGAAGCATTAATTGCTTTCTGCTTGAAAGAACCTACAAAATAGTATGGCCTTTCA[A/G]TAACCAGCTGCATAATATAATAACAAAACTAGATACAT	1	2	2	2	1	2	1	2	2	2	1	2	2	2	1	1	2	1	2	1	1	1	1	2	1	1	1	1	2	2	2	1	1	1	1	2	2	2	2	1	1	2	2	2	2
8550	LaDArT_PAV01359	LG-06	9.775	TGCAGTAGCTAGCTGAGGATTATTTTGGGTAACTCAAAATTTACAGATCGGAAGAGCGGTTCAGCAGGA	1	2	2	2	1	2	-	2	2	2	1	2	2	2	1	1	2	1	2	1	1	1	1	2	-	-	1	1	2	2	2	1	1	-	1	2	2	2	2	1	1	2	2	-	2
8553	LaDArT_PAV05166	LG-06	10.35	TGCAGTGTGAGGATATGTCTGTTTTGCACTCACTCACAATGAGAGGTGACTACACTGCAATAGAACAAC	1	2	2	2	1	2	1	2	2	2	1	2	2	2	1	1	2	1	2	1	1	1	2	2	1	1	1	1	2	2	2	1	1	1	1	2	2	2	2	1	1	2	2	-	2
8557	DAFWAsnp_25785	LG-06	11.5	AATTCTTCTCAGTTCTTTTCAGAGACGTATAGCACAAGAGTTTATGCCTATAATTGGGATCATGGCTAGATAGTGACA[G/T]AGATCAATTGTTCTCACTTTGTCTCAATTCA	1	2	2	2	1	2	1	2	1	2	1	2	2	2	1	1	2	1	2	1	1	1	2	2	1	2	1	1	2	2	2	1	1	1	1	2	2	2	2	1	1	2	2	2	2
8558	DAFWAsnp_30975	LG-06	12.65	AATTCTTATTCTGTTTTTGCTTTCCTATTTTATG[G/T]TATTGTTTTCTTTAAATTTATTAGATCCTATCCATCACATTTTTCTGGTTGTGTCCGCTTTTACAACATTAATGA	1	2	2	2	1	2	1	2	1	2	1	2	2	2	1	1	2	1	2	1	1	1	2	2	1	2	1	1	2	2	2	1	1	1	1	2	2	2	2	1	1	2	2	2	2
8560	DAFWAsnp_34752	LG-06	13.8	AATTCCCAAAAATAACTTTGTTCCTCATCAACCATAAGGACCAAATAGTACCGAACGATAA[G/A]GACATCCATTGTTGTATAGTCTTTTTCTCCATCCAGAGCATATTCATA	1	2	2	2	1	2	1	2	1	2	2	2	2	2	1	1	2	1	2	1	1	1	2	2	1	2	1	1	2	2	2	1	1	1	1	2	2	2	2	1	1	2	2	2	2
8564	DAFWAsnp_25214	LG-06	14.375	AATTCTATCAGTGCTAGTGCTATGCTGCTAGTAATAACCTT[T/C]GTAAAGGGTGGCCTTTTTGAGTTGCATCAAAAGGAGTTCTTAGAGAGAGCTTTAATTGAAGAACAAGG	1	2	2	2	1	2	1	2	1	2	2	2	2	2	1	1	2	1	2	1	1	2	2	2	1	2	1	1	2	2	2	1	1	1	1	2	2	2	2	1	1	2	2	2	2
8565	DAFWAsnp_37326	LG-06	14.95	AATTCGAAAATTGAAAGAGAACATTTTAGATGCAATTTTCTTTGTCCTTTTACCAGTAACAGACCCTCTAGGATAAG[G/C]ATCACGCTATCTTCATCAACCTACATACTATA	1	2	2	2	1	2	1	2	1	2	2	2	2	2	1	1	2	1	2	1	1	2	2	2	1	2	1	1	2	2	2	1	1	1	1	2	2	2	2	2	1	2	2	2	2
8566	DAFWAsnp_34609	LG-06	17.25	AATTCATGCTGAATAATGAAAATTGAGAGAGAAAAGGTTGGAAATGCAACTTTCATTCTCTATTTCATGGTGCATGTATTAGTTTAAGCAACGT[G/A]GGATAGTTTCAAGAA	1	2	2	2	1	1	1	2	1	2	2	2	2	2	1	1	2	1	1	1	1	2	2	2	1	2	1	1	2	2	2	1	1	1	1	1	2	2	2	2	1	2	2	1	2
8567	DAFWAsnp_35750	LG-06	17.825	AATTCTC[A/C]GGTTCGGGTATTTTGTTCAGGTCAACCCGCTCCGAAAAGTGACAAGAGCGGTTTTCATCGCCACCATCAGACAAAACAAGCTCCGGCGCCACCGCTACATGG	1	2	2	2	1	1	1	2	1	2	2	2	2	2	1	1	2	1	1	1	1	2	2	2	1	2	1	1	2	2	2	1	1	1	1	1	2	2	2	2	1	2	2	1	2
8570	LaDArT_SNP06313	LG-06	18.4	TGCAGAGATGCACACTGAACACCAGAGGCCCAGAGCCATAGATCCAGCTCCACACTGAGTACCTGAATG	1	2	2	2	1	1	1	2	1	2	2	2	2	2	1	1	2	-	1	1	1	2	2	2	1	2	1	1	2	2	2	2	1	1	1	1	2	2	2	-	1	2	2	1	2
8572	LaDArT_PAV22071	LG-06	19.55	TGCAGAAGGGTATCAAGATATAGGCAAGGCTCTAAGCCGAATTCACTGAGGGTTACAGATCGGAAGAGC	1	2	2	2	1	1	1	2	1	2	2	2	2	2	1	1	2	1	1	1	1	2	2	2	1	2	1	1	2	2	2	2	1	1	1	1	2	2	2	2	1	2	2	-	2
8588	LaDArT_PAV06478	LG-06	20.125	TGCAGATTGTGCCTTCAGAACCTACGAAGAATAATTGCACAAATGCCCAGAGAATCAGAAAATTGAAGA	1	2	2	-	1	1	1	2	1	2	2	2	2	2	1	1	2	1	1	1	1	2	2	2	1	2	1	1	2	2	2	2	1	1	1	1	2	2	2	2	1	2	2	-	2
8607	LaDArT_SNP13959	LG-06	20.7	TGCAGAAGGTGGAAATGGAGGGTCTGATGGTGGAGGTGGCTCTGGCGGAAGTATATCAGTACAAGCCAT	1	2	2	2	1	1	1	2	1	2	2	2	2	2	1	1	2	1	1	1	1	2	2	2	1	2	1	1	2	2	2	2	1	1	1	1	2	2	2	2	1	2	2	-	2
8613	LaDArT_PAV21569	LG-06	22.425	TGCAGTTTCACCCTTCTCAAACAAGAAAACAACGTAGTATTTTCAGACAATCACAAACACCGGATATCA	1	2	-	1	1	1	1	2	1	2	2	1	2	2	1	1	2	1	1	1	1	2	2	-	1	2	1	1	2	2	2	2	1	1	1	1	2	2	2	-	1	-	2	-	2
8618	DAFWAsnp_34342	LG-06	23	AATTCACATACATGTTGATAAAAAAACGTTTTTGGTGCATACCCATTTGAGAATAC[A/G]TGGTGCTGAAAGGTGTTTGCCTTCTCTATCAGCCTAAGTAAGTATTAGCATAT	1	2	2	1	1	1	1	2	1	2	2	1	2	2	1	1	2	1	1	1	-	2	2	2	1	2	1	1	2	2	2	2	1	1	1	1	2	2	2	2	1	2	2	1	2
8619	LaDArT_SNP06435	LG-06	23.575	TGCAGATCTCAATTCTCAAGAATTGAACAATCAAGTCTAATAATCAAATCAAAGTACAGATTTATCCTC	1	2	2	1	1	1	1	2	1	2	2	1	2	2	1	1	2	1	1	1	1	2	2	2	1	2	1	1	2	2	2	2	1	1	1	1	2	2	2	2	1	2	2	1	2
8628	DAFWAsnp_37981	LG-06	24.15	AATTCAAATCTACATAAGAATGCCTTTGCCA[T/C]ATGTAGTGATCATATCGCACTTAAATATGATTGACTCCATTGAATGCATAAATAATACATGTGATGTGGTTAAAAAAA	1	2	2	1	1	1	1	2	1	2	2	1	2	2	1	1	2	-	1	1	1	2	2	2	1	2	1	1	2	2	1	2	1	1	1	1	2	2	2	2	1	2	2	1	2
8636	LaDArT_SNP13221	LG-06	24.725	TGCAGCAAAAGCAATGCAGTATATAATCAACAACGGACAATATACACAAGCTAAGCAAGACATTATGGC	1	2	2	1	1	1	1	2	1	2	2	1	-	2	1	1	2	1	1	1	1	2	2	2	1	2	1	1	2	2	1	2	1	1	1	1	2	2	2	2	1	2	2	1	2
8666	DAFWAsnp_32394	LG-06	25.875	AATTCTTGAATAGAATACAATTCCCAATGATCTGAGCCAAAAATAAACAAACCA[A/G]AGCTGCAATTCCCAACCCAAATGCTTGGCTTGTTGGCAAATAACATATTTTTCCA	1	2	2	1	1	1	1	1	1	2	2	1	1	2	1	-	2	1	1	1	1	2	2	2	1	2	1	1	2	2	1	2	1	1	1	1	2	2	2	2	1	2	2	1	2
8677	DAFWAsnp_29714	LG-06	26.45	AATTCAAACTGATATTAACTATTATGTTTTCCCAACTAAAGCACCAGTATAAGAAAAACAAAAGCATCCATAGTTCAAAACCAAAATCAGACAGAAAAAATTATAT[C/T]GAA	1	2	2	1	1	1	1	1	1	2	2	1	1	2	1	1	2	1	1	1	1	2	2	1	1	2	1	1	2	2	1	2	1	1	1	1	2	2	2	2	1	2	2	1	2
8678	LaDArT_SNP05539	LG-06	27.025	TGCAGAATAGGAAAAAAAACCATACCAGCACACATTATATACATGTTAGTTGAAGTTACAGATCGGAAG	1	2	2	1	1	1	1	1	1	2	2	1	1	2	1	1	-	1	1	1	1	2	2	1	1	2	1	1	2	2	1	2	1	1	1	1	2	2	2	2	1	2	2	1	2
8686	DAFWAsnp_36206	LG-06	27.6	AATTCAGAAATCTGAGAAGAATCAAACTATTAGTTGATTCACATCA[G/A]TTTTGGATGCTGTGATCATCCATATTCAGAAACTGCATTTTGGGCGTACTAAAATTATCATAA	1	2	2	1	1	1	1	1	1	2	2	1	1	2	1	1	2	1	1	1	2	2	2	1	1	2	1	1	2	2	1	2	1	1	1	1	2	2	2	2	1	2	2	1	2
8687	DAFWAsnp_19687	LG-06	28.175	AATTCGTCGACGCTATC[G/A]GACTCAAGTTGACTGAGTTTCTTCCTTACCTCTGTCAAATCAACAACCAAACTGATCAATCAGCATTGAAAAATCATATAGCAGTAGAAAGA	1	2	2	1	1	1	1	1	1	2	2	1	1	2	1	1	2	1	1	1	2	2	2	1	1	2	1	1	2	2	1	2	1	1	1	1	-	2	2	2	1	2	2	1	2
8692	LaDArT_SNP19114	LG-06	28.75	TGCAGTACTTCAATCTGGGCCATTCAATTGAGTGGGTCCTAGTCCCGTTTCATCAATTGAGATTGTTTG	1	2	2	1	1	1	1	1	1	2	2	1	1	2	1	1	2	1	1	1	2	2	2	1	1	2	1	1	2	2	1	2	1	1	1	1	1	2	2	2	1	2	2	1	2
8698	LaDArT_SNP12131	LG-06	29.325	TGCAGGAAGGGCAGCTGGTGTGCCACCACCAGCAGGCAAATCTTCTTTAGCACCAACTAATGTCGGAAA	1	2	2	1	1	1	1	1	1	2	2	1	1	2	1	1	2	1	1	1	2	2	2	1	1	2	1	1	2	2	1	2	1	1	1	1	1	2	2	2	1	1	2	1	2
8706	DAFWAsnp_22024	LG-06	29.9	AATTCCGAAACAGTAGGTTGAAGCTCATCCCGTCAGTCCCAAAGGTATTTACTGAATTTTGTCATTATTATATATCT[G/C]GCATTTTTGGGTGGTGCTAAAGTGAGTTTGGG	1	2	2	1	1	1	1	1	1	2	2	1	1	2	1	1	2	1	1	1	2	2	2	1	1	2	1	1	2	2	1	2	1	1	1	1	1	2	2	2	1	1	2	1	2
8726	DAFWAsnp_35568	LG-06	30.475	AATTCAACAACTATAGCTATAA[T/C]GGCATAAAGCTCATGCCTATTTTACTCGTAAGAAAGGGACTGGACCGGACCATCTAAACATATAGCACTTGCCAAAACCTAAGCAGC	1	2	2	1	1	1	1	1	1	2	2	1	1	2	1	1	2	1	1	1	2	2	2	1	1	2	1	1	2	2	1	2	1	1	1	1	1	2	2	2	1	1	2	1	2
8751	LaDArT_PAV06773	LG-06	31.05	TGCAGCTCTTACCGCACCTATTGAGACCTGCACGCTTTGCAAGTGTTCTCCAACTTCCTTGGCCATGTT	1	2	2	-	1	1	1	1	1	2	2	1	1	2	1	1	2	1	1	1	2	2	2	1	1	2	1	1	2	2	1	2	1	1	1	1	1	2	2	2	1	1	2	-	2
8758	LaDArT_PAV26035	LG-06	31.625	TGCAGGCCAAGCTTATGAAGCCATGAACAATGTTGGATTCATTGATGCTAAGATGAGAATTATACTTAC	1	2	2	2	1	1	-	-	1	-	2	1	1	2	1	1	2	1	1	1	2	2	2	1	1	2	1	1	2	2	1	2	1	1	1	2	1	2	2	2	1	1	2	-	2
8763	DAFWAsnp_23576	LG-06	32.775	AATTCTGATCCATGCAGCAGTTGACAGTGCACTGGAAACATCAGTCCTGCAATGCTTCATGGTATATGCATGCTTTCTACATGCATCC[A/G]TCAGAATGTTTGAACTGGGTA	1	2	2	2	1	1	1	1	1	2	2	1	1	2	1	1	2	1	1	1	2	2	2	1	1	2	1	1	2	2	1	2	1	1	1	2	1	2	2	2	2	1	2	1	2
8769	UWA026b	LG-06	33.35	AACACTTTCTCTCACACACAGAGAGGCGAAAGGAGAAGAGAAAATGACAACCAGGTTCAAGAAGAACAGGAAGAAGAGAGGCCACGTCAGCGCCGGTCACGGTCGTATCGGAAAGCACCGCAAACATCCCAGCGGTCGAGGTAACGCCGGTGGCATGCACCACCACCGCATCCTCTTCGATAAGTACCATCCAGGTTACTTCGGTAAGGTTGGTATGCGCTATTTCCACAAGCTTCGTAACAAGTTCTATTCCCCAATCGTCAACATCGATAAGCTATGGTCACTGGTTCCTCAAGAGGTGAAGGATAAGGCGGCGAAGGAACCGGGTAAGGCACCGTTGATCGATGTTACGCAGTTCGGGTACTTTAAGGTTTTGGGGAAAGGTGTTTTGCCTGAGAA…	1	2	2	2	1	1	1	1	1	2	2	1	1	2	1	1	2	1	1	-	2	1	2	1	1	2	1	-	2	-	-	2	1	1	1	2	1	2	2	2	2	1	2	1	-
8775	DAFWAsnp_16155	LG-06	33.925	AATTCCTCAGCTCCACATGTAAGCATTATATTTTGTACACCAACCTTACAATAATTTTCAACCTAGGGATAATTTTAGGAGGAAAATATCATAAAAAACTGG[C/G]CATGAAA	1	2	2	2	1	1	-	1	1	2	2	1	1	2	1	1	2	-	1	1	2	1	2	1	1	2	1	1	2	2	1	2	1	1	1	2	1	-	2	2	2	1	1	1	2
8780	DAFWAsnp_37751	LG-06	34.5	AATTCTTTTGGACTAAATATCATCTCATCTTATGGGTAAGGTGTTAGTTCT[T/C]TTTTGAGCATATGATTCATCTTCTTAATAAGTGTTGGTCTCAGAAATTAAACACTTAA	1	2	2	2	1	1	1	1	1	2	2	1	1	2	1	1	2	1	1	1	2	1	2	1	1	2	1	1	2	2	1	2	1	1	1	2	1	2	2	2	2	1	1	1	2
8781	DAFWAsnp_26495	LG-06	35.075	AATTCAAATTACGACAAATATGTCATAATCATGGTCCACATCCCATGTCATGCGCGTGCCTTAAAATCAGTGTTGTGACCCTTCACC[T/A]GCCCTATTCATTTAATTATTTC	1	2	2	2	1	1	1	1	1	2	2	1	1	2	1	1	2	1	1	1	2	1	2	1	1	2	1	1	2	2	1	1	1	1	1	2	1	2	2	2	2	1	1	1	2
8782	DAFWAsnp_37471	LG-06	35.65	AATTCATTTTGGATTTTTATACGGTTGAACATTCTGCATATTAAGGATTAAGCCCTCCCCTTAACATTTAAAATATAAACTCTACT[T/C]AAATATTATTTTTGTCATTTAGT	1	2	2	2	1	1	1	1	1	2	2	1	1	2	1	1	2	1	1	1	2	1	2	1	1	2	1	1	2	2	1	1	1	1	1	2	1	2	2	2	2	1	1	1	2
8796	DAFWAsnp_37354	LG-06	36.225	AATTCCAATTATATAGTATTAGAATTAACTCAATTAAGTAATTTGGTAACCTTAGAAATTGATGTGAACAACAACAGTAGTTTATTTGTCTGGCCGGTTAAAAAAA[T/C]AGC	1	2	2	2	1	1	1	1	1	2	2	1	1	2	1	1	2	1	2	1	2	1	2	1	1	2	1	1	2	2	1	1	1	-	1	2	1	2	2	2	2	1	1	1	2
8806	LaDArT_SNP07307	LG-06	36.8	TGCAGTAGTAGTTGGAGACTTGTAGTCTGCAACAATCAGTGTGGGGGAACAGAGACATGGTCCTCCCAT	1	2	2	2	1	1	1	1	1	2	2	1	1	2	1	1	2	1	2	1	2	1	2	1	1	2	1	1	2	2	1	1	1	-	1	2	1	2	2	2	2	1	1	-	2
8837	DAFWAsnp_30451	LG-06	37.375	AATTCTATGGAAAAGTTGAAATATGCTACCAACCAATTGCAATTGTTCAGCTTCCCCAGCTGACTCACTTCCACCCCGGTTA[G/A]CCAAGAAAATAGAACATAATAATTGAA	1	2	2	2	1	1	1	2	1	2	2	1	1	2	1	1	2	1	2	1	2	1	2	1	1	2	1	1	2	2	1	1	1	-	1	2	1	2	2	2	2	1	1	1	2
8841	LaDArT_PAV03531	LG-06	37.95	TGCAGGTTGTGGATTTTGTTTTAGTTTCCTATTTTCTGCTTTACAGATCGGAAGAGCGGTTCAGCAGGA	1	2	2	2	1	1	-	1	1	2	2	1	1	2	1	1	2	1	2	1	2	1	2	1	1	2	1	1	2	2	1	1	1	-	1	2	1	2	2	2	2	1	1	-	2
8850	LaDArT_SNP00186	LG-06	38.525	TGCAGACCAAAAACTAAATTAGAGGCATTCATATATTCATGAAACAAATTTACAGATCGGAAGAGCGGT	1	2	2	2	1	1	1	2	1	2	2	1	1	2	1	1	2	1	2	1	2	1	-	1	1	2	1	1	2	2	1	1	-	-	1	2	1	2	2	2	2	1	1	1	2
8852	LaDArT_PAV03518	LG-06	39.1	TGCAGATGGTGGCACAGGGTGAGGATCAATGTCCTCCCCTGAAACCAAGATTCACTATCCACATGTAGG	1	2	2	2	1	1	1	2	1	2	2	1	1	2	1	1	2	1	2	1	2	1	2	2	1	2	1	1	2	2	1	1	1	-	1	2	1	2	2	2	2	1	1	-	2
8857	DAFWAsnp_21537	LG-06	39.675	AATTCTAATCACCCCAAAGAATGTTTCGGAATTAGCCCAATGCATATGAGAGTGG[G/A]TCATTGATTAGCAAGGTATAACCCTATATTTCAACTTGCTTACCATACCGTCCT	1	2	2	2	1	1	1	2	1	2	2	1	1	2	1	1	2	1	2	1	2	1	2	2	1	2	1	1	2	2	1	1	1	-	1	2	1	2	2	2	2	1	1	1	2
8878	DAFWAsnp_32514	LG-06	40.25	AATTCATTTAATTAGAATATTAATGCACAACCTTAAGACCCGTAATGTTATATGAGACTGAAAA[T/C]TGGACAGTAAAATATTAACAAGAGAAAAAACTCTATGTAGCGGAG	1	2	2	2	1	1	1	2	1	2	2	1	1	2	1	1	2	1	2	1	2	1	2	2	1	2	1	1	2	2	1	1	1	-	1	2	1	2	2	2	2	1	1	1	2
8889	DAFWAsnp_33019	LG-06	40.825	AATTCTCCTTTGAAAAAATATTATCATACGCGCAAAAGCGTGTATGGCTCACAGCTCAATGCTGAGCGTCCCAAGGATCACAAAAAACGAAGGCCG[A/G]AGAAAAGAAACAA	1	2	2	2	2	1	1	2	1	2	2	1	1	2	1	1	2	1	2	1	2	1	2	2	1	2	1	1	2	2	1	1	1	2	1	2	1	2	2	2	2	1	1	1	2
8903	DAFWAsnp_25965	LG-06	41.4	AATTCAATGG[G/T]GAAGTGTCTCAACAGGATAAACAACCTAGTCTTTGATGACATACCAAGAATGGTGCCATCAGAAAGACAACATTTTACCTTTCACCGTATAACAAGAAA	1	2	2	2	2	1	1	-	1	2	2	1	1	2	1	1	2	1	2	1	2	1	2	2	1	2	1	1	2	2	1	1	1	2	1	2	1	2	2	2	2	1	1	1	2
8904	LaDArT_PAV20833	LG-06	41.975	TGCAGTGGACATGCAGAGGTCTATAATCACTCTTGGCTTTTTCATAGCACAACTATAACATTATATTCA	1	2	2	2	2	-	-	2	1	2	2	1	1	2	1	1	2	1	2	1	2	1	2	2	-	2	1	1	2	2	1	1	1	2	1	2	1	2	2	2	2	1	1	-	2
8945	DAFWAsnp_29139	LG-06	42.55	AATTCTAGGGAAGCCCTGACATGCG[T/C]TGTTGTAAAGGATAACTACAACAACGTTTTTTATAGAAAGCATCGTGGTACATTACCAATACAACAACGCTATGCATGTGATGC	1	2	2	2	2	1	1	2	1	2	2	1	1	2	1	1	2	1	2	1	2	1	2	2	1	2	1	1	2	2	1	1	1	2	1	2	1	2	2	2	2	1	1	1	2
8946	DAFWAsnp_26991	LG-06	44.275	AATTCAATGAGTGAATTATGAATATGGTAGTGGAGAAAGTCCTCGAGGAGAATACAATAATTTCTCTAAATAACAAA[C/A]ACGTGAGGTAATTTAATATTTTCTAAAGGAGA	1	2	2	1	2	1	1	2	1	2	2	1	1	2	1	1	2	1	2	2	2	2	2	2	1	2	1	1	2	2	1	1	1	2	1	2	1	2	2	2	2	1	1	1	2
8952	DAFWAsnp_28959	LG-06	45.425	AATTCTGCTCAGGGAGGGG[A/C]CAAGGGGGGAGTTTGTGCAGAGCTATGATGAAATCCACTGTGTTTGGTAATGAGTAGTTGTAGATCTTTTGAGTCATAAGGCTATTATGT	1	2	2	1	2	1	1	2	1	2	2	1	1	2	1	1	2	1	2	2	2	2	2	2	1	2	1	1	2	2	1	1	1	2	1	2	1	2	2	2	2	1	1	1	2
8965	LaDArT_SNP01836	LG-06	46	TGCAGACCCAAGTGGGCCTTTTAGTTTGTACATATGTTTTTATTGGTGTGTGCTTGTTGGGCTGTGCCT	1	2	2	1	2	1	1	2	1	2	2	1	1	2	1	1	2	1	2	2	2	2	2	2	1	2	1	1	2	2	1	1	1	2	1	2	1	2	1	2	2	1	1	1	2
8966	LaDArT_SNP01497	LG-06	46.575	TGCAGAGGAATCTGAAACAGACAGTGAAGAGTCAGATGTTAGTGGTTCTGATGGAGATGACACATCTTG	1	2	2	1	2	1	1	2	1	2	2	1	1	2	1	1	2	1	2	2	2	2	2	2	1	2	1	1	2	2	1	1	1	2	1	2	1	2	1	2	2	1	1	1	2
8970	LaDArT_PAV15052	LG-06	47.725	TGCAGACTCTCTTCTGTGTTTGCTGTGAATTACAGATCGGAAGAGCGGTTCAGCAGGAATGCCGAGACC	1	2	2	-	2	-	1	2	1	2	-	1	1	2	1	1	2	1	2	2	2	2	2	2	1	2	1	1	2	2	-	1	1	2	1	2	1	2	-	2	2	1	1	-	2
8974	DAFWAsnp_20210	LG-06	48.3	AATTCATTGCGTCCCCACATTTGGAATAAATGCTAATCAATGAAATTTCTGGTGTTGTATCACTAATCAACGGAGATA[C/T]TAATAGGTGAATTTCCTTACCATGCTGCAAT	1	2	2	1	2	1	1	2	1	2	2	1	1	2	1	1	2	1	2	2	2	2	2	2	1	2	1	1	2	1	1	1	1	2	1	2	1	2	1	2	2	1	1	1	2
8977	DAFWAsnp_22618	LG-06	48.875	AATTCAGATTCCTCCATTGAAGGCTTTGAAGCATGTTGGTTAGGTGTGTCAACTTCTTGTTTAGGTTCTAACCTTCCCGACCT[T/C]GATCTCCATGGGATTGGAGATGAAAG	1	2	2	1	1	1	1	2	1	2	2	1	1	2	1	1	2	1	2	2	2	2	2	2	1	-	1	1	2	1	1	1	1	2	1	2	1	2	1	2	2	1	1	1	2
8979	LaDArT_SNP01657	LG-06	49.45	TGCAGTACATTCTAAAAGCCCTCTCAATGTTGATGAACTTGTGGGCATGTCCAAACTGAGTTTAGGAGA	1	2	2	2	1	1	-	2	1	2	2	1	1	2	1	1	2	1	2	2	2	2	2	2	1	2	1	1	2	1	1	1	1	2	1	2	1	2	1	2	2	1	1	1	2
8983	DAFWAsnp_37685	LG-06	50.025	AATTCGTACATTGT[T/C]AAACCTCAGAACCCCATTATCCATGGTATTATATGCTCCATTTCCAAATTTCGCTCCAATATCACCAATAGTTATGCCAGGAAGAGGTAGGTGGT	1	2	2	2	1	1	2	2	1	2	2	1	1	2	1	1	2	1	2	2	2	2	2	2	1	2	1	1	2	1	1	1	1	2	1	2	1	2	1	2	2	1	1	1	2
8984	DAFWAsnp_26506	LG-06	51.175	AATTCAACTGATATCGGCTGTTCACGTATCATTTAAAATTAATGGAACTCATTTTAAACACTATCAATACAAATGATAATCTCCAACATAGA[T/C]ACATCTGTATTTAGTTT	1	2	2	2	1	1	2	2	1	2	2	1	1	2	1	1	2	2	2	2	2	2	2	2	1	2	1	1	2	1	1	1	1	2	1	2	1	2	1	2	2	1	1	1	2
8986	DAFWAsnp_26677	LG-06	51.75	AATTCATGGTTACAGATTAAGGTGTTTATCATGTACCTCAT[A/C]AAGCACAACTTTTTTATGAAGTAGGCTATCTGTCATTGAACTGAAATAGGCTTCATTTAAAATTTACT	1	2	2	2	1	1	2	2	1	2	2	1	1	2	1	1	2	2	2	2	2	2	2	2	1	2	1	1	2	1	1	1	1	2	2	2	1	2	1	2	2	1	1	1	2
8987	DAFWAsnp_36677	LG-06	52.9	AATTCTAGATGAGGAAGAGAGATGGTATTTGTAGTGGTAGGGTTTATGGTTGTGGGAA[A/G]TGGGCTTTGCTCGGCCCACTTTATTCACTGGCTGGAGTGCCCGGCCCAGAT	1	2	2	2	1	1	2	2	1	2	2	1	1	2	1	1	2	1	2	2	2	2	2	2	1	2	1	1	2	1	1	1	1	2	2	2	1	2	1	2	2	1	1	1	2
8988	DAFWAsnp_37450	LG-06	53.475	AATTCATAATCAAATTTATTCTATAAATTTACAAGTGAAACCAATTTATATTATTTAAT[A/G]TATAATTAATTAAGAGTAAATTATACTAATGTCCTTGAAGTTTAGTTGAA	1	2	2	2	1	1	2	2	1	2	2	1	1	2	1	1	2	1	2	2	2	2	2	2	1	2	1	1	2	1	1	1	1	2	2	2	1	2	1	2	2	1	1	1	2
8999	DAFWAsnp_32864	LG-06	54.05	AATTCAACATCACCTAGTCAATTATTCAACATTTTGAAGAATATAATAAACTT[T/G]ATTTAGAATCCATAAGATATCCAATAGTTTTGGAAGTGTTGGACCCCAAAGGGATT	1	2	2	2	1	1	2	2	1	2	2	1	1	2	1	1	2	1	2	2	2	2	2	2	1	2	1	1	2	1	1	1	1	2	2	2	1	1	1	2	2	1	1	1	2
9002	DAFWAsnp_27308	LG-06	54.625	AATTCAATTTGAGACAATAAATCTTTATCCCTCTAAGAAAGTATCTTAGAATATTTAAGATTATTAGAATATAAGAAAATATCTTAGAATATCATATAGAGAATATC[T/C]AA	1	2	2	2	1	1	2	2	1	2	2	1	1	2	1	1	2	1	2	2	2	2	2	1	1	2	1	1	2	1	1	1	1	2	2	2	1	1	1	2	2	1	1	1	2
9008	DAFWAsnp_20812	LG-06	55.775	AATTCCGAGAACTGACATTGGTAGTCAGTATTGAGGGGGAAAAATTGGCACGGGTAGCCAAATTGTGGGCATTTCGAGAACTAACATTGATAAT[C/T]AGTATTGTGGGAAGA	1	2	2	2	1	1	2	2	1	1	2	1	1	2	1	1	2	1	2	2	2	2	2	1	1	2	1	1	2	1	2	1	1	2	2	2	1	1	1	2	2	1	1	1	2
9024	DAFWAsnp_31166	LG-06	56.35	AATTCATGTTTATTTTTACTCCCTTA[C/T]TGGTTATTACAACCAGACAAATTAACATAAACAGAAAGCTAGAAGTATAATAAATGTAAAAACCAAGACCAGATTCATACTTC	1	2	2	2	1	1	2	2	1	1	2	2	1	2	1	1	2	1	2	2	2	2	2	1	1	2	1	1	2	1	2	1	1	2	2	2	1	1	1	2	2	1	1	1	2
9034	DAFWAsnp_34564	LG-06	56.925	AATTCCTGATTTCAACCATTCCCAATAAGATAATTAATTTGATATACAATTAAATGCAAA[G/T]CAAAAAATGTAACCTCTGGTTCACTACCATCCTTCTTTTTACAATTACT	1	2	2	2	1	1	2	2	1	1	2	2	1	2	1	1	2	1	2	2	2	2	2	1	1	2	1	1	2	1	2	1	1	2	2	2	1	1	1	2	2	1	1	1	2
9037	DAFWAsnp_11542	LG-06	57.5	AATTCTACAATCTAAGCCAAGGTAACCTTAGCATCTCTGATTACTTCACCCAATT[C/G]AAGACCATATGGGAAGAGGTTAACAATTTTCAACTTGTTGGCAAATGCACCTCA	1	2	2	2	1	1	2	2	1	1	2	2	1	2	1	1	2	2	2	2	2	2	2	1	1	2	1	1	2	1	2	1	1	2	2	2	1	1	1	2	2	1	1	1	2
9040	LaDArT_PAV03079	LG-06	59.225	TGCAGTGATGATTTACAATATTATCAGTGTAGCCAAAATAAGGTGGGGAACAGTAATGTCATCAAATTA	1	2	2	2	1	2	1	-	1	1	2	2	1	2	1	1	2	2	2	2	2	2	2	1	1	2	1	1	2	1	2	1	1	2	2	2	1	1	1	2	2	1	1	-	2
9045	DAFWAsnp_20951	LG-06	59.8	AATTCATGGTTGGATAAGCCTAACATGTTTTCTTGTCATTGTTGGCTCTCATTATATATCTATTACCTATATAATAATAAAAAGAGGTTGGTCA[C/T]GATATGTGTCTCAAT	1	2	2	2	1	2	1	2	1	1	2	2	1	2	1	1	2	2	2	2	2	2	2	1	-	2	1	1	2	1	2	1	1	2	2	2	1	1	1	2	2	1	1	1	2
9059	DAFWAsnp_30333	LG-06	60.375	AATTCCACAGCAAGTACACAGAATGTGAGCCAGAAGCTAACCATATAACATATACTACACACTACGAAGACGGACAAATGCAATGAAAC[T/C]CTTGACTCTAAAAACATAAC	1	2	2	2	1	2	1	2	1	1	2	2	1	2	1	1	2	2	2	2	2	2	2	1	1	2	1	1	2	1	2	1	1	2	2	2	1	1	1	2	2	1	1	1	2
9078	LaDArT_SNP01365	LG-06	60.95	TGCAGAGAACATGGGAGCGGCTGTGGAGATACAAAACAATGCTAAAAGTCTCGATTCAGAGAAAACCAA	1	2	2	2	1	2	1	2	1	1	2	2	1	2	1	1	2	2	2	2	2	2	-	1	1	2	1	1	2	1	2	1	1	2	2	2	1	1	-	2	1	1	1	1	2
9089	DAFWAsnp_33967	LG-06	61.525	AATTCTTTGTGAAATTGATGGAGAAATTGACCTTATAATCCAGGATGTAACTATATTGTTTGCTCTTTCCCAAGCCTTGAAAATTGGA[C/T]CATCCTTTGCTGGCATTTGAA	1	2	2	2	1	2	1	2	1	1	2	2	1	2	1	1	2	2	2	2	2	2	2	1	1	2	1	1	2	1	2	1	1	2	2	2	1	1	1	2	1	1	1	1	2
9091	DAFWAsnp_22048	LG-06	62.675	AATTCAAATTTCTTGTTAACGAAAATT[T/A]CTCTGTCCTTTTGTTAATTTATTGATGATTGGTACAATGTCCTTTTATTTTAGATATGTAAGCTTTTAACTTCAAGTGGGTA	1	2	2	2	1	2	1	2	1	1	1	2	1	2	1	1	2	2	2	2	2	2	2	1	1	2	1	1	2	1	2	1	1	2	2	2	1	1	1	2	1	1	1	1	2
9092	DAFWAsnp_38631	LG-06	63.25	AATTCAATACTTTCTACATTTAGAATTATTCTATCAAATATCTGTCTTATTAATCTGTGGATTCTATATGGTTTTATTGATGTCTAAATCTATGGAGAAAAAGT[T/C]GGTGG	1	2	2	2	1	2	1	2	1	1	1	2	1	2	1	1	2	2	2	2	2	2	2	1	1	2	1	1	2	1	2	1	1	2	2	2	1	1	1	2	1	1	1	1	2
9098	DAFWAsnp_34236	LG-06	63.825	AATTCACGTTATAGTTATTATACTAATATATGGAATATATATA[C/T]GTGTGTGTAGATAAATGCAGCCATAACTACTCAGCTTCTGTTAAGCTTTTTCAACGTTAAAGGAGT	1	2	2	2	1	2	1	2	1	1	1	2	1	2	1	1	2	2	2	2	2	2	2	1	1	2	1	1	2	1	2	1	1	2	2	2	1	1	1	2	1	1	2	1	2
9104	LaDArT_PAV01804	LG-06	64.4	TGCAGGCAGAAAGAATTTTCTTACGTGTTGCTTCTCGACTTACACCTTCTACTATAAACTAAGTAGTTT	1	2	2	2	1	2	1	2	1	1	1	2	1	2	1	1	2	2	2	2	2	2	2	1	-	2	1	1	2	1	2	1	1	2	2	2	1	1	1	2	1	1	2	-	2
9107	DAFWAsnp_38880	LG-06	64.975	AATTCATGTTCTCTGATCTACTCCATTGATATACCTTTTGAGAGAGTTTTTGTATGAT[A/G]GTCTTCCTCAACCAAACCATTAATTCCTTTTGGGACCTTCGTTTTCTCTCT	1	2	2	2	1	2	1	2	1	1	1	2	1	2	1	1	2	2	2	2	2	2	2	1	1	2	1	1	2	1	2	1	1	2	2	2	1	1	1	2	1	1	2	1	2
9115	DAFWAsnp_23615	LG-06	65.55	AATTCATGGTAACAAAATGTAGTTAATATAATTCATAAGATTAAAATTAAAATGTTTAAACAAATAGTTCTGTACATGAGTAGAGTCTTGATTTGAAAGTTG[C/G]AGAAAAA	1	2	2	2	1	2	1	2	1	1	1	2	1	2	1	1	2	2	2	2	2	2	2	1	1	2	1	1	2	-	2	1	1	-	2	2	1	1	1	-	1	1	1	1	2
9116	DAFWAsnp_27776	LG-06	66.7	AATTCAAGTACCTAAAGATTCTAGCTTCTAATGTTTAAGACGTGGATGTACCAAAATGTTTAAGACGTGGGATTGACTTGCATTTTCATTTGTAACAATTGGA[T/C]TCATTG	1	2	2	-	1	2	1	2	1	1	1	2	1	2	1	1	2	2	2	2	2	2	2	1	1	2	1	1	2	1	2	2	1	2	2	2	1	1	1	2	1	1	1	1	2
9118	DAFWAsnp_25558	LG-06	67.275	AATTCAGAAACGCTCAATGCTATATT[G/A]ATAGGGAAATTTCACACCTTCATGTTCATTGCTTTGGTTTTTGATTCTCATGAGGAAGTTCTTCATCCTAAGTTCAGAGAATG	1	2	2	2	1	2	1	2	1	1	1	2	1	2	1	2	2	2	2	2	2	2	2	1	1	2	1	1	2	1	2	2	1	2	2	2	1	1	1	2	1	1	1	1	2
9128	DAFWAsnp_23194	LG-06	67.85	AATTCAAATTTTAATGTATTTTCAAGATATGATTGGTTGTATATACATAGATATGTCTTCACATAAATCTTTCTATTTGAA[T/G]AGACAATGATAATTAAAATGAACATTAT	1	2	2	2	1	2	1	2	1	-	1	2	1	2	1	2	2	2	2	2	2	2	2	1	1	2	-	1	2	1	2	2	1	2	2	2	1	1	1	2	-	1	1	1	2
9129	DAFWAsnp_25773	LG-06	69	AATTCTAGAAACTCCAAGAATCCTAAGACTACTCTCGTGAATTAGGATTCTAGTTTGAATAACTGAAT[G/A]GTCGGATAGTTGGGTTCACCTATCGGTCATTCCCCAATATA	1	2	2	2	1	2	1	2	1	1	1	2	1	2	1	2	2	2	2	2	2	2	2	1	1	2	1	1	2	1	2	2	1	2	2	2	1	1	1	2	1	1	2	1	2
9157	LaDArT_PAV05124	LG-06	70.15	TGCAGTGCATGTTACCACACTAGCTGATATGCTAAGGTGTTAGCTCACCTTGCTTGGCATAGCGATAAA	1	2	2	2	-	2	1	2	1	-	1	2	1	2	1	2	2	2	2	2	2	2	2	1	1	2	1	1	2	1	2	2	1	2	2	2	2	1	1	2	1	1	2	-	2
9167	DAFWAsnp_34154	LG-06	70.725	AATTCATGTACAAAATAATTTAATTTCTCTATCTCAAACTAATCAAGTATC[G/C]ACCAATAAAACATTAGGTTGGTGTAAAGCTTTACTAAATTTTTAATGTCGAGAGTTTA	1	2	2	2	1	2	1	2	1	2	1	2	1	2	1	2	2	2	2	2	2	2	2	1	1	2	1	1	2	1	2	2	1	2	2	2	2	1	1	2	1	1	2	1	2
9177	LaDArT_PAV05081	LG-06	71.3	TGCAGTGAACACAATTGCATAAATTGCAACCATAATTTACAGTACTGCATCACCCGACTCCTTTATTTT	1	2	2	2	1	2	1	2	1	2	1	2	1	2	1	2	2	2	2	2	2	2	2	1	1	2	1	1	2	1	2	2	1	2	2	2	2	1	1	2	-	1	2	-	2
9182	LaDArT_PAV13151	LG-06	71.875	TGCAGTATAAACAATAAAGCTTATCAGTTAGTCATATGAGAAGGGACATGTTAGCATGACTTTTACAGA	1	2	2	2	1	2	1	2	1	2	1	2	1	2	1	2	1	2	2	2	2	2	2	1	1	2	1	1	-	-	2	2	1	2	2	2	2	1	1	2	1	1	2	-	2
9183	DAFWAsnp_38507	LG-06	72.45	AATTCCTATAACCCTGTGTATGAATTTTATAGAAAAATTGAACTTTGTAAGAAAGAGAGATAGTGCACATGCACTTTATAGCTTATACAA[C/A]CCATGAAGGACTATTATCA	1	2	2	2	1	2	1	2	1	2	1	2	1	2	1	2	1	2	2	2	2	2	2	1	1	2	1	1	1	1	2	2	1	2	2	2	2	1	1	2	1	1	2	1	2
9213	DAFWAsnp_29201	LG-06	73.025	AATTCGATGCGGCCTGATGCGGTCCAAATGC[A/G]GACCGATGTGGCCACATCACTGTGATTCGGAGTCACACCGCAATTGCGGTGTGATGCGGTTGCGGTGGCTGCATCAGG	1	2	2	2	1	2	1	2	1	2	1	2	1	2	1	2	1	2	2	2	2	2	2	1	1	2	1	1	1	1	2	2	1	2	2	1	2	1	1	2	1	1	2	1	2
9223	DAFWAsnp_28827	LG-06	73.6	AATTCAAAAATATTTTTTTAACTAACAATTAATTCACACTGCAAATGTCGCAGTCCAATTCACAGCAGCCGCAATGACCACAATC[G/A]CAGTAACCGCAACGTGACGACAAC	1	2	2	2	1	2	1	2	1	2	1	2	1	2	1	2	1	2	2	2	2	2	2	1	1	2	1	1	1	1	2	2	1	2	2	1	2	1	1	2	1	1	2	1	2
9236	DAFWAsnp_24828	LG-06	74.175	AATTCGGTACACGGATACATAGAGTAAATGAGAGACTAATAACTATGATTATTTAGTC[A/C]TTCTCAATTCAAGTGTTTCATAATGTAGAAGCCAAAAGACAGACATATATA	1	2	2	2	1	2	1	2	1	2	1	2	1	2	1	2	1	2	2	2	2	2	2	1	1	2	1	1	1	1	2	2	1	2	2	1	2	1	1	2	1	1	2	1	2
9239	DAFWAsnp_30625	LG-06	74.75	AATTCA[T/G]ATTATGTTGTTGCCTATGAGATTTAGAGAGAAAAGGGGATAGAGATAATTTGAAAAAAATGGTAAAAACGCTTATGGTTCTACTTTATCTACTACCGTTAATC	1	2	2	2	1	2	1	2	1	2	1	2	1	2	1	2	1	2	2	2	2	2	2	1	1	2	1	1	1	1	2	2	1	2	2	1	2	1	1	2	1	1	2	1	2
9244	DAFWAsnp_32401	LG-06	75.325	AATTCCAAGTTAAGTAATATGTGGTATAGAAGTCTCGTGACATTAGTGATCGATGGATAAATTAAAGTCTGTA[C/T]AAGTAACAAAACTCAAACTTAATACCTTCATTTTTT	1	2	2	2	1	2	-	2	1	1	1	2	1	2	1	2	1	2	2	2	2	2	2	1	1	2	1	1	1	1	2	2	1	2	2	1	2	1	1	2	1	1	2	1	2
9245	LaDArT_SNP12802	LG-06	75.9	TGCAGCTTTTGCCGCAACTCTTCTTATCTCCTCCGCATCGGTGGTTTTCGGCAGTGGCAGCCGCCACCT	1	2	2	2	1	2	1	2	1	1	1	2	1	2	1	2	1	2	2	2	2	2	2	1	1	2	1	1	1	1	2	2	1	2	2	1	2	1	1	2	1	1	2	1	2
9272	DAFWAsnp_17514	LG-06	76.475	AATTCGGAAACAGCAGCAGATATTAAGAAGTCTGCAAAGTAAAAGAAGTTTTTAATTAATCAGAACGGTCAAGATGGCTGAATCC[C/A]TGAAAAGAGAACTAAAACCATATT	1	2	2	2	1	2	1	-	1	1	1	1	1	2	1	2	1	2	2	2	2	2	2	1	1	2	1	1	1	1	2	2	1	2	2	1	2	1	1	2	1	1	2	1	2
9295	DAFWAsnp_17670	LG-06	77.05	AATTCATTTCCACGATAGTAATGTATACATGATATGTCATGATTATCCACCTTACACCTATATCCATCCAACATCCTAATC[G/A]AAAATAATCGAGAGTACAGGTCTTGTAC	1	2	2	2	1	2	1	2	1	1	1	1	1	2	1	2	1	2	2	2	2	2	2	1	1	2	1	1	1	1	2	2	1	2	2	1	-	1	1	2	1	1	2	1	2
9302	LaSNP_231	LG-06	77.625	AAACCATCATTTCCCCACCCTTGATAGTTAGGACTTAGAAACGATGTCATAACATCAGTCATAGTGCTGATTCCACTTGAAATAGAATCAAAATTGGAATTAGTTTCAGGAATATATTTGACCAGAGATAATCTGTGAAAGTAAAAATAGTTTCAGATCTCAATTCTTCATAATTCCTTTGATGGTGATGAATATGTGAGGCAAAATTAGATTTTATGTAGAGGAAGACAAGGAACAATCACAGATAGAGGGATATAGGTAATGGTACGTGTTTCGGAGGCTAGTCACTCATCTGCGTAATTCCAATGTT	1	2	2	2	1	2	1	2	1	1	1	1	1	2	1	2	1	2	2	2	2	2	2	1	1	2	1	1	1	-	1	2	1	2	2	1	2	1	1	2	1	1	2	1	2
9313	DAFWAsnp_29342	LG-06	78.2	AATTCGTCATAAGATAAGGTCGAAGTAATGATGTTTTTGGCCTTAAGGTCATGTTGCACCTTTCTTTTCTCAATATCCGTC[C/A]ATAAGCCTTTAGGCTTTTCTTTAGACTC	1	2	2	2	1	2	1	2	1	1	1	1	1	2	1	2	1	2	2	2	2	2	2	1	1	2	1	1	1	1	1	2	1	2	2	1	2	1	1	1	1	1	2	1	2
9354	DAFWAsnp_31964	LG-06	78.775	AATTCTGATTTGCATCCT[T/C]TGGTGTTCTTTAGTCATTTTGGAAAAATAATATAAAATCCATTTATTAATGCCTTAGTTCTGTAACATGCTATCACGGATAATGTCCTGGC	1	2	2	2	1	2	1	2	1	1	1	1	1	2	1	2	1	2	2	2	2	2	2	1	1	2	1	1	1	1	1	2	1	2	2	1	2	1	1	1	1	1	2	1	2
9412	DAFWAsnp_32799	LG-06	79.35	AATTCGAAATGTAGTCCTTGTGATGAGAATGATGCAATG[T/C]TGCCAATATGCTATAATGGATATATGTATTTCTATGTGAATATAAATAATATATATTTTGGATTAAGGTT	1	2	2	2	1	2	1	2	1	1	1	1	1	2	1	2	1	2	2	2	2	2	2	2	1	2	1	1	1	1	1	2	1	2	2	1	2	1	1	1	1	1	2	1	2
9415	LaDArT_PAV20959	LG-06	79.925	TGCAGATTTTTTTTTGCCACTTTTCTCATGATCTTTACCTATTTTGAACTCTCTGGTATGACATATAAG	1	2	2	2	1	2	1	2	1	1	1	1	1	2	1	2	2	2	2	2	2	2	2	-	-	2	1	1	1	1	1	2	1	2	2	1	2	1	1	1	1	1	2	-	2
9419	DAFWAsnp_17485	LG-06	80.5	AATTCTGAACTACATAAAGTAATTCTGTAATGGTTGCATGATTCTCCATATGGAGGATATTCTAGTTGAGATGTC[C/A]CGACATCCATAGTCAAGTCCCTTTTTTATGGGAA	1	2	-	2	1	2	1	2	1	-	1	1	1	2	1	2	2	2	2	2	2	2	2	2	1	2	1	1	1	1	1	2	1	2	2	1	2	1	1	1	1	1	2	1	2
9467	DAFWAsnp_37333	LG-06	81.075	AATTCATTCTCCTTATGACACAAGCGTTTAAGTCATGTATCTAAACAAATAATACGGAGACTTATGTAGGATAAA[T/A]TTTTTGACCCTTTAGATTTATTAGACCTTGAAGT	1	2	2	2	1	2	1	2	1	1	1	1	1	2	1	2	2	2	2	2	2	2	2	2	1	2	2	1	1	1	1	2	1	2	2	1	2	1	1	1	1	1	2	1	2
9473	DAFWAsnp_35033	LG-06	81.65	AATTCTTACAATTTAAGTGTAAAAAAATGATTAAATGATATTAATTGAGAATGTTTTAA[A/G]ATCTATTTAAATTCGTAATTACTACATATTATATTTAACTTTTTAAAATA	1	2	2	2	1	2	1	2	1	1	1	1	1	2	1	1	2	2	2	2	2	2	2	2	1	2	2	1	1	1	1	2	1	2	2	1	2	1	1	1	1	1	2	1	2
9556	DAFWAsnp_26683	LG-06	82.225	AATTCAGGAGGGGGGTGGACTTTGTCAGCTACAATGGAGTGCCACTTGTGTGCTTCAGTGCAATCTAATAAAATAAGGAAAATATGTTTGGTGACAC[C/T]CAAATCATGAAA	1	2	2	2	1	2	1	2	1	1	1	1	1	2	1	1	2	2	2	2	2	2	2	2	1	2	2	1	1	1	1	2	1	2	2	1	2	1	1	1	1	1	2	1	2
9600	DAFWAsnp_18989	LG-06	82.8	AATTCTATGCCCAAGAAGTAGGAGAGTCTTCCTAGATCAGACATTTCAAATTCTGACTTCAGGTTCT[G/A]CTTGATCAATTCAACACCATCTGAGTTACTTCCAGTAATGAG	1	2	2	2	1	2	1	2	1	1	1	1	1	2	1	1	2	2	2	2	2	2	-	2	1	2	2	1	1	1	1	2	1	2	2	1	2	1	1	1	1	1	2	1	2
9781	DAFWAsnp_35945	LG-06	83.375	AATTCCATCTTTGGCCCATTTTGGTCTACAATCTAGGTGGAATAAAACCCTAAAC[G/A]CATGTGTTACTCCTTTCTCCTTTGTTCTCTCATTTGTCGTGTATTGATCTAACT	1	2	2	2	1	2	1	2	1	1	1	1	1	2	1	1	2	2	2	2	2	2	2	2	2	2	2	1	1	1	1	2	1	2	2	1	2	1	1	1	1	1	2	1	2
9798	DAFWAsnp_19960	LG-06	83.95	AATTCTCACTTTCTTGATCTTCTTGAAATCTTGTAGCTTTGAGTGTGATTCTGTTCTTGTCTAATTCTTCATTCAAAGTCAAACGCCCTAAC[G/A]CCATTTCATGTTCTTGG	1	2	2	2	1	2	1	2	1	1	1	1	1	2	1	1	2	2	2	2	2	2	-	2	2	2	2	1	1	1	1	2	1	2	2	1	-	1	1	1	1	1	2	1	2
9830	DAFWAsnp_23348	LG-06	84.525	AATTCAGACATTTTGGATTTTTGGAACCAACCAA[G/A]GCATATCATTTGTCAAATTCAATAATGAAGTCCAACCAGAGTGAATGGAGTATCATTACCACAATATTTTGTTAT	1	2	2	2	1	2	1	2	1	1	1	1	1	2	1	1	2	2	2	2	1	2	2	2	2	2	2	1	1	1	1	2	1	2	2	1	2	1	1	1	-	1	2	1	2
9886	DAFWAsnp_30801	LG-06	85.1	AATTCGTTGTTGTAGAAGATGTCATTTGTAGGGATGGCAAGGGGCATGGGTGGGCACGGGTAGTAGCTACCTGCTACCCGTTTCAAAATAGAAGAGTAATACC[C/A]ATACCT	1	2	2	2	1	2	1	2	1	1	1	1	1	2	1	1	2	2	2	2	1	2	2	2	2	2	2	1	1	1	1	2	1	2	2	1	2	2	1	1	1	1	2	1	2
9890	DAFWAsnp_32009	LG-06	85.675	AATTCATCATATAAGCTTCCTTCTTGAGTGTAA[C/T]TAGGCCACACAAACCTATAGGTTGAACCACCATCAGAACAAGAAAACCTATAGAACTCATCATCAAAAACACTTGC	1	2	2	2	1	2	1	2	1	1	1	1	1	2	1	1	2	2	2	2	1	2	2	2	2	2	2	1	1	1	1	2	1	2	2	1	2	2	1	1	1	1	2	1	1
9918	DAFWAsnp_34771	LG-06	86.25	AATTCTAACCGTAAACCGAAATCGGAAGATTTTTTATATCCAGCCCAGTATTAAC[C/T]GACAGTACTCGGACATGATTTAATCGCGAAATTTTCGCCAAAGAAATCACTTCA	1	2	2	2	1	2	1	2	1	1	1	1	1	2	1	1	2	2	2	2	1	2	2	2	2	2	2	1	1	1	1	2	1	2	2	1	2	2	1	1	1	1	2	1	1
9959	DAFWAsnp_36593	LG-06	86.825	AATTCATGGTGG[C/T]CATCAAAGCTGCAGAAAGCAGTTTTATGAGTATCTGATGGGTGTACTCTGATATGATGATAATCGAAGCACCACCGAGCTCATCTAGTAGATCATCA	1	2	2	2	1	2	1	2	1	1	1	1	1	2	1	1	2	2	2	2	1	2	2	2	2	2	2	1	1	1	1	2	1	2	2	1	2	2	1	1	1	1	2	1	1
10150	DAFWAsnp_25607	LG-06	87.4	AATTCAAGAATGTAGC[G/A]TTCAAGGTCTTGTAATTGGAAGTGTGTATGTAAGATACATTGACTTCAATTTTAGTGAAGAAAATCTCCCAGATCAGAGGGAGAGTTGTATGT	1	2	2	2	1	2	1	2	1	1	1	1	1	2	1	1	2	2	2	2	1	2	2	2	2	2	2	1	1	1	1	2	1	2	2	1	2	2	1	1	1	1	2	1	1
10225	DAFWAsnp_27839	LG-06	87.975	AATTCAA[C/T]GTTGAAGCACTTTGCTCTCCCCTTTAGGTAAGCAATGATTAAAACACGGAAGCTCTTATAACAACCTGCAAATAACATCAAACACAACAAACAACCTTTCCC	1	2	2	2	1	2	1	2	1	1	1	1	1	2	1	1	2	2	2	2	1	2	2	2	2	2	2	1	1	1	1	1	1	2	2	1	2	2	1	1	1	1	2	1	1
10252	DAFWAsnp_34646	LG-06	88.55	AATTCCACATAAGGAAAAGCAAGTGGGTGGTCTTCTTCTGCCTTCATTCTCCACCTGTGTTGTTGGGTAATGTTAATCAA[T/C]AATGTTATAATTTTTAAGTATATATAATA	1	2	2	2	1	2	1	2	1	1	1	1	1	2	1	1	2	2	2	2	1	2	2	2	2	2	2	1	1	1	1	1	1	2	2	1	2	2	1	1	1	1	2	1	1
10277	DAFWAsnp_37528	LG-06	89.125	AATTCAATTGAAAGTAAGAGCTTGCTTGGAATTAGAGATAGAGGTATTGGATCATTCTATAAATAGGGAGTTCCGTTGTTAACGGGG[T/C]ATGAGAAGAGTGTAAAGTCACA	1	2	2	2	1	2	1	2	1	1	1	1	1	2	1	1	2	2	1	2	1	2	2	2	2	2	2	1	1	1	1	1	1	2	2	1	2	2	1	1	1	1	2	1	1
10331	LaDArT_PAV08100	LG-06	89.7	TGCAGTCGAACGGATTTTAGAGCTTACGAACAAACTCGTTTCATCTATTACAGATCGGAAGAGCGGTTC	1	2	2	-	1	2	1	2	1	-	1	1	1	2	1	1	2	2	1	2	1	2	2	2	2	2	2	1	1	1	1	1	1	2	2	1	2	2	1	1	1	1	2	-	1
10362	LaDArT_PAV03867	LG-06	90.275	TGCAGAACAGGACAGACACAAATGAATTACAACAGCAAAGTACATAGCACCAATGTTATCAAACTCAAT	1	2	2	2	1	2	-	2	1	1	1	1	1	2	-	1	2	2	1	2	1	2	2	2	2	2	2	1	1	1	1	1	1	2	2	1	2	2	1	1	1	1	2	-	1
10385	LaDArT_SNP08331	LG-06	90.85	TGCAGAGGAAAATTGAGTTCCTTTGTGGGATTGGTGTTTCTGAAACTTACCTTGCTAGGGTTATCAGGA	1	2	2	2	1	2	1	2	1	1	1	1	1	2	1	1	2	2	1	2	1	2	2	2	-	2	2	1	1	1	1	1	1	2	2	1	2	2	1	1	1	1	2	1	1
10400	UWA166	LG-06	91.425	CGCCGCATTCTTCCCAGATTTGAAGACATCAAGCTTCAACCATGAGTAAGCTTTCGAGTGATGCTGTGAGAGAAGCTATCTCTGGAATCGTGGCCGATTCCAAGGAGAAGAACCGTAAGTTTGTTGAGACTATTGAACTCCAAATTGGTCTCAAAAACTATGATCCTCAAAAGGACAAGCGTTTCAGTGGCTCTGTCAAGTTGCCACACATCCCTCGCCCAAAGATGAAGATTTGCATGCTTGGTGATGCTCAACACGTTGAAGAGGCAGAGAAGATAGGATTGGACTACATGGATGTTGAAGCCTTGAAGAAACTAAATAAAAATAAGAAATTGGTGAAGAAACTAGCTAAGAAATATCATGCGTTTTTAGCTTCTGAAGCAATCATTAAGCAGATCC…	1	2	2	2	1	2	1	2	1	1	1	1	1	2	1	1	2	2	1	-	1	2	2	1	1	2	2	-	1	-	-	1	1	2	2	1	2	2	1	1	1	1	2	1	-
10402	DAFWAsnp_33066	LG-06	92	AATTCAAAAGTACTTCTCATTCCTTCCCTTGAAGCCAATTTGCCCAAAAGTGAGGGTGATGAACAGCCCAAGGTGCCATGTAAT[A/C]AGCCATAACCTGCTCAAGATATACA	1	2	2	2	1	2	1	2	1	1	1	1	1	2	1	1	2	2	1	2	1	2	2	1	1	2	1	1	1	1	1	1	1	2	2	1	2	2	1	1	1	1	2	1	1
10404	LaDArT_SNP12757	LG-06	93.15	TGCAGTCCACATCAAAAAACAGATGAATTCTTTTCTTTACAGATCGGAAGAGCGGTTCAGCAGGAATGC	1	2	2	2	1	2	1	2	1	1	1	1	1	2	1	1	2	2	1	2	1	-	2	1	1	2	1	1	1	1	1	1	1	2	2	1	2	2	1	1	1	1	2	1	1
10412	LaDArT_SNP16142	LG-06	93.725	TGCAGCTTCTGCTACTGCTATTGCTGAATTTTCACTCCTTGGTTTGTTGTTATGTGAAAGACTTTGACC	1	2	2	2	1	2	1	2	1	1	1	1	1	1	1	1	2	2	1	2	1	2	2	1	1	2	1	1	1	1	1	1	1	2	2	1	2	2	1	1	1	1	2	1	1
10417	DAFWAsnp_35363	LG-06	94.3	AATTCAGGAGAAAGATG[T/C]TTTTTGGGTTAAGGTGATTAATTCGAAATATGGTTCTGATTCCTTCTCCCCAGTTCCTAGGTCTACGTCTAGGTGGTGGAAAGACTTATATA	1	2	2	2	1	2	1	2	1	1	1	1	1	1	1	1	2	2	1	2	1	2	2	1	1	2	1	1	1	1	1	1	1	2	2	1	2	2	1	1	1	2	2	1	1
10444	LaDArT_SNP07275	LG-06	94.875	TGCAGTACCAATCCACCCCCAGTGCCTAAGGTGACTACAATCTGAAATTGATGTTTCCAAAACTAGGTT	1	2	2	2	1	2	1	2	1	1	1	1	1	1	1	1	2	2	1	2	1	-	2	1	1	2	1	1	1	1	1	1	1	2	2	1	2	2	1	1	1	2	2	1	1
10449	DAFWAsnp_25411	LG-06	95.45	AATTCTAATTTAAAAAAA[A/G]AGAGTTTAATATGCCTGAATTATTACTATAAATTTCTTTATACAATCAAAACATTATTCGGTGTTTATTATATTACTTTTATTTATTAAAT	1	2	2	2	1	2	1	2	1	1	1	1	1	1	1	1	2	2	1	2	1	2	2	1	1	2	1	-	1	1	1	1	1	2	2	1	2	2	1	1	1	2	2	1	1
10457	DAFWAsnp_36869	LG-06	96.025	AATTCTTTGATCAGAAGTTAGAAGTGTCAGCTATAAAAAATCCGACATTCTGAAATAGTATTTTTTATT[A/C]ACTACTTTTTTCCGATACATTAACTCGTGCATAAATACCT	1	2	2	2	1	2	1	2	1	1	1	1	1	1	1	1	2	2	1	2	1	2	2	1	1	2	1	1	1	1	1	1	1	2	2	1	2	2	1	1	1	2	2	1	1
10464	DAFWAsnp_24171	LG-06	96.6	AATTCTCAATGGAGACAATCCTTCGCAATCCACCAACACAGTAATTTGAGGGTTGTCTGCATCAACCAACTGCAGCACTCCATATTCTACCTGTGA[G/T]ACTGAAATAACAA	1	2	2	2	1	2	1	2	1	1	1	1	1	1	1	1	2	2	1	2	1	2	2	1	1	2	1	1	1	1	1	1	1	2	2	1	2	2	1	1	1	2	2	1	1
10471	LaDArT_PAV20649	LG-06	97.175	TGCAGGCACTGAAGTAGCAATGAACTCATTTAGGCTGCAATGTGTGAAGTCTTTGTAAATCCCACAACA	1	2	2	2	1	2	1	2	1	1	1	1	1	1	1	1	2	2	1	2	1	2	2	1	1	2	1	1	1	1	1	1	1	2	2	1	2	2	1	1	1	2	2	-	1
10476	DAFWAsnp_25633	LG-06	98.9	AATTCGAATCCCGAGACAGTCTCCACAGACTATGATACTAGTGATCGTCTGTACTTTGAACCTTTGAC[C/A]GTTGAAGATATTGCGAACATTATTGATTTGGAAAGGCCTGA	1	2	2	2	1	2	1	2	1	1	1	1	1	1	1	1	2	2	1	2	1	2	2	1	1	2	1	1	1	1	1	1	1	2	2	1	2	2	1	1	1	2	2	2	1
10479	LaIND_116	LG-06	99.475	AAAGAATAAAAATGATTCTATTTTATGAGTATATATGAAGGAATTGTGAAATAATTGTGGCCTTTTCTCCTGCCTTTCAAGATTGCTTTTCCATCTGATATGGTTTTTTGGGATGCAGTGAAGATTCGTTGACATGACAAAGAAATCCCGTTTCGATTGTTCTTCCTCGGAGGAGGATGAAGATAAACTGAATAACTTTCTGGAAATGAATACGAGGGAAGGTGTGAATGATGGTTTTTCTCGGCATAGACCAAATGAGTCACTTCTCCCTGGTCTTGTTGACGATGTCGCACTGAATTGCCTTGCTTGGGTTAGTAGATCTGAT	1	2	2	2	1	2	1	2	1	1	1	1	1	1	1	1	2	1	1	2	1	2	2	1	1	2	1	1	1	1	1	1	1	2	2	1	2	2	1	1	1	2	2	2	1
10480	LaDArT_SNP16274	LG-06	100.05	TGCAGGGACAGATACAATATGTCAAGTTCACAATAAAAATAACTTCTTTTTTCAGACAAAAGAGAGAAG	1	2	2	2	1	2	1	2	1	1	1	1	1	1	1	1	2	1	1	2	1	1	2	1	1	2	1	1	1	1	1	1	1	2	2	1	2	2	1	1	1	2	2	2	1
10496	DAFWAsnp_30525	LG-06	100.625	AATTCCTTTTAAAATATTTTGAGTATTACTACTTTAGTATATTGAAGAGTATAAGATAGAAGTACATATTTAGACTTAGACTAATTGCCTT[A/G]AAACTTTAATCTTCTTGG	1	2	2	2	1	2	1	2	1	1	2	1	1	1	1	1	2	1	1	2	-	1	2	1	1	2	1	1	1	1	1	1	1	2	2	1	2	2	1	1	1	2	2	2	1
10502	DAFWAsnp_26375	LG-06	101.775	AATTCCACCGCCGCCACAAACAAAAAACACAAAAAGCAAAACGACGCAGAAATCAGCGTTTCAAATTACTCAATTTTCCGATAAGAAAGAAAAAACGGCGAAATCA[A/T]AAA	1	2	2	2	1	2	1	2	1	1	2	1	1	1	1	1	2	1	1	2	1	1	2	1	1	2	1	1	1	1	1	1	1	2	2	1	2	2	1	1	1	2	2	2	1
10508	LaDArT_PAV25268	LG-06	102.925	TGCAGTCCGCATGGAACGACTACAATTACCACACTCGCAATTTACAGATCGGAAGAGCGGTTCAGCAGG	1	2	2	2	1	2	1	2	1	1	2	1	1	1	1	1	2	1	1	2	1	1	2	1	1	2	1	1	1	1	1	1	1	-	2	1	2	2	1	1	1	-	2	-	1
10519	DAFWAsnp_33247	LG-06	103.5	AATTCCACTTTTTTACCATTACTGTCTATTTTTTGCTGGAGTTGCATGTGCTGAAATAGGATTTTTATTTCAATCATTAGTCATACAAAATTT[C/T]CACTTTTTTTTCTATA	1	2	2	2	1	2	1	2	1	1	2	1	1	1	1	1	2	1	1	2	1	1	2	1	1	2	1	1	1	1	1	1	1	2	2	1	2	2	1	1	1	2	2	2	1
10521	DAFWAsnp_25695	LG-06	104.65	AATTCATTGTTTGGTTTCAAGGAGTTGTTTTAAATTACCT[A/G]CATTGTTCTATGCTTAATTGATGTATTTGAACCAAATGCATTAACACACTAATTAGCTATTAATACCTA	1	2	2	2	1	2	-	2	1	1	2	1	1	1	1	1	2	1	1	2	1	1	2	1	1	2	1	1	1	1	1	1	-	2	2	2	2	2	1	1	1	2	2	2	1
10522	DAFWAsnp_16330	LG-06	105.225	AATTCACCATATTTTGAAGTCGTTCAGATAATGGAGTGCCAACTTGCCATGTTTTTGGATTGAATTTTTTGAATGGTGGATAGTTGAAATGCCATCTTGCATCT[A/T]ATAGT	1	2	2	2	1	1	1	2	1	1	2	1	1	1	1	1	2	1	1	2	1	1	2	1	1	2	1	1	1	1	1	1	1	2	2	2	2	2	1	1	1	2	2	2	1
10524	DAFWAsnp_38724	LG-06	105.8	AATTCTGAATGGAGTTAT[G/C]TAGGCTGAAAAAAGAAGTTACCCATCATATGATTTGAATGCAACATATCTAAACCCTGCTGAACTTAAGGATTGAGCAGATTTCTCTCCAT	1	2	2	2	1	1	1	2	1	1	2	1	1	1	1	1	2	1	1	1	1	1	2	1	1	2	1	1	1	1	1	1	1	2	2	2	2	2	1	1	1	2	2	2	1
10544	DAFWAsnp_24085	LG-06	106.375	AATTCTCAAACTTCTGAATGGGGGACTCA[G/A]GCAATTCAATAGGCATCTCTGGTAATGGGTGTTCCTCCTTTCCATGGTCCAAACTATCTGCAGTTCTTCCATCCACTGAC	1	2	2	2	1	1	1	2	1	1	2	1	1	1	1	1	2	1	1	1	1	1	2	1	1	2	1	1	1	1	1	1	1	2	2	2	2	2	1	1	1	2	2	2	1
10545	LaDArT_PAV03965	LG-06	107.525	TGCAGAATTATTTTATTATAAACTTATTGAACAAATTTCCTTACAAATAAAGCAATGAAAAATGCCATA	1	2	2	2	1	1	1	2	1	1	-	1	1	1	1	1	-	1	1	1	1	1	2	1	1	2	1	1	1	1	1	1	1	2	2	2	2	1	1	1	1	-	2	-	1
10555	LaDArT_PAV11139	LG-06	109.25	TGCAGCTATAGCCAACTAAGTGGTTCTTCCAAATATGCAGAATATGTTACAGATCGGAAGAGCGGTTCA	1	2	2	2	1	1	1	2	1	1	2	1	1	1	1	1	2	1	1	-	1	1	2	1	1	2	1	1	1	1	1	1	1	2	2	2	2	1	1	1	1	2	2	-	1
10558	LaDArT_SNP02420	LG-06	109.825	TGCAGTTTCGGCCCATATCGTACTCAACTGAAATCAAATCAAAACGTTTCTACATTATGTTTACAGATC	1	2	2	2	1	1	-	2	1	1	2	1	1	1	1	1	2	1	1	1	1	1	1	1	1	2	1	1	1	1	1	1	-	2	2	2	2	1	1	1	1	2	2	2	1
10564	DAFWAsnp_32476	LG-06	110.975	AATTCTCTGGTCTTCCAATTCTGAAACAGTTGGCCATCACTTCATTATTTTACTCGATATTAAGTCCATGTGTTTATGCTTATAAGTTTACCG[T/G]TGGGTATGTTATTGTT	1	2	2	2	1	1	1	2	1	1	2	2	1	1	1	1	2	1	1	1	1	1	1	1	1	2	1	1	1	1	1	1	1	2	2	2	2	1	1	1	1	2	2	2	1
10566	DAFWAsnp_28351	LG-06	112.125	AATTCTTCAGTAGTTGATAGAAATAGATGAAGCCAATAATGATGAAAATATCAAAACCACTTACAATGGAATCACAAAGGTTATGT[C/T]TACCACAGCATAAATTGAAATTG	1	2	2	2	1	1	1	2	1	1	2	2	1	1	1	1	2	1	1	1	1	1	1	1	1	2	1	1	1	1	1	-	1	2	2	2	2	1	1	1	1	2	2	2	1
10567	LaDArT_SNP07476	LG-06	113.275	TGCAGTGCAACATCGTTGTTATGAAGCGTTCCCAACCGATAGTGCTCCGCTTGAATTTGGTTGGATCCC	1	2	2	2	1	1	1	2	1	1	2	2	1	1	1	1	2	1	1	1	1	1	1	1	1	2	1	1	1	1	1	2	2	2	2	2	2	1	1	-	1	2	2	2	1
10568	LaSNP_055	LG-06	113.85	ATCCCAACCTCGTATTCTCCCACCACCACCTCCAACCTCGAGTTCATCACACGCGCCAAACAACGCATCAAAGACGGCCTCTCCACGCGCCGCCCATGGAACACCATGTTCCACCTCCACTCCTTCTCCCTCCCCCACGGCCTCTCCGACGCCGTTTCCCGTATTCCAACCAACCTCTCCTTCTTCCAGATGAACTACGCCATCGTTCTCCTCCTCGTTCTCTTCCTCAGCCTCCTCTGGCACC	1	2	2	2	1	1	1	2	1	1	2	2	1	1	1	1	2	1	1	1	1	1	1	1	1	2	1	1	1	1	1	2	2	2	2	2	1	1	1	1	1	2	2	2	1
10572	DAFWAsnp_27271	LG-06	114.425	AATTCTGTCATCTGTTTATCTAGATGGGGAACCACTAAATTGGTGGAAAATGTTCCCTATTAATTTACACAACCTGAATG[C/A]AGTGCCAACATACAATCCCATTATGCAGG	1	2	2	2	1	1	1	2	1	1	2	2	1	1	1	1	2	1	1	1	1	1	1	1	1	2	1	1	2	1	1	2	2	2	2	2	1	1	1	1	1	2	2	2	1
10580	DAFWAsnp_16334	LG-06	115	AATTCATTATC[G/A]TACTTGAATTTTAGTTAAATTAAAGCATATATTTGGTTTTCCATCGACCTATAAATTAGGTGGTTTCTACTTTATGTTACTGCTTATTTCTGGTTTAT	1	2	2	2	2	1	1	2	1	1	2	2	1	1	1	1	2	1	1	1	1	1	1	1	1	2	1	1	2	1	1	2	2	2	2	2	1	1	1	1	1	2	2	2	1
10582	DAFWAsnp_28712	LG-06	115.575	AATTCAACTCAAGCAA[A/T]GGTCCGCTCTCTGAAGAATCAAGAACTTAATGTAAATCAATTTGAAACAAACATTAGAAACTCAAAAGGAGGAAAGAATAGATAGAACAAACC	1	2	2	2	2	1	1	2	1	1	2	2	1	1	1	1	2	1	1	1	1	1	2	1	1	2	1	1	2	1	1	2	2	2	2	2	1	1	1	1	1	2	2	2	1
10587	DAFWAsnp_25474	LG-06	117.3	AATTCTTTCTAAGATGAACTAAACAATTGATAAAGCAATGTAT[A/G]CCATAAACAAATGCTTCAATCCAGCATGTATTGACAAAAGATTTGCACAAACACAAGCTTACAAGA	1	2	2	2	2	1	1	2	1	1	2	2	1	1	1	1	2	1	1	1	1	1	2	1	1	2	1	1	2	1	1	2	2	2	1	2	1	1	1	1	1	2	2	2	1
10588	DAFWAsnp_28752	LG-06	117.875	AATTCTTGAAGTAGGTATTATAAGTGCAATAGGACTAATGCC[C/G]ATGAAAACAAGAGATGGTCATGGAACTACAGATGCTTATTGTGTGGCCAAGTATGGTCAGAAATGGA	1	2	2	2	2	1	1	2	1	1	2	2	1	1	1	1	2	1	1	1	1	1	2	2	1	2	1	1	2	1	1	2	2	2	1	2	1	1	1	1	1	2	2	2	1
10594	LaDArT_SNP13439	LG-06	118.45	TGCAGTGAACATAAAGTGTTTGTGATTTACGCTAATTACATGTTGATCCAATTATGATGTCATTTTCCC	1	2	2	2	2	1	1	2	1	1	2	2	1	1	1	1	2	1	1	1	1	1	2	2	1	2	1	1	2	1	1	2	2	2	1	2	1	1	1	1	1	2	2	-	1
10603	DAFWAsnp_34859	LG-06	119.025	AATTCAGTCTCTTCGAAACTCATCATCCCTTCTGAGAACATTTTCATTCAACTTCTTCAGAACCCTTAGTACCTCTTCTCT[T/C]TCTTCACCTTCTTCTTCCTCTGTTTCTG	1	2	2	2	2	1	-	2	1	1	2	2	1	1	1	1	2	1	1	1	1	1	2	2	1	2	1	1	2	1	1	1	2	2	1	2	1	1	1	1	1	2	2	2	1
10610	DAFWAsnp_23715	LG-06	119.6	AATTCTTTTTTTAATTGCAGTTAGACCGACCAGTTTAATCACTCG[A/G]GTTCTATCAATCTAACTAAGTTAGACCATATTTAACACGTCCAAAAACAGTCTGGAAGAGTTCC	1	2	1	2	2	1	1	2	1	1	2	2	1	1	1	1	2	1	1	1	1	1	2	2	1	2	1	1	2	1	1	1	2	2	1	2	1	1	1	1	1	2	2	2	1
10614	DAFWAsnp_26806	LG-06	121.325	AATTCCAACT[G/A]AAGTATCTTCATGGAAGAATTTGGTGGTGTTTAATGCAAGTAACAATTTCTTAAATGGAAGTATTCCACATGATCTAACATCTCTTGCAAAGTTAACAA	1	2	1	2	2	1	1	2	1	1	1	2	1	1	1	1	2	1	1	1	1	1	2	2	1	2	1	1	2	1	1	1	2	2	1	2	1	1	1	1	1	2	2	2	2
10619	DAFWAsnp_29304	LG-06	121.9	AATTCTCTGACCCATGACTTGCAATCCTGAGCCAATGAAGAAATCAAGATCTTCTAGTCTCCA[A/C]CCTTCAACTGGTTCAACTTCATATAGCCATTCAATCACACATGAGT	1	2	1	2	2	1	1	1	1	1	1	2	1	1	1	1	2	1	1	1	1	1	2	2	1	2	1	1	2	1	1	1	2	2	1	2	1	1	1	1	1	2	2	2	2
10629	DAFWAsnp_36148	LG-06	122.475	AATTCTCTATAAGCTTTGTTGTCAACAAATACATTG[C/G]CACTAACCCCTTTCTTTACTCTCACCACTATAGGCCTTCTTGGCAAGCATGTTGTGTTGACACAACTACCCAA	1	2	1	2	2	1	1	1	1	1	1	2	1	1	1	1	2	1	1	1	1	1	2	2	1	2	1	1	2	1	1	1	2	2	1	2	1	1	1	1	1	2	2	2	2
10630	DAFWAsnp_37660	LG-06	123.05	AATTCTCTCAAGTATATTTTGTTG[C/G]GTTCTAAATCAGATGATGTTTATCGCCATGCTCTGGTGAAGGTGGAGGAAGTGCTATCAGTTGTAAGTGCTTAACTGTTTATCCT	1	2	1	2	2	1	2	1	1	1	1	2	1	1	1	1	2	1	1	1	1	1	2	2	1	2	1	1	2	1	1	1	2	2	1	2	1	1	1	1	1	2	2	2	2
10635	DAFWAsnp_30399	LG-06	123.625	AATTCTCTCTTCATGTATCCTTGATTTTATATG[C/G]TTATACAGGAGTGACATCAATTGACACAACTGCTATTGGAGGATTATTGGAGACAAATAAAACATTGGAAAAGAAT	1	2	1	2	2	1	2	1	1	1	1	2	1	1	1	1	2	1	1	1	1	1	2	2	1	2	1	1	2	1	1	1	2	2	1	2	1	1	1	1	1	2	2	2	2
10637	LaDArT_SNP18025	LG-06	124.2	TGCAGCAAGAATCTGATCAGTTACAGATGCAACATATCAATCAACTACATGTTACAGATCGGAAGAGCG	1	2	1	2	2	1	2	1	1	1	1	2	1	1	1	1	2	1	1	1	1	1	2	-	1	2	1	1	2	1	1	1	2	2	1	2	1	1	1	1	1	2	2	2	2
10641	LaDArT_SNP05309	LG-06	124.775	TGCAGTTCAATCGACTTCCTCGAAAAGTGAACATATTCTTGGTAAAGCTGTTGAAATTGCTTCCCGGGA	1	2	1	2	2	1	2	1	1	1	1	2	1	1	1	1	2	1	1	1	1	1	2	1	1	2	1	1	2	1	1	1	2	2	1	2	1	1	1	1	1	2	2	2	2
10644	LaDArT_SNP07439	LG-06	125.35	TGCAGTGAAGTTAGAAGACAATTCTACTTGTTTTTAGCAAAAACAGGAAAGACCATTCAGAAGATATCC	1	2	1	1	2	1	2	1	1	1	1	2	1	1	1	1	2	1	1	1	1	1	2	1	1	2	-	1	2	1	1	1	2	-	1	2	1	1	1	1	1	2	2	2	2
10653	LaDArT_PAV01660	LG-07	0	TGCAGCTAAATCTCGAGCACCAACTGATATGACAACAACACAATCATGTTCCAAGATTAGACAGAACCT	1	2	1	1	2	2	2	1	2	2	1	1	1	1	2	-	1	2	1	1	2	1	2	1	2	1	-	1	1	1	2	1	2	2	2	1	2	2	2	2	1	2	1	-	1
10666	DAFWAsnp_30446	LG-07	0.575	AATTCTTAGTAATTATTATTGACTTTAAATATAATAATAGAAATGAATGGTGAATAATAAAAT[C/T]ATTGTGTATAAATATTATAGTCTTATATTATATTAGATTGTGATAT	1	2	1	1	2	2	2	1	2	2	2	1	1	1	2	1	1	2	1	1	2	1	2	1	2	1	1	1	1	1	2	1	2	2	2	1	2	2	2	2	1	2	1	1	1
10667	DAFWAsnp_33359	LG-07	1.725	AATTCTTTCACCCAATGTGTAAGGAATTATCTTTCTCAGGATGTGAGGTTGTGTCTTTCAACTAGTATC[A/G]CTCTCATAAATCGAATAACAGATATTTTAATCTTTTTAAT	1	2	1	1	2	2	2	1	2	2	2	1	1	1	2	1	1	2	1	1	2	1	2	1	2	1	1	1	1	1	2	1	2	2	2	1	2	2	1	2	1	2	1	1	1
10669	DAFWAsnp_37373	LG-07	2.875	AATTCAGAAATTGAAGTCTGTCCTAGATTTTGGACACAGACTTCCATTCCCTCAAG[C/G]TGTTTTGATTAATGGTCGTGCAAATGGTACATCATTCACAGTTGAACAAGGTA	1	2	1	1	2	2	2	1	2	2	2	1	1	1	2	1	1	2	1	1	2	1	2	1	2	1	1	1	1	1	2	1	2	2	2	1	2	2	1	2	1	2	1	1	1
10672	LaDArT_SNP06763	LG-07	3.45	TGCAGCCTGTGAAAGACTCCAAGGAAAGCTCTGATAGTTCAGAGGACTCGGAGGAAGAAAATGAGAAGG	1	2	1	1	2	2	2	1	2	2	2	2	1	1	2	1	1	2	1	1	2	1	2	1	2	1	1	1	1	1	2	1	2	2	2	1	2	2	1	2	1	2	1	1	1
10689	LaDArT_PAV09119	LG-07	4.025	TGCAGGTTATCCAATTTGGATTACAGAAATAGATGTTGCAGACCAACCGAACCAGGTAAAGTTCAATAA	1	2	1	1	2	2	2	1	2	2	2	2	1	1	2	1	1	2	1	1	2	1	2	1	2	1	1	-	1	-	2	1	2	2	2	1	2	2	1	2	1	2	1	-	1
10692	LaDArT_SNP06445	LG-07	4.6	TGCAGATGATGGATTGTAAGCGGGGTGACCATGTTTGGAACTCTTTGCCTGGTGTATGCAGAGTGTATG	1	2	1	1	2	2	2	1	2	2	2	2	1	1	2	1	1	2	1	1	2	1	2	1	2	1	1	1	1	1	2	2	2	2	2	1	2	2	1	2	1	2	1	1	1
10693	DAFWAsnp_31687	LG-07	5.175	AATTCTTCACCAGTGCTGTCGTGAACTCAAAACCGGGCCAGAAATTCTT[T/C]AGTCTTCTCCCAGGGGAATTAGTCCTTGCTACCATGGATGGATTCAGTAAGTTATATATG	1	2	1	1	2	2	2	1	2	2	2	2	1	1	2	1	1	2	1	1	2	1	2	1	2	1	1	1	1	1	2	2	2	2	2	1	2	2	1	2	1	2	1	1	1
10694	LaDArT_PAV25319	LG-07	6.9	TGCAGCAATAACGCAGGAGACGGCATTTTTTTACAGTAACAACGTAAAATAGTTTACAGATCGGAAGAG	1	2	1	1	2	2	2	2	2	2	2	2	1	1	2	2	1	2	1	1	2	1	2	1	2	1	1	1	1	1	2	2	2	2	2	1	2	2	1	1	1	2	1	-	1
10695	DAFWAsnp_12216	LG-07	7.475	AATTCCCTGGCAGAACTTTCTATAGTCTGAAATTTTGCAACTCCATTAATGAAAGTCACAATACAATATATAAAGCACGACATCTTAAGTATAAAC[A/G]AGAAGACACACAC	1	2	1	1	2	2	2	2	2	2	2	2	1	1	2	-	1	2	1	-	2	1	2	1	2	1	-	1	1	1	-	2	2	2	2	1	2	2	1	1	1	2	1	1	1
10696	LaDArT_SNP02189	LG-07	8.625	TGCAGACTTCACTCAGTGGGCATGGCCATGTTTCTGTAAGTTTGGGATTCTAGTATCCTTCAGTAATTA	1	2	1	1	2	2	-	2	2	2	2	2	1	1	2	2	1	2	1	1	2	1	2	1	1	1	1	1	1	1	2	2	2	2	2	2	2	2	1	1	1	2	1	1	1
10701	LaDArT_PAV01264	LG-07	9.775	TGCAGGCAAATCTTTCTTCCAACAAGAACAGCAAGCAAACCTTTCTTGAAACAAGAATTGCAAGCAAGC	1	2	1	1	2	2	2	2	2	2	2	2	1	1	2	2	1	2	1	1	2	1	2	1	1	1	1	1	2	1	2	2	2	2	2	2	2	2	1	1	1	2	1	-	1
10702	DAFWAsnp_23230	LG-07	11.5	AATTCACTCTCCTCCACCAC[C/T]TGTGAGCACCCTATTCTTTTGGTGTGGATTAACTTAGAAACCAAAGACCAGTTTCCTGCCTTTGATTGTGTTGATCCACAGATAAATTT	1	2	1	1	2	2	2	2	2	2	-	2	1	1	2	2	1	2	1	1	2	1	2	1	1	2	1	1	2	1	2	2	2	2	2	2	2	2	1	1	1	2	1	1	1
10704	LaDArT_PAV14774	LG-07	12.075	TGCAGGTGTAGCAGCTCGTTTGGTAAGAGGAAAAAGCTGAGTCCCAGGACCTCCTCCCAATATGATGGA	1	2	1	1	2	2	2	2	2	2	2	2	1	1	2	2	1	2	2	1	2	1	2	1	1	2	1	1	2	1	2	2	2	2	2	2	2	2	1	1	1	2	1	-	1
10706	DAFWAsnp_25571	LG-07	12.65	AATTCATAACACTGAAAACGTTGGAATTTAAAATCATCGAGGATGATAAATGACATTTGCTTCC[C/T]GATGATGGTGGAAAGAGAATAAAAAAGTTATTTGGAAGGTTAAAT	1	2	1	1	2	2	2	2	2	2	-	2	1	1	2	2	1	2	2	1	2	1	2	2	1	2	1	1	2	1	2	2	2	2	2	2	2	2	1	-	1	2	1	1	1
10720	LaDArT_SNP03047	LG-07	13.225	TGCAGTACCTGGCAAAGGTTCTGTCTATGACAAAGAAATTTCAGTTCCGCAATCTAGTCATCTCATTTC	1	2	1	1	2	2	2	2	2	2	-	2	1	1	2	2	1	2	2	1	2	1	2	2	1	2	1	1	2	1	2	2	2	2	2	2	2	2	1	1	2	2	1	1	1
10723	DAFWAsnp_21751	LG-07	14.375	AATTCGTTCCTGAAGAAGGAAAGC[A/G]CCAACTTTTAGTTAGTTTTGGTTCGTACCACTTTATATGATTTTTCCCACTTTTTCTCATATCTTACATTTTTTATGAAAATTTG	1	2	1	2	2	2	2	2	2	2	-	2	1	1	2	2	1	2	2	1	2	1	2	2	1	2	1	1	2	1	2	2	2	2	2	2	2	1	1	1	2	2	1	1	1
10724	LaDArT_SNP01245	LG-07	15.525	TGCAGAATTTGAGGATGACCCTGATCTTTATGTGCTGAAACCAATAAAGTATGTGGGCATTGAAGTGTA	1	2	1	2	2	2	-	2	2	2	-	2	1	1	2	2	1	2	2	1	2	1	2	2	1	-	1	1	2	1	2	2	2	2	1	2	2	1	1	1	2	2	1	1	1
10727	LaDArT_SNP02050	LG-07	16.1	TGCAGCGAGGAAGAAAGATTCACTACACTGCAAAATTGATCGACGCTGCAAAATTGATCTACTCTCAGC	1	2	1	2	2	2	2	2	2	2	-	2	1	2	2	2	1	2	2	1	-	1	2	2	1	2	1	1	2	1	2	2	2	2	1	2	2	1	1	1	2	2	1	1	1
10729	LaDArT_PAV25555	LG-07	16.675	TGCAGAATGCTGATTATTTCATAACAATTCCAAACGTAGAGTGGCACCTGTAATACCATGATTGAAAAT	1	2	1	2	2	2	2	2	2	2	2	2	1	2	2	2	1	2	2	1	2	1	2	2	1	2	1	1	2	1	2	2	2	2	1	2	2	1	1	1	2	2	1	-	1
10730	LaDArT_PAV01169	LG-07	17.825	TGCAGAGGACAGCATGTGGTATAGTTAGACGGCATCTATTTAGTGGGGCACAAGGATTTTTTACAGATC	1	2	1	2	2	2	2	2	2	2	1	2	1	2	2	2	1	-	2	1	2	1	2	2	1	2	1	1	2	1	2	2	2	2	1	2	2	1	1	-	2	2	1	-	1
10737	DAFWAsnp_37870	LG-07	18.4	AATTCTTTGCCATTTCTCTTCTCTTTTCAGAATCATCATACTATAAACAACAAATTTAGTTCATAAACAAATGACATTATTCAAATA[G/C]AAACGGAGGGGAAAGTAGGCTA	1	2	1	2	2	2	2	2	2	2	1	2	1	2	1	2	1	2	2	1	2	1	2	2	1	2	1	1	2	1	2	2	2	2	1	2	2	1	1	1	2	2	1	1	1
10738	DAFWAsnp_32669	LG-07	18.975	AATTCAACTTGTGCT[T/C]GCAACAATCTCAAAGGCTACTAATTTTCCAAGGGGGTAATGTTATTCCTTTGAAAATATCCACCACCGTTGTTGAGTCACACTCAATCCAAAGG	1	2	1	2	2	2	2	2	2	2	1	2	1	2	1	2	1	2	2	1	2	1	2	2	1	2	1	1	2	1	2	2	2	2	1	2	2	1	1	1	2	2	1	1	1
10739	DAFWAsnp_22444	LG-07	20.125	AATTCACTTACTCCTTATTTTAATTATCAATTCTAAGAAAATTTAATGATTTAAAATAGT[T/C]ATTAAATTTAAACCATTAGATATTTATAGAGTAAGTGGATTTCCCTCAA	1	2	-	2	2	2	2	2	2	2	1	2	1	2	1	2	1	2	2	1	2	1	2	2	1	2	1	1	2	1	2	2	2	2	1	2	2	1	1	1	2	2	1	1	1
10775	DAFWAsnp_31477	LG-07	20.7	AATTCCTGTTAAAATATATTGAGTTCATGAATACTCAAATTGGATAGGCGGTTAACAAATAGT[C/A]GTCAATGTTTAAGACGCTCATTGAGTTTATTGATCCCAAATTGTAA	1	2	2	2	2	2	2	2	2	2	1	2	1	2	1	2	1	2	2	1	2	1	2	2	1	2	1	1	2	1	2	2	2	2	1	2	2	1	1	1	2	2	1	1	1
10782	DAFWAsnp_35925	LG-07	21.275	AATTCAGTGAGCAGAACTGGTTCAGGTACTGCAATCTTCCATTCTTTTATCATTGTAGTTAATTGTTTCTATATTCTGTAAACCAAGATATGTTTTACCCTTTTCATG[T/C]T	1	2	2	2	2	2	2	2	2	2	2	2	1	2	1	2	1	2	2	1	2	1	2	2	1	2	1	1	2	1	2	2	2	2	1	2	2	1	1	1	2	2	1	1	1
10783	LaDArT_PAV05383	LG-07	21.85	TGCAGCACAAAGGATTGCTCCAGCACAATCCTGAAATTAGCAGGCAAGAGAGCATGAAAAGAAGAAAAA	1	2	-	2	2	2	-	2	2	2	2	2	1	2	1	2	1	2	2	1	2	1	2	2	1	2	1	1	2	1	2	2	2	2	1	-	2	1	1	1	2	2	1	-	1
10788	DAFWAsnp_32046	LG-07	24.15	AATTCCAAGTGGCTCTCCTAATTGTAAGATTGTCTTCCACAAATCATAGG[T/C]TGTCCCCTTGGTTTAAATCAATTTTGTACAGTTAATTTAGTTCCATGTGTTTGTTAGAG	1	2	2	2	1	2	2	1	2	2	2	2	1	2	1	1	1	2	2	1	2	1	2	2	1	2	1	1	2	1	2	2	1	2	1	2	2	1	1	1	2	2	1	1	1
10790	LaDArT_SNP17294	LG-07	25.3	TGCAGATAACAACATATGAGAAATGAATTCCTTTAGTTTTCTTATTTTTTTGTATATAAAAAGGGATCA	1	2	2	2	1	2	2	1	2	2	2	2	1	2	1	1	2	2	2	1	2	1	2	2	1	2	1	1	2	1	2	2	1	2	1	2	2	-	1	1	2	2	1	1	1
10806	DAFWAsnp_23002	LG-07	25.875	AATTCAAAAGATAGTGAAGACAAAACCGGATTT[C/T]CCAAAACTGAGTAAATTAAATGATCCCAATACTTACTGAAGCAACATAAGATCCCCATATTTCACATTTTTCTCCT	1	2	2	2	1	2	2	1	2	2	2	2	1	2	1	1	2	2	2	1	2	1	2	2	1	2	1	1	2	1	2	2	1	2	1	2	2	1	1	1	2	2	1	1	1
10811	DAFWAsnp_26098	LG-07	26.45	AATTCAATACAATTCAACATCCTACGCTACTTGCATAAAATGTGTTCTATCAATACAATTTTCTGAAAATTAAAGAAATTAGGATA[T/G]TGTTCTTAGGAAATTTCAAAATC	1	2	2	2	1	2	2	1	2	2	2	2	1	2	1	1	2	2	2	1	2	1	2	2	1	2	1	1	2	1	2	2	1	2	1	2	2	2	1	1	2	2	1	1	1
10817	LaDArT_SNP09446	LG-07	27.6	TGCAGTGATAATCCATATTTTTGTGTACAGACAAATGCAATTGCATCCCTATAACTCAGTGCTTCAGTG	1	2	2	2	1	2	2	1	2	2	2	2	1	2	1	1	2	-	2	1	2	1	2	2	1	2	1	1	2	1	2	2	1	2	1	2	2	2	1	1	2	2	1	1	1
10819	LaDArT_PAV06743	LG-07	28.175	TGCAGCGTTGCACTTCGAGATATTTTGAACGGGGGGGCTTTGCTTTGCAGCCTTTTCAAATTTCAACTG	1	2	2	2	1	2	2	1	2	2	2	2	1	2	-	1	2	2	2	1	2	1	2	2	1	2	1	1	2	2	2	2	1	2	1	2	2	2	1	1	2	2	1	-	1
10820	DAFWAsnp_26907	LG-07	28.75	AATTCCAATTTGAGTA[G/A]CATTTTTTTCTTTTCCACTTTTAGGTGTAGCATTAGGAGATAGTTGGATCTCACCAGAAGATTTTGTGGTATGTAAACCAGTTCTTCTGCTTT	1	2	2	2	1	2	2	1	2	2	2	2	1	2	1	1	2	2	2	1	2	1	2	2	1	2	1	1	2	2	2	2	1	-	1	2	2	2	1	1	2	2	1	1	1
10836	DAFWAsnp_30753	LG-07	29.325	AATTCGAGACAATCTGGGCCCCATATTTTTTCCATTCGGCCCATTGCATATGGGTGGTAAGAAA[C/T]TCTATTTCCTTTCTTCACAACCGTACCATCTGGTAACACGTCATC	1	2	2	2	1	2	2	1	2	2	2	2	2	2	1	1	2	2	2	1	2	1	2	2	1	2	1	1	2	2	2	2	1	1	1	2	2	2	1	1	2	2	1	1	1
10843	DAFWAsnp_23408	LG-07	30.475	AATTCAAGTCAATCGACACTCCTGGTGATTATTTTATTTGATAACATTTAATGTATATGTATTATGAATGTAACAAT[A/T]AATATATTATTTATTATTATTTGTATTAATTA	1	2	2	1	1	2	2	1	2	2	2	2	2	2	1	1	2	2	2	1	2	1	2	2	1	2	1	1	2	2	2	2	1	1	1	2	2	2	1	-	2	2	1	1	1
10845	LaDArT_PAV08561	LG-07	31.625	TGCAGAGAGAATTTGAAAATACCCACCAGGCTTCGTAAAATGTGAAACTATATGAAAACCCCAAAAAAC	1	2	2	1	1	2	2	1	2	2	2	2	2	2	1	1	2	2	2	1	2	1	2	1	1	2	1	1	2	2	2	2	1	1	1	2	2	2	1	1	2	2	1	-	1
10867	LaDArT_PAV08512	LG-07	32.2	TGCAGAATGGATGGAGGACAATGGTCAGATGCAAGCAGACAAAATTACAATTTGAGAGACACAATTGCT	1	2	2	1	1	2	2	1	2	2	2	2	2	2	1	1	2	2	2	1	2	1	2	1	1	1	1	1	2	2	2	2	1	1	1	2	2	2	1	1	-	2	1	-	1
10872	LaDArT_SNP06135	LG-07	32.775	TGCAGAAGCAGAGAATTCATACTAAAGGGATAACTATGAATTCCATAAAGTGCAGGGAGAGAAGAAATT	1	2	2	1	1	2	2	1	2	2	2	2	2	2	1	1	2	2	2	1	2	1	2	1	2	1	1	1	2	2	2	2	1	1	1	2	2	2	1	1	2	2	1	1	1
10912	LaDArT_SNP12243	LG-07	33.35	TGCAGATTTTGGAGGAAATTTTGTGTTCTGAGAAAGGTGTAGATAAGCTTGAGGGGAAAGCTTCTCATA	1	2	2	1	1	2	2	1	2	2	2	2	2	2	1	1	2	2	2	1	2	1	2	1	2	1	1	1	2	2	2	-	1	1	1	2	2	2	1	1	2	2	1	1	1
10996	DAFWAsnp_24668	LG-07	34.5	AATTCAATAACTTCGCTTTTCTTTTCGTATTTTTGCTGTCTCTGATTGAACACGAGAATCAAGAACAATTTACACGTTGAG[C/T]TTTAGATTACAAATGATTGATCTTTCTA	1	2	2	1	1	2	2	1	2	2	2	2	2	2	1	1	2	2	2	1	2	1	2	1	2	1	1	1	2	2	2	2	1	1	1	2	2	2	1	1	2	2	1	1	1
11002	LaDArT_PAV27425	LG-07	35.075	TGCAGCTGCGACAGGTAGGACGAGTTCTCTTTCTGGGGCTGTTGCTTCGTCTTTCCATAATTTCGAAGG	1	2	2	1	1	2	1	1	2	2	2	2	2	2	1	1	2	2	2	1	2	1	2	1	2	1	1	1	2	-	2	2	1	1	1	2	2	2	1	1	2	2	1	-	1
11006	DAFWAsnp_28597	LG-07	35.65	AATTCAAATCAGTGAAATATTTTCTCCTCCTCCTTAAAAAATATTTATTTAAAGATAATAATAATGCATATGAAAAAATATATTGGTGGAGTA[G/C]TTCCCATTTAAAATGC	1	2	2	1	1	2	1	1	2	2	2	2	2	2	1	1	2	2	2	1	2	1	2	1	2	1	1	1	2	2	2	2	1	1	1	2	2	2	1	1	2	2	1	1	1
11048	LaDArT_PAV06886	LG-07	36.8	TGCAGGAATTATTGAGATAGAAAATCCTAATTTAGTGAAAGCAAAGAATATGAAGGCAAAAGATATTGA	1	2	2	1	1	2	1	1	2	2	2	2	2	2	1	1	2	2	2	1	2	1	2	1	2	1	1	1	2	2	2	2	1	1	1	2	2	2	1	1	2	2	1	-	1
11081	LaDArT_SNP19503	LG-07	37.375	TGCAGGAGCAATTTTTATCATCTTTGTATTTGGTATGCTGTGGTGGAAAGGTTGTCTAGGACTTACAGA	1	2	1	-	1	2	1	1	2	2	-	2	2	2	1	1	2	2	2	1	2	1	2	1	2	-	1	1	2	2	2	2	1	1	1	2	2	2	1	1	2	2	1	-	1
11082	LaDArT_PAV23928	LG-07	37.95	TGCAGGAGTAATTATAATCATCTTGGTATTTGGCATACTTTGGTGGAAGGGCTGTTTAGGACAGAAAAG	1	2	1	1	1	2	1	1	2	2	2	2	2	2	1	1	2	2	2	1	2	1	2	1	2	1	1	1	2	2	2	2	1	1	1	2	2	2	1	1	2	2	1	-	1
11099	DAFWAsnp_12136	LG-07	38.525	AATTCTCTATTAATAGCCCATTGAGTTGAGTTCGGCCAAGCATTCAGCCAATCCGGCGAAAGAAGGAATCTATCCAGCCTACTCATAGA[G/A]CTAGATGCTGCATTCTGATG	1	2	1	1	1	2	1	2	2	2	2	2	2	2	1	1	2	2	2	1	2	1	2	1	2	1	1	1	2	2	2	2	1	1	1	2	-	2	1	1	2	2	1	2	1
11113	DAFWAsnp_37850	LG-07	39.1	AATTCAAATTTCTGTACATACCTGATGCACCATGTAGAACCTGCAATATAATGTTAATATAAC[G/A]TTCAAAATATATCGAATTTTGGTTTTAGTCACTCTAATTTATTTTT	1	2	1	1	2	2	1	2	2	2	2	2	2	2	1	1	2	2	2	1	2	1	2	1	2	1	1	1	2	2	2	2	1	1	1	2	2	2	1	1	2	2	1	2	1
11114	DAFWAsnp_30680	LG-07	39.675	AATTCTAACATAAGGCTTTCTGGTTAAAGTCTCTCCTCTTAGAGCAGCAACATAGCGGTCATTGGTATTCTCTTTCCGCTGTAGCTCTCC[A/G]AGGTATTCTGCCAGTCTTT	1	2	1	1	2	2	1	2	2	2	2	2	2	2	1	1	2	2	2	1	2	1	2	1	2	1	1	1	2	2	2	2	1	1	1	2	2	2	1	1	2	2	1	2	1
11118	LaSNP_014	LG-07	40.25	CCGAACCGACGCACTCTCCGAGCTTCGTCAGTTATCCAAACATGACCCGGAAACCCGACCCATGATTTCCGATTCAGGCGCGATCCCTTACATCGCCGAAACCCTTTACTCTTCTTCTCACCTTTCTCAAGATAACGCCGCCGCCACTCTTCTAAATCTTTCTATCTCCGTCAAGGAGCCGTTGATGGCCACGCGCTCCGTCCTTGACGGAATTGCACACATCCTTTCTCATCACAGTACAACATCTTCCGCCGCCGCCGTTCAATCTTCTGCTGCTACCATCCACAGCCTACTCGCCACAGTGGAAGGCTTCCGATCCGTTGTCGGATCGAAGCGTGAGATTGTCTACGCGCTTGTTGATATTCTTAGAAGCCATAATTCATGTCCTCCGAGAACGAT…	1	2	1	1	-	2	1	2	2	2	2	2	2	2	1	1	2	2	2	1	2	1	2	1	2	1	1	1	2	2	2	2	1	1	1	2	2	2	1	1	2	2	1	2	1
11129	DAFWAsnp_22693	LG-07	40.825	AATTCATTCACTTCCAATCCTATTCAAGAAAACCTAAGACACCTTTATTGGAGATAATG[G/A]TATTTCAATAAGTAATGTTGTAAAGATGAATAATTATATCAAATTCTTGG	1	2	1	1	2	2	2	2	2	2	2	2	2	2	1	1	2	2	2	1	2	1	2	1	2	1	1	1	2	2	2	2	1	1	1	2	2	2	1	1	2	2	1	2	1
11155	DAFWAsnp_38698	LG-07	41.4	AATTCAGGTGTATCCGTGTGGCACAGAAAACGGTGTCGTATAGAAATGTTACGACA[G/A]GTGGTAAGGTTTCGAATGAGACAAAACTCACATGTTAATTTGTGAGTGTTTTT	1	2	1	1	2	2	2	2	2	2	2	2	2	2	1	1	2	2	2	1	2	1	2	1	2	1	1	1	2	2	2	2	1	1	1	2	2	2	1	1	2	2	1	2	1
11160	DAFWAsnp_37464	LG-07	41.975	AATTCTGTTAACTATATAGTTCTAATTTTTGTTGTCTGATACAATTTAATGTTTG[A/C]ACAAGGAGAGATCCATAGAAGATGCAATGAGAAATATTTTTTGTTTAAACATAT	1	2	1	1	2	2	2	2	2	2	2	2	2	2	1	1	2	2	2	1	2	1	2	1	2	1	1	1	2	2	2	2	1	1	1	2	2	2	1	1	2	2	1	2	1
11161	LaSNP_168	LG-07	42.55	AATCTAGCTAAGGGGATGGGTTTCTTTTGCCTTTATCTCTTCCACTTTCTTCTATGGTGGTTGATTTTAGAAGGAAAAATATGCAAGTTCAGATCATTGAGGGTTTGTTTGATTCATACTTGAGTCTGTATATGGAATATAGATGTATGTAAATGAGATATGGG	1	2	1	1	2	2	2	2	2	2	2	2	2	2	1	1	2	2	2	1	2	1	2	1	2	1	1	1	2	2	2	2	1	1	1	2	2	2	1	1	2	2	1	2	1
11183	DAFWAsnp_24334	LG-07	43.125	AATTCTTAGAAATTAAGAAA[T/C]AAATAGGAAAATGATCTAAAATCAACTATAATTAACATAATAAAACTGTAAGTAATGTCAAATGCATACAGGAATAAAGACACTGCAAG	1	2	1	1	2	2	2	2	2	2	2	2	2	2	1	1	2	2	2	1	2	1	2	1	2	1	1	1	2	2	2	2	1	1	1	2	2	2	1	1	2	2	1	2	1
11201	DAFWAsnp_16303	LG-07	43.7	AATTCCTTAGAGTG[T/A]CAAGTTGCAAAACGTCGAAGGAAATTTGGTACACCCTAGAAAGGATATATGGAGCCAAAGAAGTACAAAGGTCTACAACAAATGGTGAAGTATCA	1	2	1	1	2	2	2	2	2	2	2	2	2	2	1	1	2	2	2	1	2	1	2	1	2	1	1	1	2	2	2	2	1	1	1	2	2	2	1	1	2	2	1	2	1
11209	LaDArT_PAV15893	LG-07	44.275	TGCAGTGGAAAAAAGACAGAAGAAAAAGGTCAAAATATTGAGGTGAGATCCATCTACAAGATATTGAGC	1	2	1	1	2	2	2	2	2	2	2	2	2	2	1	1	2	2	2	1	2	1	2	1	2	1	1	1	2	2	2	2	1	-	1	2	2	2	1	1	2	2	1	-	1
11221	DAFWAsnp_27276	LG-07	44.85	AATTCAAATATTATGAATGTAAGTTAAAGTAATATCTATTATTGGTCATAAAATGTTACAAGTTACAACAAACAAAATTGAGTCACATTTAATAATTTTGCGAC[C/A]ATGTT	1	2	1	1	2	2	2	2	2	2	2	-	2	1	1	1	2	2	2	1	2	1	2	1	2	1	1	1	2	2	2	2	1	1	1	2	2	2	1	1	2	2	1	2	1
11227	LaDArT_SNP16088	LG-07	45.425	TGCAGCTCAACATTTGGTTACCAACAATGGACTTCTTGTCTCATCAAATGATCATTACGGTGCATCGCA	1	2	1	1	2	2	2	2	2	2	2	2	-	1	1	1	2	2	2	1	2	1	2	1	2	1	1	1	2	2	2	2	1	1	1	2	1	2	1	1	2	2	1	2	1
11232	DAFWAsnp_20802	LG-07	46	AATTCATACAATTAGAGCTTCACCAATCTCTAAGTAAATGAACTTTCAACTCA[G/C]AGAAGCATTCCATTGTTTTGGTTATGATTTATCTGAACACCCTCTGTATATGTGTG	1	2	1	1	2	2	2	2	2	2	2	2	2	1	1	1	2	2	2	1	2	1	2	1	2	1	1	1	2	2	2	2	1	1	1	2	1	2	1	1	2	2	2	2	1
11235	LaDArT_PAV13759	LG-07	46.575	TGCAGTCCAACTATAATCATACTTTTTTTTTACAACTAGATGAGGTTGACTACATGAATGAACTACTAT	1	2	1	1	2	2	2	2	2	2	2	2	2	1	1	1	2	2	2	1	2	1	2	1	2	1	1	1	2	2	2	2	1	1	1	2	1	2	1	1	2	2	2	-	1
11264	DAFWAsnp_22917	LG-07	47.15	AATTCTCTATTCTTCTACATCTTTTTCTTATAATTTTCTTGGAGAATTTCCACTCCAAAGTAGTTTAGGTAAGTGTAGTTTATAGTTTTTCTTTCAAGCCATTAAA[A/C]CGG	1	2	1	1	2	2	2	2	2	2	2	2	2	1	1	1	2	2	2	1	2	1	2	1	2	1	1	1	2	2	2	2	2	1	1	2	-	2	1	1	2	2	2	2	1
11269	DAFWAsnp_17619	LG-07	48.3	AATTCTTCTTGAAGGAGCCAACCACACAGCATATTCCAAAATAGTGTG[C/A]CACATTCTTCTCTCTTTTTCTCCTTTATTTAATTCCAAAATATTTAAGCAGCATTGTGATC	1	2	1	1	2	2	2	2	2	2	2	2	2	1	1	1	1	2	2	1	2	1	2	1	2	1	1	1	2	2	2	2	2	1	1	2	1	2	1	1	2	2	2	2	1
11282	LaDArT_PAV26131	LG-07	48.875	TGCAGTAAGAAGTGACCTTACATTTATACCGATTAGTCTAGTGCGGAAATACCACTGCCTTTGTGATAT	1	2	1	1	2	2	1	2	2	2	2	2	2	1	-	1	1	2	2	1	2	1	2	1	2	1	1	1	2	2	2	2	2	1	1	2	1	2	-	-	2	2	2	-	1
11305	DAFWAsnp_25616	LG-07	49.45	AATTCTTCATCGGATCCTCCCTTGAAATTACGTTTCTTCC[C/A]AAAAATACTATGCAAACTTTTGTAGATGCCCTTAAGCCCACAGTAGCATGCCTTTTGTTGCAAATTTTG	1	2	1	2	2	2	1	2	2	2	2	2	2	1	1	1	1	2	2	1	2	1	2	1	2	1	1	1	2	2	2	2	2	1	1	2	1	2	1	1	2	2	2	2	1
11344	DAFWAsnp_26061	LG-07	50.025	AATTCCAAACCTTTTTTGTGTGTGTTTTAGATAAGACTAGTTTTGCACAACTTCTTGAGTACATTCTAATCTCTTATTTCTAAACAT[A/G]ACATAGGTATTTAAGTTCTAAA	1	2	1	2	2	2	1	2	2	2	2	2	2	1	1	1	1	2	2	1	2	1	2	1	2	1	1	1	2	2	2	2	2	1	1	2	-	2	1	1	2	2	2	2	1
11350	LaDArT_SNP15242	LG-07	50.6	TGCAGGTACTAACCATTTAGACTATAAATCATTTGCTCCTTGGTCCCTGTTGTTTACAGATCGGAAGAG	1	2	1	2	2	2	1	2	2	2	2	2	2	-	-	1	1	2	2	1	2	1	2	1	2	1	1	1	2	2	2	2	2	1	1	2	1	2	1	2	2	2	2	2	1
11351	DAFWAsnp_38781	LG-07	51.175	AATTCTTGGTTCAACAATTTATTCCGTTAC[G/T]TTCTATGATACCTTTCTGGTGTTCAGTACTTGGATTCTCTGTGGGTTTCGTTAGTAGATATGCCAAAGGGATTGGATTT	1	2	1	2	2	2	1	2	2	2	2	2	2	1	1	1	1	2	2	1	2	1	2	1	2	1	1	1	2	2	2	2	2	1	1	2	1	2	1	2	2	2	2	2	1
11352	DAFWAsnp_23694	LG-07	51.75	AATTCAAATCTTATCATAGTTCATAAACCCTTCTCATTCAATTCA[A/G]AAGAAAGAAATAAAAATAATGGGTGCAGAAACATTCTTGGAAGTGATATTAGCAATATTGCTTC	1	2	1	2	2	2	1	2	2	2	2	2	2	1	1	1	1	2	2	1	2	1	2	1	2	1	1	1	2	2	2	1	2	1	1	2	1	2	1	2	2	2	-	2	1
11361	DAFWAsnp_21104	LG-07	52.325	AATTCCATTCCATCACCATTCCTACTTTAGCAGGGTCTACAACAATTCCTTCGCTTGATATCATATGCCCGAGAAAATTCACTTATTCTAACCAAAAATCA[T/C]ACTTTGAC	1	2	1	2	2	2	1	2	2	2	2	2	2	1	1	1	1	2	2	1	2	1	2	1	2	1	1	1	2	2	2	1	2	1	1	2	1	2	1	2	2	2	2	2	1
11467	DAFWAsnp_30546	LG-07	52.9	AATTCCAGCCTCGCTGCCTCTCGGTTTAGAAGATCTATCGACGAAGATGGTCCATACCTGCTCCAGATCGCCCTCTGGTGCGGCTAGCTCG[G/A]CCATGAAGTCAGATAGGA	1	2	1	2	2	2	1	2	2	2	2	2	2	1	1	1	1	2	2	1	2	1	2	1	2	1	1	1	2	2	2	1	2	1	1	2	1	2	2	2	2	2	2	2	1
11468	DAFWAsnp_20652	LG-07	53.475	AATTCCCGTAAGGTGTGGATTCTTGTATAACTTTTCAATGACACAAGGCTTCTTTGTAATCCCTAAACACTTGTGAAGATATCC[C/T]TAGTCACTTATGTTTTAGCCCAGAC	1	2	1	2	2	2	1	-	2	2	2	2	2	1	1	1	1	-	2	1	2	1	2	1	2	1	1	1	2	1	2	1	2	1	1	2	1	2	2	2	2	2	2	2	1
11469	DAFWAsnp_35022	LG-07	54.05	AATTCAATAAAAATGAT[G/A]GTCCAGTACACGAGGCTCTCAACTAGTGGGGTCTATCGGTCTAGTGAGGGTAGATATACACAATCTTGCCCTTGCCTGCAAAGAGGCTATGA	1	2	1	2	2	2	1	2	2	2	2	2	2	2	1	1	1	2	2	1	2	1	2	1	2	1	1	1	2	1	2	1	2	1	1	2	1	2	2	2	2	2	2	2	1
11473	LaDArT_SNP02119	LG-07	54.625	TGCAGATTTCGTTTGAGAAGGAAGATCTACATGGAAGGCAGAACCTGTGCCTTGACAATATTTTAGCTG	1	2	1	2	2	2	1	1	2	2	2	2	2	2	-	1	1	2	2	1	2	1	2	1	2	1	1	1	2	1	2	1	2	1	1	2	1	2	2	2	2	2	2	2	1
11475	DAFWAsnp_25500	LG-07	55.2	AATTCCTTAAATAAAAAGAATCTAATATCCACTACTAGACCTTTGGAC[A/C]TTCTCCATATGGACTTGTTTGGACCATCGCAAATTATGAGTTTTGGTGGAAGTTATTACGC	1	2	1	2	2	2	1	1	2	2	2	2	2	2	1	1	1	2	2	1	2	1	2	1	2	1	1	1	2	1	2	1	2	1	1	2	1	2	2	2	2	2	2	2	1
11477	LaSNP_157	LG-07	55.775	ACCACCTCTATAACCACTGCGGGTTCCACATCACCCACCGCACATTTCTCTCTTCGCAGCATAAACCTCCGTCACCAAAATCCCTTTCGCACGAACTCTCCTCATTTTCGTTCTGCTTCGAGAACCTGTGCAGCCCGACACCACTTTTCTTTCTGCACCACTTCCTATTCCCTCACCAGGTTTCTTCTTTAGCTAGATATTAACT	1	2	1	2	2	2	1	1	2	2	2	2	2	2	2	1	1	2	2	1	2	1	2	1	2	1	1	1	2	1	2	1	2	1	1	2	1	2	2	2	2	2	2	2	1
11486	DAFWAsnp_21040	LG-07	56.925	AATTCTGA[T/C]GGATGTGACTTGCATAAGACCTGTCCGAGAAATCCATGCAATAAGTTCTTTGTACGATTGAGTTTCAGCACAAAATATGATTCTGACAAAAAGAAATACTT	1	2	1	2	2	2	1	1	2	2	2	2	2	1	2	1	1	2	2	1	2	1	-	1	2	1	1	1	2	2	2	1	2	1	1	2	1	2	2	2	2	2	2	2	1
11489	LaDArT_PAV21233	LG-07	57.5	TGCAGGAAACAGCATCCTGATAAGTTACTTCCTAATAAAAAAGTGGGAAGTGACATAAAGAAATTGATA	1	2	1	2	2	2	1	1	2	2	2	2	2	1	2	1	1	2	2	1	2	1	2	2	-	1	1	1	2	2	2	1	2	1	1	2	1	2	2	2	2	2	2	-	1
11493	Iucundus	LG-07	59.8	#N/A	1	2	1	2	2	2	1	1	2	2	2	2	1	2	2	1	1	2	1	1	2	1	2	2	2	1	1	1	2	2	2	1	2	1	1	2	1	2	2	2	2	2	2	2	1
11495	DAFWAsnp_24660	LG-07	60.375	AATTCTAAATAGGGCTTAGGAAGTCAAATCATTGCATGTTATCTCTAGGTTTCAATGCATTGCATTCTTGCATATTTTCTTGATTTGTTTAAGAGTGAAAGTCGGAAAA[A/T]	1	2	1	2	2	2	1	1	2	2	2	2	1	2	2	1	1	2	1	1	2	1	2	-	2	1	1	1	2	2	2	1	2	1	1	2	1	2	2	2	2	2	2	2	1
11511	DAFWAsnp_34676	LG-07	60.95	AATTCATGAAATCATTCTATTATTAACAAATTATGATTGCCTATTTTCCTTCCATTTCAACTACTTCATTCTAATAATAAAAGATGTGGTGCATTTATCTGATTTTTT[T/C]A	1	2	1	2	2	2	1	1	2	2	2	2	1	-	-	1	1	2	1	1	2	1	2	1	2	1	1	1	2	2	2	1	2	1	1	2	1	2	2	2	2	2	2	2	1
11522	DAFWAsnp_20764	LG-07	62.1	AATTCACTTCCCCTTTCCAAAGTTTGTTATGTTTTTCTCAAATCCCCTTTCCATGTATATTTGAATGTATAACT[C/T]TGAAATTATGATTTGTTTTCTTTGTTTCTTATTTT	1	2	1	2	2	2	1	1	2	2	2	2	1	2	2	1	1	2	1	1	2	1	2	1	2	1	1	1	2	2	2	1	2	1	1	2	1	2	2	2	2	2	2	2	1
11525	DAFWAsnp_38466	LG-07	63.25	AATTCTATAGCATTTGAAGTGTCATCATATGTCACTCACATTCATC[C/A]TATATACTAGTAGGATACTCATGCATTCGCACGGGTGGTAATATATTTTGTATAAATTTAATT	1	2	1	2	2	2	1	1	2	2	1	2	1	2	2	1	1	2	1	1	2	1	2	1	2	1	1	1	2	2	2	1	2	1	1	2	1	2	2	2	2	2	2	2	1
11530	DAFWAsnp_37871	LG-07	64.4	AATTCTGTAGTAGAAAATTTGGAAATTTTTGCAA[A/G]GATCACGGTCTTGTCAGATATTATATCGTGAGACACACTCCACAACAAAATGGACTTTCAGAATGAATGAATAGA	1	2	1	2	1	2	1	1	2	2	1	2	1	2	2	1	1	2	1	1	2	1	2	1	2	1	1	1	2	2	2	1	2	2	1	2	1	2	2	2	2	2	2	2	1
11536	LaDArT_PAV07238	LG-07	64.975	TGCAGTCTTTACCGGTTCTGAGGTAAGAATATATATTTGAGCACATCTAAACATGTCTTTGTCACAAAT	1	2	1	2	1	2	1	1	2	2	1	2	1	2	2	1	1	2	1	1	2	1	2	1	2	1	1	1	-	2	2	1	2	2	1	2	1	2	2	2	2	2	2	-	1
11543	DAFWAsnp_28183	LG-07	65.55	AATTCTTGCATTATGAT[G/A]GCTCCACAAAATGACATTTCTTCTTGCTTGTTACCTGCAAAGTAAAAACATGGATTAATATATGTACAAACTATCCACTTGGTTAGAAAAGT	1	2	1	2	1	2	1	1	2	2	1	2	1	2	2	1	1	2	1	1	2	1	2	1	2	1	1	1	2	2	2	1	2	2	1	2	-	2	2	2	2	2	2	2	1
11547	DAFWAsnp_22434	LG-07	66.125	AATTCAACA[G/A]CGCATTCTCAAAACAAACGCTGTTGTTTTCGTTGAATATAACAACGCATGAACAGAAAAGTGTTGTTGAATACTTATCTCTCATTCATTCTCTTTTAGAT	1	2	1	2	1	2	1	1	2	2	1	2	1	2	2	1	1	2	1	1	2	1	2	1	2	1	1	1	1	2	2	1	2	2	1	2	1	2	2	2	2	2	2	2	1
11569	LaDArT_PAV27218	LG-07	66.7	TGCAGATCTATTACTCGAATATGACAGACTCTTGGAAGAGAACCAAAATCTTCAGGCTCAAACACTAAG	1	2	1	2	1	2	1	1	2	2	1	2	1	2	2	1	1	2	1	1	2	1	2	1	2	1	1	1	1	-	2	1	2	2	1	2	1	2	2	-	2	2	2	-	1
11574	LaSNP_333	LG-07	67.85	CCAAGTCCTTGCAAATCCAAAGGCTTCATAAAGTTAAAGATATCACCTAAGTTAAAAGAACCAAGTAATTCTCCAATTTCCCTTATCACCTTTCTTAACTTTCCAACTTCATCATTGGTTCCAAGACTCTTCTTACCCATTGTCATTCTTGAAATGATGTTGTTGGTGTGCCTAATGAGTTCTTGTCTCATTTCAACACTTTTACCAGCTTCAGAAATCTCCAAAATATTCTTCAGAAAACACTTAATCTCATCTTCACGAATGTTAACAAAATGCTCAAGTGTTTTACCACTCAACAACTCAGTGAGACAAAGCTTCTTCAAGAACCTCCAATAAGTACCATAAGGTATGAAAAAATAATCAGCAGCACCATAAGTCAAATTCTCACTAGCAATCATA…	1	2	1	2	1	2	1	1	2	2	1	2	1	-	2	1	1	2	1	1	1	1	2	1	2	1	1	1	1	-	2	1	2	2	1	2	1	2	1	2	2	2	2	2	1
11575	DAFWAsnp_27779	LG-07	68.425	AATTCAAATTCTGGAAATAGTC[G/T]GGTCGCTCATTTTTGAGGTGTAATGATCTTACTGTTTTGAGATGAAATTTTTGAAAAGGTTGTATATGTGTCCCCCAATAATGTTTA	1	2	1	2	1	2	1	1	2	2	1	2	1	2	2	1	1	2	1	1	1	1	2	1	1	1	1	1	1	2	2	1	2	2	1	2	1	2	1	2	2	2	2	2	1
11576	LaDArT_PAV16117	LG-07	69	TGCAGAACTTCTTTATCAAGTTGGACAGCATTTGTGTAGCTAACATACCTTCATCTTGATTATGAGTTA	1	2	1	2	1	2	1	1	-	2	1	2	1	2	2	1	1	2	1	1	1	1	2	1	1	1	1	1	1	-	2	1	2	2	1	2	1	2	1	2	1	2	2	-	1
11577	DAFWAsnp_30590	LG-07	70.15	AATTCGGTCTAAAACGGACATCTAAAATGGCCGATTGGTGTTTCTCCGGCATGCTTTCTGTCTGCAGAGTTTCCATGTTCCACAGAACAACCTAATACATTCCCCCAC[C/A]A	1	2	1	2	1	2	1	1	2	-	1	2	1	2	2	1	2	2	1	1	1	1	2	1	1	1	1	1	1	2	2	1	2	2	1	2	1	2	1	2	1	2	2	2	1
11580	DAFWAsnp_32453	LG-07	70.725	AATTCGAATGAATTTAATTTTGTTAGATTTAAATGGATAGTGGATAAGTATCTCCTAATCCAAACTTCATTAGCAATATTATGTCAAAGCCATGAGGGAA[T/C]TAATCCTCC	1	2	1	2	1	2	1	1	2	1	1	2	1	2	2	1	2	2	1	1	1	1	2	1	1	1	1	1	1	2	2	1	2	2	1	2	1	2	1	2	1	2	2	2	1
11589	DAFWAsnp_24290	LG-07	71.3	AATTCAAATATATTATACTCTTATTATATGCCATATCTTTGGACTCTAAAATCTACACGCCACAAAAAGGGA[G/T]TTTTGAAACCTTGTGTTTGCATGGAAAAAAAGGTTAG	1	2	1	2	1	2	1	1	2	1	1	2	1	2	2	1	2	2	1	1	1	1	2	1	1	1	1	1	1	2	2	1	2	2	1	2	1	2	1	2	1	2	2	2	1
11598	DAFWAsnp_29196	LG-07	73.6	AATTCATAGCCATAAC[A/C]TGCTTGGTGACTTCCTCTAAAGTAATGGCCCAGTCAAAGCAACACCACCTTGGGGCGGCATCACAGGAGTCGAGACAATATAATTCTCAATAT	1	2	1	1	1	2	1	1	2	1	1	2	1	2	2	1	2	2	1	1	1	1	2	1	1	1	1	1	1	2	2	1	2	2	1	2	1	1	1	2	1	2	1	2	1
11600	LaDArT_PAV27471	LG-07	74.75	TGCAGGACCAACAATAGTAAAAGCAGGACAACATTTAGAGTGCCTATCCCCATGTGATGGAGGAATTCG	1	2	1	1	1	2	-	1	2	1	1	2	1	2	1	1	2	2	1	1	1	1	2	1	1	1	1	1	1	2	2	1	2	2	2	2	1	1	1	2	1	2	1	-	1
11605	LaDArT_SNP18548	LG-07	75.325	TGCAGGACCAACAATAGTAAAAGCAGGACAACATTTTCAGTGCCTATCCCCATGTGATGGAGGAATTCG	1	2	1	1	1	2	1	1	2	1	1	2	1	2	-	1	2	2	1	1	1	1	2	1	1	1	1	1	1	2	2	1	2	2	2	2	1	1	1	2	1	2	1	-	1
11606	LaDArT_PAV07057	LG-07	76.475	TGCAGGTGCAAAAGAAGCAAATGCAGTTGCCCCACATTTTGGTCAGATACTTTATTTGTAAATAGATTC	1	2	1	1	1	2	1	1	2	1	1	2	1	2	1	1	2	2	1	1	1	1	2	1	1	1	1	1	2	2	2	1	2	2	2	2	1	1	1	2	1	2	1	-	1
11611	DAFWAsnp_32727	LG-07	77.05	AATTCCATAGATTTACTTGACGTTGCTTTTGACCTAAGAAAATTTACTTGTTAGTAAGGT[C/A]TAGATAAGATTTTTCACCATAGGTTTTGGGCTACACCATTCTATTGAAA	1	2	1	1	1	2	1	1	2	1	1	2	1	2	1	1	2	2	1	1	1	1	2	1	1	1	1	1	2	2	2	1	2	2	2	2	1	1	1	2	1	2	1	2	1
11624	LaDArT_SNP04915	LG-07	77.625	TGCAGTAATGATTATTTAGTTTATGTAACCTGTGAAATAACAGATTGGTTGAATATCTCTAGTTTTAGC	1	2	1	1	1	2	1	1	2	1	1	2	1	2	1	1	2	2	1	1	1	1	2	1	1	1	1	1	2	2	2	1	2	2	2	2	1	1	1	2	1	2	1	2	1
11630	LaDArT_PAV28543	LG-07	78.2	TGCAGTTGTTGTGGTCGCCATGTGGTTGGGAGACAACCAAATATAGACATTACGGTCTCAGTCGTAGTC	1	2	1	1	1	2	1	2	2	1	1	2	1	2	1	1	2	2	1	1	1	1	2	1	1	1	1	1	2	2	2	1	2	2	2	2	1	1	1	2	1	2	1	-	1
11636	LaDArT_SNP03997	LG-07	78.775	TGCAGCAAAGAAAGCTTTCAGTCACACAAGAAAAAAAGTAACAAAGTTTATTTTGGATTGGCAATGGAT	1	2	1	1	1	2	1	2	2	1	1	2	1	2	1	1	2	2	1	1	1	1	2	1	1	1	1	1	2	2	2	1	2	2	2	2	1	1	1	2	1	2	1	2	1
11638	DAFWAsnp_23580	LG-07	79.925	AATTCCGAGATTCTGATCAAAAAGACAAAGTTGTAGAAATGGGTATGT[A/G]CTATTTATATTTTTCAATTTTAGAAATATTGTTATATTATGGATATTAATAGGTTTGTATT	1	2	1	1	1	2	1	2	2	1	1	2	1	2	1	1	2	2	1	1	1	-	2	1	1	1	1	1	2	2	2	1	2	2	2	2	1	1	1	2	1	2	1	2	1
11641	DAFWAsnp_32666	LG-07	80.5	AATTCACCATTTTCCAAATATCGGTTACAATAGCTGCAAATTAGGGAAAGAGGAACGCTTACCCAGATGGAAAATTTGGAGGA[T/C]CGGCAGGCCTACCAAATCCAGCACCA	1	2	1	1	1	2	1	2	2	1	1	2	1	2	1	1	2	2	1	1	1	1	2	1	1	1	1	1	2	2	2	1	2	2	2	2	1	1	1	1	1	2	1	2	1
11647	LaDArT_PAV20182	LG-07	81.65	TGCAGAATGGGTATAAAGAATCTACTTGTCTTGTCTTACTTTCCTTGACCCCTCTTATTTTTATCAATG	1	2	1	1	1	2	1	2	2	1	1	2	1	2	1	1	2	2	1	1	1	1	2	1	1	1	1	1	2	2	2	1	2	2	2	2	1	1	1	1	1	2	1	-	1
11648	DAFWAsnp_35973	LG-07	82.225	AATTCCTTTAGTTT[C/T]AACCATGATCGCTTTCTATAGAGTCCAACAATAGTGGTCTTGAAACCAACCCCAAACCGGGCCAATAATGAAATGTATGTAGAATTTTTTATTTT	1	2	1	1	1	2	1	2	2	1	1	2	1	1	1	1	2	2	1	1	1	1	2	1	1	1	1	1	2	2	2	1	2	2	2	2	1	1	1	1	1	2	1	2	1
11652	LaDArT_SNP06662	LG-07	82.8	TGCAGCATCACCAGAGGAAAAAGTGACCCTCAGAATTTTGGTAGATGAAAAGAAAAATAAAGTTGTGTA	1	2	1	1	1	2	1	2	2	1	1	2	1	1	1	1	2	2	1	1	1	1	2	1	1	1	1	1	2	2	2	1	2	-	2	2	1	1	1	1	1	1	1	2	1
11673	DAFWAsnp_24372	LG-07	83.375	AATTCTTTCTTGTGGAAAAAG[A/G]TAGACAATGGTGTGGAAAGGGTGAGGAAGAAGAAATGATTGGAAAATATTGAAAAATGTTGTAGAAGAATGATGGATCCATATCTGTT	1	2	1	1	1	2	1	2	2	1	1	2	1	1	1	1	2	2	1	1	1	1	2	1	1	1	1	1	2	-	2	1	2	2	2	2	1	1	1	1	1	1	1	2	1
11674	DAFWAsnp_18978	LG-07	84.525	AATTCAATCACAATAACAAGAACAATTATCGACAATGATCTGCTGTCCCAAAATATGTTCGAACCAATGAAAA[T/C]ATGTCATGTATATTAAAAAATGAAATATTCATTATT	1	2	1	1	1	2	1	2	2	1	1	2	1	1	1	2	2	2	1	1	1	1	-	1	1	1	1	1	2	2	2	1	2	2	2	2	-	1	1	1	1	1	1	2	1
11675	LaDArT_SNP15421	LG-07	85.675	TGCAGAAACCCGACTAAAGCGGGTAGCTAAGAAGGAGGGTAGCTCGGATTGATAGAGCCTAGAGGTAGA	1	2	1	1	1	2	1	2	2	1	1	2	1	1	1	2	2	2	1	1	1	1	2	1	1	1	1	1	2	2	2	1	2	2	2	2	1	1	1	1	1	1	1	2	1
11677	DAFWAsnp_23865	LG-07	86.825	AATTCTTCATTCAATCCCTTTAGCAAACACAAATCATATTCATTTTTCCTATATGCCCTGAAGAT[A/G]TTGATTTGACCACACTTACACTTGATGTTGCAAGTGCATGATAG	1	2	1	1	1	2	1	2	2	1	1	2	2	1	1	2	2	2	1	1	1	1	2	1	1	1	1	1	2	2	2	1	2	2	2	2	1	1	1	1	1	1	1	2	1
11678	LaDArT_SNP12235	LG-07	87.975	TGCAGATAAACATATAAGGTTGAATCAAATGCCGAATATCGATATCGCAGCGTAAAAGCACATCCTGAA	1	2	1	1	1	2	1	2	2	1	1	2	2	1	1	2	1	2	1	1	1	1	2	1	1	1	1	1	2	2	2	1	2	2	2	2	1	1	1	1	1	1	1	2	-
11686	DAFWAsnp_38575	LG-07	88.55	AATTCATGGGTTGCTTT[G/T]CCTTCTATTTCAACATCCAAAATTCTATCTATGCAGAGTTACTTGCAGCTATAATGGCTGTCACAATTGCCCATGACAAAGGATGGATGTCT	1	2	1	1	1	2	1	2	2	1	1	2	2	1	1	2	1	2	1	2	1	1	2	1	1	1	1	1	2	2	2	1	2	2	2	2	1	1	1	1	1	1	1	2	1
11690	DAFWAsnp_30242	LG-07	90.275	AATTCGATTTTTGAGAGTAACAATCACACACCCCGAAAGAGATTTGTTCCTTCCGATGAATAATACCTTGGTAATATAAAAAATATAGA[A/G]GCCTAATGTCTCACCAAATT	1	2	1	1	1	2	1	2	2	1	1	2	2	1	1	2	1	2	1	2	1	1	2	1	1	1	1	-	2	2	2	2	2	2	2	2	1	1	1	1	1	1	1	2	1
11691	DAFWAsnp_32445	LG-07	91.425	AATTCACTCCGAAGGAAGCTAGAATGTCCGCGCAAGAGTTTCCTTCCCTGAATATGTGAGAAACCTTGAGCCTCAAGGAAGTAATGATCCTCTTG[T/C]AATGCTCCTAGTAA	1	2	1	1	1	2	1	1	2	1	1	2	2	1	1	2	1	2	1	2	1	1	2	1	1	1	1	1	2	2	2	2	2	2	2	2	1	2	1	1	1	1	1	2	1
11697	LaDArT_PAV15841	LG-07	92.575	TGCAGGATAAGACTGGACACATCTATCCTCCTCAGATTCCACTAAGTGGGAGCCTCGTGTATTGGGCCG	1	2	1	1	1	2	1	1	2	1	1	2	2	1	1	2	1	2	1	-	1	1	2	1	1	1	1	1	2	1	2	2	2	2	2	2	1	2	1	1	1	1	1	-	1
11698	DAFWAsnp_19896	LG-07	93.15	AATTCCCAAAAATGTATAATTACA[G/A]CATTTTTATTTTTATTATTAAAGAAAGTAGAAATAGAAAAAGAATTAATAACATAAGAAAAGCATTAATCATTAACTCTTAGGAG	1	2	-	1	1	2	1	1	2	1	1	2	2	1	2	2	1	2	1	2	1	1	2	1	1	1	1	1	2	-	2	-	2	2	2	2	1	2	1	1	1	1	1	2	1
11700	DAFWAsnp_34733	LG-07	93.725	AATTCTTCAAGGCACGAATTTTTGGAGATTGCCTCGGTTTGTTGTGGTTTGGTCAATTTGGATTATGAGGAATGAAATG[G/A]TTTTTTTTGAGAAAAAAGCGAGTTATATGT	1	2	1	1	1	2	1	1	2	1	1	2	2	1	2	2	1	2	1	2	1	1	2	1	1	1	1	1	2	1	2	2	2	2	2	2	1	2	1	1	1	1	1	2	1
11711	DAFWAsnp_23277	LG-07	94.3	AATTCCTTATAATGTAAAAAATGTGTTATATGTTGATTATATACATCATCTTCATTTCTTATTCAGTAGTAGAAGGTG[A/G]AAAATAAAGGTTGAATGGAACATTGGAATGA	1	2	-	1	1	2	2	1	2	1	1	2	2	1	2	2	1	2	-	2	1	1	2	1	1	1	1	1	2	1	2	2	2	2	2	2	-	2	1	1	1	1	1	2	1
11713	DAFWAsnp_37802	LG-07	94.875	AATTCGGTAGGTACTCATAAATATGTTGGTAGCAGACCAAACGAGTATCTACTAGGTCTGGGGCGAGTCTGAATCATAAAATGATCGAGTGAGATAGATTTATGTA[A/G]TGC	1	2	1	1	1	2	2	1	2	1	1	2	2	1	2	2	1	2	1	2	1	1	2	1	1	1	1	1	2	1	2	2	2	2	2	2	1	2	1	1	1	1	1	2	1
11715	DAFWAsnp_36893	LG-07	95.45	AATTCTCTCA[A/G]TCAAATATAGTTCATGAACTTAGTGTCTTAGGAAATTATAAATTCATGTGAATTGTTAGACTAACCTCAAAGCAAAAGAAAATTGCAAGTTCGAAATGA	1	2	1	1	1	2	2	1	2	1	1	2	2	1	2	2	1	2	1	2	1	2	2	1	1	1	1	1	2	1	2	2	2	2	2	2	1	2	1	1	1	1	1	2	1
11716	LaDArT_PAV13626	LG-08	0	TGCAGATTCTTAGATTGTCGAAAAACAAGTTCAGTGGTAGCATTCCTTCGCAACTTTGTGAACTTGCAG	1	2	1	2	2	1	2	1	1	2	1	2	2	2	2	2	2	2	1	2	2	2	1	2	2	2	2	2	2	2	1	1	1	1	2	1	1	2	2	2	1	2	2	-	2
11717	LaDArT_PAV13628	LG-08	2.3	TGCAGTAATGTTATTTATACAAATTTTGGGATAATATCTATACACATTTGTATATTTTGAAAAGGAAAA	1	2	1	2	2	-	2	1	1	2	1	2	2	2	2	2	2	2	1	2	2	1	1	2	2	2	2	1	2	2	1	1	1	1	2	1	1	2	2	2	-	2	2	-	2
11732	LaSNP_102	LG-08	2.875	GATATAACAGAATTGTAAACAAGTAGCTTTGGCTTTAAGCCGCGATCTAACATCCTCCCGAATAATTTACCAGCTTCCTCTACTTGGCGGTGTTCGCACAATGCCTTGATGACAATTGAGTATCCCTCTTCCACACAAGTTAGCTTCCTTTTCTCAACAATACTTAACACTTCAACAGCTTCGTCGTTTTTACCTAAACGACAAAGCTCCGAAATAAGCTTGACTATGACAAAAGTGCTAGGTAATAAGCTGGAATCATAAGCTGCCGAAAATACCGCAACTGCAGGTTGAATTGCATCACTATTT	1	2	1	2	2	1	2	1	1	2	1	2	2	2	2	2	2	2	1	2	2	1	1	2	2	2	2	1	2	2	1	1	1	1	2	1	1	2	2	1	1	2	2	2	2
11733	DAFWAsnp_33929	LG-08	3.45	AATTCTTGTATATTACACAACAAAAGATGAAAAATATAACATCTTTTTTCATCAAAGTTGTTAATTAGTTATGATGTGATTTTTCAGGTGAATA[C/T]CACCTTGATCTTATA	1	2	1	2	2	1	2	1	1	2	1	2	2	2	2	2	2	2	1	-	2	1	1	2	2	2	2	1	2	2	1	-	1	1	2	1	1	2	2	1	1	2	2	2	2
11735	DAFWAsnp_36843	LG-08	4.025	AATTC[A/G]GAATACAAATAGCATTACCCTCCAGAGCCTAATGTGATTTCCAGATTCCAAGGTAATGCTATTGAAACTCCGAATTGCCTATTCACACTCTTCATTAATCCATT	1	2	1	2	2	1	2	1	1	2	1	2	2	2	2	2	2	2	1	2	2	1	1	2	2	2	2	1	2	2	1	1	1	1	2	1	1	2	2	1	1	2	1	2	2
11755	DAFWAsnp_22675	LG-08	4.6	AATTCTTACTCAAATTATATCTCTAAATATATTAATATTCATTTTATCATAGTTAAC[G/C]AATAATTTATTAAGAATAAATTACTTTACATCTTTTCGAGTTTAGCTTAATT	1	2	1	2	2	1	2	1	1	2	1	2	2	2	2	2	2	2	1	2	2	1	2	2	2	2	2	1	2	2	1	1	1	1	2	1	1	2	2	1	1	2	1	2	2
11759	DAFWAsnp_23578	LG-08	5.175	AATTCTTCCAATTTATCTATTATCTATAACTTGCAC[T/C]CCCTTGCCGATTTTTTTAATTTTTTTTGCTTTGTCAATTTATTTGCAGTAATTTCAGCTCCTGCTGATGTGAA	1	2	1	2	2	1	2	1	1	2	1	2	2	2	2	2	2	2	1	2	2	1	2	2	2	2	2	1	2	2	1	1	2	1	2	1	1	2	2	1	1	2	1	2	2
11774	LaDArT_PAV26462	LG-08	5.75	TGCAGTCGGGAAAGGATAGATGTATGTAGCATTACCTCGCAAGCAGAGAGGTTGTTTCGTATATTTGAA	1	2	1	2	2	1	2	1	1	2	1	2	2	2	2	2	2	2	1	-	2	1	2	2	2	2	2	1	2	2	1	1	2	1	2	1	1	2	2	1	1	2	1	-	2
11798	DAFWAsnp_34666	LG-08	6.325	AATTCAAATATCACATACTAAAAAATATTAACATACTAACATTTATCTATAAAAAAATTAATTTT[A/T]CTTATAAAGTCATGCTAAATTACAATCACATAAGATAGATCACT	1	2	1	2	2	1	2	1	1	2	1	1	2	2	2	2	2	2	1	2	2	1	2	2	2	2	2	1	2	2	1	1	2	1	2	1	1	2	2	1	1	2	1	2	2
11799	DAFWAsnp_37123	LG-08	6.9	AATTCGCAACCGATTT[C/T]AACTCGAGAGCTGAGTTCTTCTGGTCTCATGGATTAATCTCAGATTTAACATACACAATGTTCACTTCTGTTTGTAACTATTCAAGATATGTG	1	2	1	2	2	1	2	1	1	2	1	1	2	2	2	2	2	2	1	2	2	1	2	2	2	2	2	1	2	2	1	1	2	1	2	1	1	2	2	1	1	2	1	2	2
11800	DAFWAsnp_32218	LG-08	7.475	AATTCACTTCCACAAGTGTAATATATGCATGTTATGTCATGATCATTCACCTTACACCAATATCCTCCCAATAACCTAATCGGAAATAAATCAAGAGTACAGGT[C/T]CCATA	1	2	1	2	2	1	2	1	1	2	1	1	2	2	2	2	2	2	1	2	2	1	2	2	2	2	2	1	2	2	1	1	2	1	2	1	1	2	2	1	1	2	1	2	2
11801	DAFWAsnp_36926	LG-08	8.05	AATTCGTTGGGTATGTGTTGTGGGCTGTTGATTAGTTTCTAAATTATTTTTGGTAT[G/C]GATGTGGGACTCATATCATTATCAACTTGGCATCAATTTATATCATTTTTACA	1	2	1	-	2	1	2	1	1	2	1	1	2	2	2	2	2	2	1	2	2	1	2	-	2	2	2	1	2	2	1	1	2	1	2	1	1	2	2	1	1	2	1	2	2
11805	DAFWAsnp_21869	LG-08	9.2	AATTCCCGTTCTCCTTGCCCACC[A/G]CCGATTTTGAGTTGTTTCACAGCCACTTCTCTTCCATCTATGAGCAAACCTTTATACACACAACCAAATCCACCTTCTCCCAACAT	1	2	1	2	2	1	2	1	1	2	1	1	2	2	2	2	2	2	1	2	2	1	1	2	2	2	2	1	2	2	1	1	2	1	2	1	1	2	2	1	1	2	1	2	2
11808	DAFWAsnp_32219	LG-08	10.35	AATTCAT[A/T]ATCAGAAAAAAAGGAAATCATAGTTAGGAATACAGAAAACATAAAGAGAATTAGTCAATAAGATAAGAAAAGAAAGAGATTTTGAATATTACAGAAAAGCAA	1	2	1	2	2	1	2	1	1	2	1	1	2	2	2	2	2	2	1	2	2	1	1	-	2	2	2	1	2	2	1	1	2	1	2	1	1	2	2	1	1	2	1	2	2
11809	LaDArT_SNP13286	LG-08	10.925	TGCAGTAAAGAGGCCAAAGATGAGCAAGGTAAAAATTCGTCCTCTTGATTTAGAATATACTCGTTACAG	1	2	1	2	2	-	2	1	1	2	1	1	2	2	2	2	2	2	1	2	2	1	1	2	-	2	2	1	2	2	1	1	2	1	-	1	1	2	2	1	1	2	1	2	2
11811	DAFWAsnp_31129	LG-08	12.075	AATTCCTAAATTCATAAACAACCATAACATAATTTCAGTGTAG[A/G]AAGGCAAATGATCTTTATCTCTGGATGGCAAAATACCTAATGGCCGGTAGGTGAAATTTTTAGTCA	1	2	1	2	2	1	2	1	1	2	1	1	2	2	2	2	2	2	1	2	2	1	1	2	1	2	2	1	2	2	1	1	2	1	2	1	1	2	2	1	1	2	1	2	2
11812	DAFWAsnp_22489	LG-08	12.65	AATTCTAGCTTGTTCTTA[G/A]TTTCTAAGGCCATGGTCATTGCTCTTAACCATGAATGGTAATTTTCACCATTTAGTAAGATGGAAACCAGAGTTGAGCCTAGGTTTTCGTT	1	2	1	2	2	1	-	1	1	2	1	1	2	2	2	2	2	-	1	2	2	1	1	2	1	2	2	1	2	2	1	1	2	1	2	1	1	2	2	1	1	2	1	2	2
11818	DAFWAsnp_34145	LG-08	13.225	AATTCCTTTTAGTGCTGTGCTTAATGATGCTGTTCGT[T/C]TAAGCTATGCAGCACATCTCATGCTCGTATTTCCAGTTGTCTTCTTTCCGTTGCGGCTCAACATAGATGGTC	1	2	1	2	2	1	2	1	1	2	1	1	2	2	2	2	2	2	1	2	2	1	1	2	1	2	2	1	2	2	1	1	2	1	2	1	1	2	2	1	1	2	1	2	2
11821	LaDArT_PAV11277	LG-08	13.8	TGCAGTGTTATGGTCGCAATTGCGGTTGCGGAGTGTAATTTACAGATCGGAAGAGCGGTTCAGCAGGAA	1	2	1	2	2	1	2	1	1	2	1	1	2	2	2	2	2	2	1	2	2	1	1	2	1	2	2	1	2	1	1	1	2	1	2	1	1	2	2	1	1	2	1	-	2
11825	DAFWAsnp_29436	LG-08	16.1	AATTCAGCAATGAAAATTAAACAATGGAGAATATGCATTTTTGGTATATATTAATAGTTCGATTCCTAAGAAC[A/G]ATACTTGTTAGGAGAGATAATTATACATTCCAAAAG	1	2	1	2	2	1	2	1	1	2	1	1	2	2	2	2	2	1	1	2	2	1	1	2	1	2	2	1	2	1	1	1	2	1	2	1	1	2	2	1	1	2	1	2	1
11829	DAFWAsnp_25068	LG-08	16.675	AATTCTGCTAGGCTCCTGTTCTTAGAGGAAGTCTATATTGATATATTAGAAGTAGATTCTAAGTAGAAATAGCCAAAATCCTA[C/T]GCATCCTCATAATGATATTTGATTGG	1	2	1	2	2	1	2	1	1	2	1	1	2	2	2	2	2	1	1	2	2	1	1	2	1	2	2	1	2	1	1	1	2	1	2	1	1	2	2	1	1	2	1	2	1
11834	DAFWAsnp_36308	LG-08	17.825	AATTCTCCTTTGGTCATTGATGAGAACGACCCTTCTGAGCAAGTCTACAACATGTATGTAGATTAGAAGAGTCCTACA[T/C]ATAGGTTGTGCGTTTATAGTATCTATAGTGT	1	2	1	2	2	1	1	1	1	2	1	1	2	2	2	2	2	1	1	2	2	1	1	2	1	2	2	1	2	1	1	1	2	1	2	1	1	2	2	1	1	2	1	2	1
11892	LaDArT_SNP03332	LG-08	18.4	TGCAGAAAAAAGTTAGAAATGAAGTTACAAAAAAACTGGGAAAGATGCTTGAAATATTATAGGGAACAG	1	2	1	2	2	1	1	1	1	2	1	1	2	2	2	2	2	-	1	2	2	1	1	2	1	2	2	1	2	1	1	1	2	1	1	1	1	2	2	1	1	2	1	2	1
11899	DAFWAsnp_37414	LG-08	20.7	AATTCTCTGCTACATAATTCTAGACCATTGTCAGTTCTTAGTCTCTTGATCTTTCTCCCGGTTTGCTTTTCGATAAAGGTTTTCCACTGTTTGAACT[T/C]GACAAATGCTTC	1	2	1	2	2	1	1	1	1	2	1	1	2	2	2	2	2	2	1	2	2	1	1	2	2	2	2	1	2	1	1	1	2	1	2	1	1	2	2	1	1	2	1	2	1
11906	DAFWAsnp_25960	LG-08	21.85	AATTCTCTTGGATCTACGGGGATGTTTGATGCTAATCTGGCGGAAACTTTGATTGT[C/T]CTAATCCCTAAAGTCGATCCTCCCACCAGACTTAGGGATTTCAGGCCAATAAG	1	2	1	2	2	1	1	1	1	2	1	1	2	2	2	2	2	2	1	2	2	1	1	2	2	2	2	1	2	1	1	1	2	1	2	1	1	2	2	2	1	2	1	2	1
11914	DAFWAsnp_28305	LG-08	22.425	AATTCGAAGAGATTGGGCAGCCTTAATGCCATATTT[A/G]TTTTTTTCATGTTCCTTGTGGTAAATTAACTTTTCAGTTTTGGAGGATATATTATCCTTCTAGTTGTATTTTC	1	2	1	2	2	1	1	1	1	2	1	1	2	2	2	2	2	2	1	2	2	1	1	2	2	2	2	1	2	1	1	1	2	1	2	1	1	2	2	2	1	2	1	2	1
11925	DAFWAsnp_30156	LG-08	23	AATTCTC[C/T]ATAGCCAATTCCATTGGTTATGAGAAGAAATAATATCATCATTACTTTTAAGCCACTGGTAGCCTGAATTAACTGTGTAACACCCCGAGGCGTTGTCAACCC	1	2	1	2	2	1	1	1	1	2	1	1	2	-	2	2	2	-	1	2	2	-	1	2	2	2	2	1	2	1	1	1	2	1	2	1	1	2	2	2	1	2	1	2	1
11930	DAFWAsnp_36313	LG-08	24.15	AATTCTACTTTTCATACTCCTTTCCTATTTATTGATCTCAATCAAAAAACATGTCCCCA[A/G]AAAAAATATAATAATTTTGTTGACATTAAATTTATTTTGTTTTGTTTTTT	1	2	1	2	2	1	1	1	1	2	1	1	2	2	2	2	2	-	1	2	1	1	1	2	2	2	2	1	2	1	1	1	2	1	2	1	1	2	2	2	1	2	1	2	1
11931	LaDArT_PAV01765	LG-08	25.3	TGCAGTTTTTCGATTCAACTAGCCATTACAAAACGGTTTTCTTACAGATCGGAAGAGCGGTTCAGCAGG	1	2	1	2	2	1	1	1	1	2	1	1	2	2	2	2	2	-	1	1	1	1	1	2	2	2	2	1	2	1	1	1	2	1	1	1	1	2	2	2	1	2	1	-	1
11932	DAFWAsnp_31871	LG-08	25.875	AATTCTTTGAGAATAATGAAATCATAAGTATTGTACTAAAAA[A/T]TAATTATAAACAAACTAATTTGATTGAGTTAACTCCAATAATTTCAATAGATGTATAAATATTATTA	1	2	1	2	2	1	1	1	1	2	1	1	2	2	2	2	2	-	1	1	1	1	1	2	2	2	2	1	2	1	1	1	2	1	1	1	1	2	2	2	1	2	1	2	1
11940	DAFWAsnp_28844	LG-08	27.6	AATTCTCTTTTAAATTGCATTAGAATAAATTTTGCAAATCCCA[T/C]CTAGCTACTTTTTTTTATAAATCACATTTGTTATTCCACAAAATATATTGTTTCATAGAATAAGAC	1	2	1	1	2	1	1	1	1	2	1	1	2	1	2	2	2	-	1	1	1	1	1	2	2	2	2	1	2	1	1	1	2	1	1	1	1	2	2	2	1	2	1	2	1
11945	LaDArT_SNP04036	LG-08	28.175	TGCAGCAATGACATTTGCAAAATCAAAGAACGACCAAAGGTGGATAAGGATATCAAAACAGCTCGGCCT	1	2	1	1	2	1	1	2	1	2	1	1	2	1	2	2	2	-	1	1	1	1	1	2	2	2	2	1	2	1	1	1	2	1	1	1	1	2	2	2	1	2	1	2	1
11959	DAFWAsnp_29716	LG-08	29.9	AATTCCAATAAGGAAAAGAAGGAAACTGAAATTCAAAAGCTGCATATTCAAAATTTACTACTATGTCCTGAAACGAGCGCTCAACTTAAAATTTAACTT[T/C]CAAGCCCTAT	1	2	1	1	2	1	1	2	1	2	1	1	2	2	2	2	2	-	1	1	1	1	1	2	-	2	2	1	2	1	1	1	2	1	1	1	1	2	2	1	1	2	1	2	1
11960	LaSNP_368	LG-08	30.475	TTGTAACTGTCACTCACTCGCTCCTTCCATGGCGATTTCAACAATGGTGAAACCCTACACCTTCACCCCAAAATCCCTCTTTTCAATTTCAATCTCAAATTCACATCACCCTCTTCCATCCCCATTCATCTCAATCCCACTTTCCAATATCTCGATCCCACATTTTCCCTCTCAATCCCGTTCATATCGATCACACCAACCAATCGTTTGCGCTAGAAAGAACAGAAACAATCGACCCTGGTCTTCGAATCGAAACATTCTCCAATTGGCTTCCACAATCGCACTCAATCTCAAAATCTTCCCTGAACCCTTCAATTCCCTCATCACCCAAATCGCAGAATCAGATTTGAACCAAATTCATCTGATTCTCAACCCAGGGAAGAAAACC	1	2	1	1	2	1	1	2	1	2	2	1	2	-	2	2	2	-	1	1	1	1	1	2	2	2	2	1	2	1	1	1	2	1	1	1	1	2	2	1	1	2	1	2	1
11967	LaDArT_SNP11042	LG-08	32.2	TGCAGTGGTATAATCAATCTACATAGGGTAGTATAATAGTTATTACAGATCGGAAGAGCGGTTCAGCAG	1	2	1	1	2	1	1	2	1	2	2	1	2	2	2	2	2	-	1	1	1	1	1	2	2	2	2	1	2	1	1	1	2	1	1	2	2	2	2	1	1	2	1	2	1
11969	DAFWAsnp_34960	LG-08	33.35	AATTCGATGTTTAACGCCTTCACCATCGTTAAATATCAATGATCCATTTCTCACTCCAAAACCTACTTTTCTTGAACATGGGCCTCCTCGACCATTTGTGGGATGA[T/C]ACC	1	2	1	1	2	1	1	2	1	2	2	1	2	2	2	2	2	-	1	1	2	1	2	2	2	2	2	1	2	1	1	1	2	1	1	2	2	2	2	1	1	2	1	2	1
11983	DAFWAsnp_25119	LG-08	33.925	AATTCTCGGTCTTCGGTTCGTCATTTGAGAGCTGCTTGGAAATCTGGACATCGTTCTACAATGATGTGTTGAAAAAACCCTGGTGCTGAACTAGGAAAA[G/T]TGTCACTTCA	1	2	1	1	2	1	1	2	1	2	2	1	2	2	2	2	2	-	1	1	2	1	2	2	2	2	2	1	2	1	1	1	2	1	1	2	2	2	2	1	1	2	1	2	1
11992	DAFWAsnp_30767	LG-08	34.5	AATTCATTCTACACAAAGACAAAGTGTGGAGAATTTATATAATGAAAAAATTGGTAATTGCTTGAAACTCA[G/A]GCTACCATTTAAAGTAAAAGTAATCCTAACTACCATAA	1	2	2	1	2	1	1	2	1	2	2	1	2	2	2	2	2	-	1	1	2	1	2	2	2	2	2	1	2	1	1	1	2	1	1	2	2	2	2	1	1	2	1	2	1
11994	DAFWAsnp_23724	LG-08	35.075	AATTCGGTCATCTCAAGATCCAAATAGCTGTTGAAC[A/G]TACAGGAAAGAAAGGAATGAGTAATTGTTACAAAAGACACCAAGTACAATTCAAATGCAGCAATTGTTTGTAA	1	2	2	1	2	1	1	2	1	2	2	1	2	2	2	2	2	-	1	1	2	1	2	-	2	-	2	1	2	1	1	1	2	1	1	2	2	2	2	1	1	2	1	2	1
12006	LaDArT_SNP16569	LG-08	35.65	TGCAGTTCTACAAGACAATTTAGTATCACAAGCTTTGCAGATACCTTGGCCGCATTTTACAACAGCCTT	1	2	1	1	2	1	1	2	1	2	2	1	2	2	2	2	2	-	1	1	2	1	2	2	2	2	2	1	2	1	1	1	2	1	1	2	2	2	2	1	1	2	1	2	1
12010	LaDArT_SNP05621	LG-08	36.225	TGCAGCAAGTTCTACAGCATGAAGTGAACTACTATTACAGATCGGAAGAGCGGTTCAGCAGGAATGCCG	1	2	1	1	2	1	1	2	1	2	2	1	2	2	2	2	2	-	1	1	2	1	2	2	2	2	2	1	2	-	1	1	2	1	1	2	2	2	2	1	1	2	1	2	1
12015	DAFWAsnp_15452	LG-08	36.8	AATTCATTTATTTGATTTGATTACCTTTTTCTAACAAAAGTTAATTCATGGAATCTAATCGGATTCACATAAAATATATA[G/A]TTGAGTTGATGAAATTTGTATAAAAAATA	1	2	1	1	2	1	1	2	1	2	2	1	2	2	2	2	2	-	1	1	2	1	2	2	2	2	2	1	2	1	1	1	2	1	1	2	2	2	2	1	1	2	1	2	1
12021	DAFWAsnp_29363	LG-08	37.375	AATTCGTGATTGAGTTTATCTCCTCCATGATGCTCCAAAGGTATGCCAATGCACTGAGAAACATGAACCAAGTTAAGCTCATGCT[C/G]ATGCATCAAGCCTGTTGTCTTGGT	1	2	1	1	2	1	1	2	1	2	2	1	2	2	2	2	2	-	1	1	2	1	2	2	2	2	2	1	2	1	1	1	2	1	1	2	2	2	2	1	1	2	1	2	1
12028	LaDArT_SNP08279	LG-08	37.95	TGCAGTTTCAGTCATCGGTAACATTACTTTTACAGATCGGAAGAGCGGTTCAGCAGGAATGCCGAGACC	1	2	1	1	2	1	1	2	1	2	2	1	2	2	2	2	2	-	1	1	2	1	2	2	2	2	2	1	2	1	1	1	2	1	1	2	2	2	2	1	1	2	1	2	1
12045	DAFWAsnp_31122	LG-08	38.525	AATTCACTGAGAAATCGCAAGACTGAAGGTCAAGTGACTCAACTTCTTCAAATACATGACATGATGCACATATTTGATTATGTAGACCAAAATTTGGGC[T/C]TTTTAGTTTT	1	2	1	1	2	1	1	2	1	2	2	1	2	2	2	2	2	-	1	1	2	1	2	2	2	1	2	1	2	1	1	1	2	1	1	2	2	2	2	1	1	2	1	2	1
12049	DAFWAsnp_30280	LG-08	39.1	AATTCAATGTTGGC[T/A]GCTATAACTGAAGCTTTCGAGGGAGAACTGCAAAAGAGTGCAATTATTACTTAGTTTCGTGACTCCTAATATATTTACAAATTTGAAAGTTCTAA	1	2	1	1	2	1	1	2	1	2	2	1	2	2	2	2	2	-	1	1	2	1	2	2	2	1	2	1	2	1	1	1	2	1	1	2	2	2	2	1	1	2	1	2	1
12092	LaDArT_SNP11596	LG-08	40.25	TGCAGATGAACAACTTAGCAGCAACAAAGTACTATTGTATCGATTATAAAATTTCACTAAATTTACAGA	1	2	1	1	2	1	1	2	1	2	2	1	2	2	2	2	2	-	1	1	2	1	2	2	2	1	2	1	2	1	1	1	2	1	1	2	2	2	2	1	1	2	1	2	1
12093	DAFWAsnp_30978	LG-08	40.825	AATTCCAAGAGAATGTAATTTTTTTCCATAAAGATGTAAATTGCATTACCATAAATAAATAACTATACAGAATCTGCTCAAAGT[T/C]GAAAATTCTTTTGAAAGCCAACTTC	1	2	1	1	2	1	1	2	1	2	2	1	2	2	2	2	2	-	2	1	2	1	2	2	2	1	2	1	2	1	1	1	2	1	1	2	2	2	2	1	1	2	1	2	1
12095	DAFWAsnp_37236	LG-08	41.4	AATTCAGAATAGTGATGCATCAACTACTTGGTATTTGGGACCATATGAATCTTGTATAGTTCCTTGAGATTTTGAGAT[G/A]CACACATTAAGACTTTGGATCAGAACTTATA	1	2	1	1	2	1	1	2	1	2	2	1	2	2	2	2	2	-	2	1	2	1	2	2	2	1	2	1	2	1	1	1	2	1	1	2	2	2	2	1	1	2	1	2	1
12110	Lentus	LG-08	42.55	-	1	2	1	1	2	1	1	2	1	2	2	1	2	2	2	2	2	-	2	1	2	1	2	2	2	1	2	1	2	1	1	1	2	1	1	2	2	2	2	1	1	2	1	2	1
12111	LeM1	LG-08	44.275	TTAACGAACCTACCATTTGCCTAAACAATATATTGTTTACTGGTTGTTGTTGTTGTTCTTCTTCTTCTTCCTCTTCTTCCTCTTCTTCTTCTTCTTCTTACCATTTGCCTAAACAATATATTGTTTA	1	2	1	-	2	1	1	2	1	2	2	1	2	2	2	2	2	-	2	1	2	1	2	2	2	2	2	1	2	1	1	1	2	1	1	2	2	2	2	1	1	2	1	2	1
12112	LeM2	LG-08	45.425	TTAACCACTCATAGTTTATAAACTCTCCAATTGTTTGTTATTCTCATGTATTATATCCTATCTCACAAAGAAAAAGATGAATGCACGAGTTTTTTAGTACAAATTTCATCCTACACTGAATCTGTTGAAATTGAAATGAATATCACAAAACATTTTGCTGCAGTGTCGGTCTTGCTTTACCATTCGTGGTGGCAACACTTACACGTCAAGCAAAGTCATTGATGGATGCCCCACCTACTGTGATAAAAGC	1	2	1	1	2	1	1	2	1	2	2	1	2	2	2	2	2	-	2	1	2	1	2	2	2	1	2	1	2	1	1	1	2	1	1	2	2	2	2	1	1	2	1	2	1
12113	LaDArT_PAV00305	LG-08	46.575	TGCAGCACATGAAACTCTTGGGAAACGGTAAACGCCAGCAACCTTTGATAGCTCACGTTTACTGATATT	1	2	-	-	2	1	1	2	1	2	2	1	2	2	2	2	2	-	2	1	2	1	2	2	2	1	2	1	2	1	1	1	2	1	1	2	2	2	2	1	1	2	1	-	1
12114	LaDArT_PAV14506	LG-08	47.15	TGCAGCACCTACCTAGTAGGTGATGTAAACTAAGGGGGCAACCTATGATTTATAGATGACAATCTTATA	1	2	-	1	2	1	1	2	1	2	2	1	2	2	2	2	2	-	2	1	2	1	2	2	2	1	2	1	2	-	1	1	2	1	1	2	2	2	2	1	1	2	1	-	1
12126	DAFWAsnp_36384	LG-08	47.725	AATTCATTAATCAAGTTTTAATATGAGGCGCAGTAACGGACATAGGGGTCATGCTTCGCTTATATCTTTTTTTTTTCAAAAATATTTAAACTT[C/T]AATGTTTCTTTTAAGA	1	2	1	1	2	1	1	2	1	2	2	1	2	2	2	2	1	-	2	1	2	-	2	2	2	1	2	1	2	1	1	1	2	1	1	2	2	2	2	1	1	2	1	2	1
12141	DAFWAsnp_13902	LG-08	48.875	AATTCGG[A/T]ATTGAAGAAACGATTAGTAACCTAAATCGAGTCGTCACAGAGCATTTACGAATAAACTTGATTTGATCTGCAGTTAGAGTAACAGAATTGAAAGTGATTCAA	1	2	1	1	2	1	1	2	1	-	2	1	2	2	2	2	1	-	2	1	2	-	2	1	2	1	2	1	2	1	1	1	2	1	2	2	2	2	2	1	1	2	1	2	1
12143	LaDArT_PAV24219	LG-08	49.45	TGCAGTGTAAATGATCTGAACATGTTCAGTCAGTGAATTATAGTTGTCAAGAACAAATATGACATGTCT	1	2	1	-	2	1	1	2	1	2	2	1	2	2	2	2	1	-	2	1	2	-	2	1	2	1	2	1	2	1	1	1	2	1	2	2	2	2	2	1	1	2	1	-	1
12148	DAFWAsnp_33991	LG-08	50.025	AATTCTTAAGGTAAGCGCAAAAAGAAAAACCAGCTAAACTATCAATTTCACTCCTCAACTTCACAATTCTAATGCTAACCACCAACCACT[G/A]GATTACTCTAAAATGACCA	1	2	1	1	2	1	1	2	1	2	2	1	2	2	2	2	1	-	2	1	2	-	2	1	2	1	2	1	2	1	1	-	2	1	2	2	2	2	2	1	1	2	1	2	1
12158	LaDArT_PAV00682	LG-08	50.6	TGCAGTGGTTGCAACAGGTACTGCCTTCAAAATCTTCTTCATCTTCAATGCTATTGCACTTTTCACATC	1	2	1	-	2	1	1	2	1	2	2	1	2	2	2	2	1	1	2	1	2	-	2	1	2	-	2	1	2	1	1	1	2	1	2	2	2	2	2	1	1	2	1	-	1
12178	LaDArT_PAV22605	LG-08	51.175	TGCAGCCAAGCAGCTGGTATGTGTATACGGTATAATTTTAGCTGTGGGTTTACAGATCGGAAGAGCGGT	1	2	1	1	2	1	1	2	1	2	2	1	2	2	2	2	1	1	2	1	2	-	2	1	2	1	2	1	2	1	1	1	2	1	2	2	2	2	2	1	1	2	1	-	1
12179	DAFWAsnp_30551	LG-08	51.75	AATTCGTGAAAGGTCTATTTGCAAGTTGAGTTTTGGAGAGGAAATAAGG[G/A]AGAAAGAAGGTTTTGAAGCCATCTTACGAGCGTATTTCATGACTCTCTAACCTCAATTTC	1	2	1	1	2	1	1	2	1	2	2	1	2	2	2	2	1	1	2	1	2	-	2	1	2	1	2	1	2	1	1	1	2	1	2	2	2	2	2	1	2	2	1	2	1
12189	DAFWAsnp_23974	LG-08	52.325	AATTCTACTCAATTGAAGTTCATAAGCAGTTC[A/G]GTTCGTCTTGTCAACTCAAAGTGATTTGGATCTTTAAGAGTTTGCAAATTGCTTATTTCAACTTATTAACTAGATTG	1	2	1	1	2	1	1	2	1	2	2	1	2	2	2	2	1	1	2	1	1	-	2	1	2	1	2	1	2	1	1	1	2	1	2	2	2	2	2	1	2	2	1	2	1
12194	DAFWAsnp_36689	LG-08	52.9	AATTCGTAGTGATCAATTACAGCATCAAAATTATACAACATAATCCAAAAAGAATACCTGAGGCTCATAGTCTTCTGTGAGCAATAT[A/G]TTTGCAGCTTTAATATCTCTGT	1	2	1	1	2	1	1	2	1	2	2	1	2	2	2	2	1	1	2	1	1	-	2	1	2	1	2	1	2	1	1	1	2	1	2	2	2	2	2	1	2	2	1	2	1
12205	LaDArT_PAV10262	LG-08	53.475	TGCAGAAATAGTTTGGGTCTGTCTCCTATGATTTTGGTTATTGTTTGAGTTGTTTGGCAGCTTCTGTGT	1	2	1	1	2	1	1	2	1	2	2	1	2	2	2	2	1	1	2	1	1	-	2	1	2	1	2	1	2	1	1	1	2	1	2	2	2	2	2	-	2	2	1	-	1
12211	DAFWAsnp_26073	LG-08	54.05	AATTCTTGCATCAGAAGAGAGTACACTGGCTTCTTCTGATA[A/T]AGGAGTGGAATTGGACATAGGTGCAGGGAACATTGGCTTTGAAGAAAAAACAAGAAGCAGAAGGAGGA	1	2	1	1	2	1	1	2	1	2	2	1	2	2	2	2	1	1	2	1	1	-	2	1	2	1	2	1	2	1	1	1	2	1	2	2	2	2	2	1	2	2	1	2	1
12234	DAFWAsnp_31144	LG-08	54.625	AATTCAACATTCTAAAATTTCTAAAGGTCTCTATAAACTACAACAAAACACCAAAATTATAGAGGTGAATTGGTTCCCTCCTGATGTGGGAA[G/A]GGTGAAAACTAATTTGG	1	2	1	1	2	1	1	2	1	2	2	1	2	2	2	2	1	1	2	1	1	-	-	1	2	1	2	1	2	1	1	1	2	1	2	2	2	2	2	1	2	2	1	2	1
12243	DAFWAsnp_38871	LG-08	55.775	AATTCACCACGTTCAACGGG[C/T]TACCCATCTTTGTCATCTCTCAACTCAAGGTACATGTCTCCGTACATTCCAAGTCCAAGCAATGCTTCAGTAAGTTACATGGGTTCGTC	1	2	1	1	2	1	1	2	1	2	2	1	1	2	2	2	1	1	2	1	1	1	2	1	2	1	2	1	2	1	1	1	2	1	2	2	2	2	2	1	2	2	1	2	1
12250	DAFWAsnp_25634	LG-08	56.35	AATTCGGAATCGA[T/A]TCATTCAATTGAATGATGTAATGAAACTCACACCATACCAGTAAAACAAGTGTGAATGCTACAACTAAAATGCCAAAAGAATAACAAGAGCCCTTT	1	2	1	1	2	1	1	2	1	2	2	1	1	2	2	2	1	1	2	1	1	1	2	1	2	1	2	1	2	1	1	1	2	1	2	2	2	2	2	1	2	2	2	2	1
12253	LaDArT_PAV10725	LG-08	56.925	TGCAGTAGCAACATCTTGCATTTGGATCAGAGCCTGACAATTTTGCACATTGTACAAAGAAAAAAAATG	1	2	1	1	2	1	-	2	1	2	2	1	1	2	2	2	1	1	2	1	1	-	2	-	2	-	2	-	2	1	1	1	2	1	2	2	2	2	2	1	2	2	2	-	1
12262	LaDArT_PAV03443	LG-08	57.5	TGCAGAATGAAAAAAGTAACATGGTAAGCCATGTGAAAGACTCATAGACAAAACATATTACAGATCGGA	1	2	1	1	2	1	1	2	1	2	2	1	1	2	2	2	1	1	2	1	1	1	2	1	2	1	2	1	2	1	1	1	2	1	2	2	2	2	2	1	2	2	2	-	1
12269	DAFWAsnp_17903	LG-08	58.65	AATTCCTAAATCCCTTCCAATTTTCAAGGAACTGTTCAAGAGATAGA[G/A]AGATTGCAGTGAAATCCACCAGATATCATATCTAAAAAACAAAAACAATTGCAATGATACCA	1	2	1	1	2	1	1	2	1	2	2	1	1	2	2	2	1	1	2	1	1	1	2	1	2	1	2	1	2	1	1	1	2	2	2	2	2	2	2	1	2	2	2	2	1
12275	DAFWAsnp_28269	LG-08	59.225	AATTCCTTCAGCTCTCTTCGAATAGGAGGAGATTTGTTTTACATGTTATAATCTAGGTTCAGTACTGAACTAT[C/A]GAGAAGAAGAGCTCATCTCATCAATAACATTCTCAA	1	2	1	1	2	1	1	2	1	2	2	1	1	2	2	2	1	1	2	-	1	1	2	1	2	1	2	1	2	1	1	1	2	2	2	2	2	2	2	1	2	2	2	2	1
12280	LaDArT_SNP18540	LG-08	59.8	TGCAGGAAGGATATGTGAGTGTATATAAATGTCGTTTTACTAACCATTCATCCTAGGGCAGTGGTTACA	1	2	1	1	2	1	1	2	1	2	2	1	2	2	2	2	1	1	2	1	1	1	2	1	2	1	2	1	2	1	1	1	2	2	2	2	2	2	2	1	2	2	2	2	1
12281	DAFWAsnp_37855	LG-08	60.95	AATTCTTGTGAGAGTGTTGGTTTTCTTGTAACCATGACAAATTCCCCAATGTGCTTATTTTGAAC[T/G]CTTGTCTTCATTCATGACACTTTGATTCTCCAACAACCTGCCTC	1	2	1	1	2	1	1	2	1	2	2	1	-	2	2	2	1	1	2	1	1	1	-	1	2	1	2	1	2	1	1	1	2	2	2	2	2	2	2	1	2	2	2	2	1
12285	LaDArT_PAV01553	LG-08	61.525	TGCAGTATTTTGTTCACCCTTTTTTACCACTAAATCATAGGATTTGCAATAGGAAGCATGAAAAGGAAA	1	2	1	1	2	1	1	2	1	2	2	1	1	2	2	2	1	1	2	1	1	1	1	1	2	1	2	1	2	1	1	1	2	2	2	2	2	2	2	1	2	2	2	-	1
12288	LaDArT_SNP03051	LG-08	62.1	TGCAGTTTTCCACTATCATCCATGCTTGGTAAGTATGTTGTTATTACGGCACAGTAGTTCTTCAGAAGT	1	2	1	1	2	1	1	2	1	2	2	1	1	2	2	2	1	1	2	1	1	1	1	1	2	1	2	1	2	1	1	1	2	2	2	2	2	2	2	1	2	2	2	2	1
12299	DAFWAsnp_32076	LG-08	62.675	AATTCTCGATCTTGAGGATCCAATAGG[G/A]CCTTACACCACTAGACCAATACATTGTTGGTCCTTAGCGGTTAGTTCTGGTAACTCACCAGTAATTTTGTTGGTCAAACTAA	1	2	1	1	2	1	1	2	1	2	2	1	1	2	2	2	1	1	2	1	1	1	1	1	2	1	2	1	2	1	1	1	2	1	2	2	2	2	2	1	2	2	2	2	1
12310	DAFWAsnp_14897	LG-08	63.25	AATTCCTTGATACAAATAACCAAAGTGACCCTTCACTAGATTTCACAAAATATCCACTCAACAAATAAAATTCACCCAAAAAACCTCCTAAATT[A/C]AAAAATAAAAATCAA	1	2	1	1	2	1	1	2	1	2	2	1	1	2	2	2	2	1	2	1	1	1	1	1	2	1	2	1	2	1	1	1	2	1	2	2	2	2	2	1	2	2	2	-	1
12318	LaDArT_PAV01940	LG-08	63.825	TGCAGCACAACATACCTGAATCCCTAGATCGTTGCCATCAAACTCCGATTTCTCCAAATAGCTCACAGC	1	2	1	1	1	1	1	2	1	2	2	1	1	2	2	2	2	1	2	1	1	1	1	1	2	-	2	-	2	1	1	1	2	1	2	2	2	2	2	1	2	2	2	-	1
12325	DAFWAsnp_26500	LG-08	64.4	AATTCTGAAACACTTGTTGGAAAAGAAAA[A/G]GAGATCATATCCTATATCTATCACCAAAAAAGTGTCATAACTTCCGGCATCATTCGTCGGTCAAAGCTCAACAGTTACAA	1	2	1	1	1	1	1	2	1	2	2	1	1	2	2	2	2	1	2	1	1	1	1	1	2	1	2	1	2	1	1	1	2	1	2	2	2	2	2	1	2	2	2	2	1
12337	LaDArT_PAV01961	LG-08	64.975	TGCAGGTTGTTGTGCTTGCTCTTCCACTTGCAATCTTTCATAATAGTTACAGATCGGAAGAGCGGTTCA	1	2	1	-	1	1	1	2	1	2	2	1	1	2	2	2	2	1	2	1	1	1	1	1	2	1	2	1	2	1	1	1	2	1	2	2	2	2	2	1	2	2	2	-	1
12341	LaDArT_PAV00603	LG-08	65.55	TGCAGTTCAACAACAACAAAATTGACTAAATTATAAATCTTTCCATGGAAAAGAAGAGGAGCTAAACAT	1	2	1	1	1	1	1	2	1	2	2	1	1	2	2	2	2	1	2	1	1	1	1	1	2	1	2	1	2	1	1	1	2	1	2	2	2	2	2	1	2	2	2	-	1
12344	LaDArT_PAV01327	LG-08	66.125	TGCAGCTTGAAAATTTTCCAGAAATGCATGTACTCATAATTCCAAATTTCCAAATTTCCAATGCCTCTC	1	2	1	1	1	1	1	2	1	2	2	1	1	2	2	2	2	1	2	1	1	1	1	1	2	1	2	1	2	1	1	1	2	1	2	2	2	2	2	1	2	2	2	-	1
12369	LaDArT_SNP15533	LG-08	66.7	TGCAGAATAACAGATTCACTGGATCAGTCACCTACCTAGCTGAGCTTCCACTCATTGATTTGTAGGTTA	1	2	1	1	1	1	1	2	1	2	2	1	1	2	2	2	2	1	2	1	1	1	1	1	2	1	-	1	2	1	1	1	2	1	2	2	2	2	2	1	2	2	2	2	1
12385	DAFWAsnp_30335	LG-08	67.275	AATTCTA[T/G]GGGAAGCCCTAACATGCGTTGTTGTAAAGGATTAATACAACAACGCTTTTTATAGAAAGCATTGTTGTACATGCTTAATACAACAGTGTTATGTGTGTGCTA	1	2	1	1	1	1	1	2	1	2	2	1	1	2	2	2	2	1	2	1	1	1	1	1	2	1	2	1	2	1	1	1	2	1	2	2	2	2	2	1	2	2	2	2	1
12431	DAFWAsnp_36111	LG-08	67.85	AATTCCTTGAAGACTATCCATTTGCTTAAACTTAGGCGACAATGACTAACTTTATTTGCTAAAAACTCTCAATGTC[T/G]AGGAAGTCCATTTTGCTCTTGGATCCATGTTTT	1	2	1	1	1	1	1	2	1	2	2	1	1	2	2	2	2	1	2	1	1	1	1	1	2	1	2	1	2	1	1	1	2	1	2	2	2	2	2	1	2	2	2	2	1
12471	DAFWAsnp_22079	LG-08	68.425	AATTCCTGAGGCACCCATGTTGCCATAATGTACCAGGGATTTGTTGACAGACCCGTGTTGCCATAATCAACCAGGGATTTGCTGAGGCACCCTTGTTGGC[T/A]TAATGAATT	1	2	1	1	1	1	1	2	1	2	2	1	1	2	2	2	2	1	2	1	1	1	1	1	2	1	2	1	2	1	1	1	2	1	2	2	2	2	2	1	2	2	2	2	1
12806	DAFWAsnp_34354	LG-08	70.15	AATTCAATTAATGTTCAATGTAATGTATATGATTTGGTGTATGTAATATATGTTTTTGTAACATTATAGT[A/G]TAATTAATATTCAATATATAAATTCAGTTGAATATTAGT	1	2	1	1	1	1	2	2	1	2	2	1	1	2	2	2	2	1	2	1	1	1	1	1	2	1	2	1	2	1	1	1	2	1	2	2	2	2	2	1	2	2	2	2	1
12889	LaDArT_PAV11257	LG-08	70.725	TGCAGTCTAATTTCCGATGGAATATCCGCTATGAAACTTAGAAAAGGTTTACAGATCGGAAGAGCGGTT	1	2	1	1	1	1	2	2	1	2	1	1	1	2	2	2	2	1	2	1	1	1	1	1	2	1	2	1	2	1	1	1	2	1	2	2	2	2	2	1	2	2	2	-	1
12908	DAFWAsnp_31689	LG-08	71.3	AATTCTTCCTGCAACTCTGCTATTCTGAAGACAT[A/C]TGCTTGTGAGTACCTGTCTTGAAGATCTTGCCACACATCTGAGGCATAATCGATCTAAAGAATTGATTTGACTAT	1	2	1	1	1	1	2	2	1	2	1	1	1	2	1	2	2	1	2	1	1	1	1	1	2	1	2	1	2	1	1	1	2	1	2	2	2	2	2	1	2	2	2	2	1
12936	DAFWAsnp_37250	LG-08	71.875	AATTCATTTTCACATGTGAATTACTGTCCACCATTATCATTTCATATCTCCATATTCTTCTTCCC[A/C]TTTCATTTCATATTTCTCTCTTCTTCTCTCACATGTCTACAATC	1	2	1	1	1	1	2	2	1	2	1	1	1	2	1	2	2	1	2	1	1	1	1	1	2	1	2	1	2	1	1	1	2	1	2	2	2	2	2	1	2	2	2	2	1
12960	DAFWAsnp_28384	LG-08	72.45	AATTCACCTGTTTAACTCTGTCTTTTATGGCTGTTTTTCTGAAGGTCTTTAAATTGTCTTTGTTTGCGTCATTGTGTGTGTATAAGAAATTT[T/C]CTACCAAAGAAATAGAA	1	2	1	1	1	1	2	2	1	2	1	1	1	2	1	2	2	2	2	1	1	1	1	1	2	1	2	1	2	1	1	1	2	1	2	2	2	2	2	1	2	2	2	2	1
12970	DAFWAsnp_26151	LG-08	73.025	AATTCATGCTACAATGCAACCAAAGTTGATTGTTTTTTATATCAAATTTCTCTCAAAA[T/C]TATTTTAAATCTATCAATTTAATATTCAATAAACATGCTTTTACTATAAGA	1	2	1	1	1	1	2	-	1	2	1	1	1	2	1	2	2	2	2	1	1	1	1	1	2	1	2	1	2	1	1	1	2	1	2	2	-	2	2	1	2	2	2	2	1
12998	DAFWAsnp_29626	LG-08	73.6	AATTCGACTGAGTTTCAATTTATATTTTTAATGTAGTCAAATTCAAATTAATTTGAGTAATATATATATTTTATTGTGATTGATTTATAATATAATAGTTCTGATT[C/T]TTA	1	2	1	1	1	1	2	-	1	2	1	1	1	2	1	2	2	2	2	1	1	1	1	1	2	1	2	1	2	1	1	1	2	1	2	2	2	2	2	1	2	2	2	2	1
13033	DAFWAsnp_36419	LG-08	74.175	AATTCATGATCACTCAGTGGTTAAGCTAGGATTCTGCCTAAAA[A/G]TGTGATATTTGGATAAATTTTTACCATAATTAAGTAAAGCATATCTAATCTGACTCCATGCTAATT	1	2	1	1	1	1	2	2	1	2	1	1	1	2	1	2	2	2	2	1	1	1	1	1	2	1	2	1	2	1	1	1	2	1	2	2	2	2	2	1	2	2	2	2	1
13035	DAFWAsnp_30818	LG-08	74.75	AATTCAAATTAAATTGAGTAATATATATACTTTATTGTGATT[T/C]ACTTATAATATAATAATTTTGATTCTTATACACTTTTTAAAACTTAGGAGTTATAAGCTCTATTGTG	1	2	1	1	1	1	2	2	1	2	1	1	1	2	1	2	2	2	2	1	1	1	1	1	2	1	2	1	2	1	1	1	2	1	2	2	2	2	2	1	2	2	2	2	1
13040	LaDArT_SNP11037	LG-08	75.325	TGCAGTCAGTAGCAACAAGAAACATTCACATTACAGATCGGAAGAGCGGTTCAGCAGGAATGCCGAGAC	1	2	1	1	1	1	2	2	1	2	1	1	1	2	1	2	2	2	2	1	1	1	1	1	2	1	1	1	2	1	1	1	-	1	2	2	2	2	2	1	2	2	2	2	1
13068	LaDArT_PAV03470	LG-08	75.9	TGCAGGCTAGAAATACAGAGTTTATGTCCAGGAACAAAACCTCACGGGAAGCACCACATATTGCCACAG	1	2	1	1	1	1	2	2	1	2	1	1	1	2	1	2	2	2	2	1	1	1	1	1	1	-	1	1	2	1	1	1	2	1	2	2	2	2	2	1	2	2	2	-	1
13069	DAFWAsnp_36250	LG-08	76.475	AATTCTTAAATTTCTAATGAAGTCAGTGTGTTTAGTAAATCTTAAAACTGAACAGACAC[A/G]ATGTTGAGGAAATAAAAGATGTAGACCCTAAAGAAAAGTAGTATATAAAT	1	2	1	1	1	1	2	2	1	2	1	1	1	2	1	2	2	2	2	1	1	1	1	1	1	1	1	1	2	1	1	1	2	1	2	2	2	2	2	1	2	2	2	2	1
13079	LaDArT_SNP04142	LG-08	77.05	TGCAGCATAGCCACCCTTTTCACCACTTGAGCCATTGCTGAAGTGGCTGCGGAAGAATTGATAGTTCCA	1	2	1	1	1	1	2	2	1	2	1	1	1	2	2	2	2	2	2	1	1	1	1	1	1	1	1	1	2	1	1	1	-	1	2	2	2	2	2	1	2	2	2	2	1
13081	DAFWAsnp_33391	LG-08	77.625	AATTCAAACATGATTTTCGGAGTAAAAAT[C/G]ATTTCACTTTTGTAGTTACATTTGCCATGTAAAAAAAGTAAACATCCTTTTCAGGTTGACTATAAGACAAGGCAAGAAAT	1	2	1	1	1	1	2	2	1	2	1	1	1	2	2	2	2	2	2	1	1	1	1	1	1	1	1	1	2	1	1	1	2	1	2	2	2	1	2	1	2	2	2	2	1
13082	DAFWAsnp_39009	LG-08	78.2	AATTCTGCTTATCCATTCTCACC[G/T]GTCATGTGACTGACGGCCCGTCAGAAGTTCTAACATAACCACTCCAAAGCTGTAGACATCACTCTGGTATGTGTAAATTCCTGAAT	1	2	1	1	1	1	2	2	1	2	1	1	1	2	2	2	2	2	2	1	1	1	1	1	1	1	1	1	2	1	1	1	2	1	2	2	2	1	2	1	2	2	1	2	1
13090	DAFWAsnp_28655	LG-08	78.775	AATTCGCTGCAGCTATAAATGAGGTTTTGGATCCCTGGATCAATACAAGACAACCAAAGAGAGAAACTGAGAAACAAATATATTGGAAAT[C/T]AGGTAAAAAATTATCATTA	1	2	1	1	1	1	2	2	1	2	1	1	1	2	2	2	2	2	2	1	1	1	1	1	1	1	1	1	2	1	1	1	2	1	2	2	2	1	2	1	2	2	1	2	2
13091	DAFWAsnp_32936	LG-08	79.35	AATTCCGTTCCAATGATTAGATGACTTTCCTGGCATATGCAATAGAGAGTAAAAACCTCAAATT[C/G]TGGAGCCTAAAAACAAATTTTAATTTTTATAGGGATTCAAAATAA	1	2	1	1	1	1	2	2	1	2	1	1	1	2	2	2	2	2	2	1	1	1	1	1	1	1	1	1	2	1	1	1	2	1	2	2	2	1	2	1	2	2	1	2	2
13099	DAFWAsnp_28896	LG-08	79.925	AATTCAGGGAAATAAGAGATAGGAAATATTGTCTGAGCATCTATGAGAGGAGCTAAAACTGCTATCAAGAAGAAGAACAGGAGCAGAATAGCATCTA[T/C]CAACTTCAACAC	1	2	1	1	1	1	2	2	1	2	1	1	1	2	2	2	2	2	2	1	1	1	1	1	1	1	1	1	2	1	1	1	2	1	2	2	2	1	2	1	2	2	1	2	2
13107	DAFWAsnp_37984	LG-08	80.5	AATTCAATTATAAATGAAATCAAATTAATATACTGAAGAGTG[C/T]TAATATTGTGCTCTTTCCATGTGTGTATGTATATATTTGTCTCAGGGATCTTCTTCACAAGTATGCC	1	2	1	1	1	1	2	2	1	2	1	1	1	2	2	2	2	2	2	1	1	1	1	1	1	1	1	1	2	1	1	1	2	1	2	2	2	1	2	1	2	2	1	1	2
13108	LaDArT_PAV23584	LG-08	81.075	TGCAGATTTTGCACTTGACATTTTCTTACTACTCCCACTCTTCAACTTGTCACTTTCATCATATCCATA	1	2	1	1	1	1	-	2	1	2	1	1	1	2	2	2	2	2	2	1	1	1	1	1	1	1	1	1	2	1	1	1	2	1	2	2	2	1	2	1	2	2	1	-	2
13109	DAFWAsnp_33095	LG-08	81.65	AATTCTGTAATATACTTATTTATTTCTGGTTTGTGTATTCTTTTTTTACATTGCATATTTTTTTTTGTCGCTATTTTTGTATATTTTTCTTC[T/C]TTAAGGTTTCTATTTGC	1	2	1	1	1	1	2	2	1	2	1	1	1	2	2	2	2	2	2	1	1	1	1	1	1	1	1	1	2	1	1	1	2	1	2	2	2	1	2	1	2	2	1	1	2
13135	DAFWAsnp_32285	LG-08	82.225	AATTCTTGAACAAGATAGAATTATACATCACATAAAGTTTATATGGAAAAA[G/C]TACATCACAAATAATATGTTGGACAAAGCAATACAGTATTTCTCTGCTTTCATTCAAG	1	2	1	1	1	1	2	2	1	2	1	1	1	2	2	2	2	2	2	1	1	1	1	1	1	1	1	1	2	1	1	1	2	1	2	2	2	1	2	1	2	2	1	1	2
13137	DAFWAsnp_29486	LG-08	82.8	AATTCATTGACG[G/A]AACATTGCCCAAACCACCTCTACATGACCAAATGTATGCCGTTTGGAAAAGATGCAACAACTTAGTAGTATCATGGCTTAATAGGTCAATAGAACCA	1	2	1	1	1	1	2	2	1	2	1	1	1	2	2	2	2	2	2	-	1	1	1	1	1	1	1	1	2	1	1	1	2	1	2	2	2	1	2	1	2	2	1	1	2
13141	LaDArT_PAV07665	LG-08	83.375	TGCAGAGAAAAAACCGCAAAATCTGGTGGCAGTTTTCGTAATTGAATTAGTTACAGATCGGAAGAGCGG	1	2	1	-	1	1	2	2	1	2	1	1	1	2	2	2	2	2	2	2	1	1	1	1	1	1	1	1	2	1	1	1	2	2	2	2	2	1	2	1	2	2	1	-	2
13150	DAFWAsnp_30288	LG-08	83.95	AATTCTGAATATAATTTGTATTCCTTCAGCATATGTATGTGGTGAAAGAGGAGGACTCATAGTAGAAGATCCATTACAATTGGGTGTGTCACTAAATGGAATACCCGG[G/A]C	1	2	1	1	1	1	2	2	1	2	1	1	1	2	2	2	2	2	2	2	1	1	1	1	1	1	1	1	2	1	1	1	2	2	2	2	2	1	2	1	2	2	1	1	2
13159	DAFWAsnp_31933	LG-08	84.525	AATTCAACTGAAATTTTTTAATTTATTTTTAGAGTGTAATAAACATGTATTATTATTATAAATATTTATACACA[G/T]TCAGCGCATCATTCATAATTTATTTCAATTACTTT	1	2	1	1	1	1	2	2	1	2	1	1	1	2	2	2	2	2	2	2	2	1	1	1	1	1	1	1	2	1	1	1	2	2	2	2	2	1	2	1	2	2	1	1	2
13164	DAFWAsnp_24803	LG-08	85.1	AATTCATTTCCCTTGCTCTTTGTTCTGCCTAGGCTAGATCTAAAAAAATTACGTGGATAATGTA[G/A]TCAAACTACACTATCACACGTTTAGTATATGCTTCAAAATATTTA	1	2	1	1	1	1	2	2	1	2	1	1	1	2	2	2	2	2	2	2	2	1	1	1	1	1	1	1	2	1	1	1	2	2	2	2	2	1	2	1	1	2	1	1	2
13168	DAFWAsnp_26790	LG-08	85.675	AATTCTAGCTAGAATTGTCATTATAAGGGATGTTATCC[A/C]ACCACCGTCCCTCGCCTAATAATGAAGATACACAATTCAATGTTATGAAACCCGAGCTAATATCAAACTGG	1	2	1	1	1	1	2	2	1	2	1	1	1	2	2	2	2	2	2	2	2	1	1	1	1	1	1	1	2	1	1	1	2	2	2	2	2	1	2	1	1	2	1	1	2
13172	DAFWAsnp_28811	LG-08	86.25	AATTCATAGCTAATTTCCTTTCTGTAGATATCCGGATGATGAAGCTGGCGAGGTTCCAATCGCCTATGTCGTTCGTTCACCCAACAGCTCACTAACTGG[A/C]GATCAAATTA	1	2	1	1	1	1	2	2	1	2	1	1	1	2	2	2	2	2	2	2	2	1	1	1	1	1	1	1	2	2	1	1	2	2	2	2	2	1	2	1	1	2	1	1	2
13175	DAFWAsnp_33255	LG-08	86.825	AATTCAAGTTCTTTTCTTAAGTATTGGCTGTCATACCTTTTTGTACTTGCATTTTCTATAATCAATTACCTTCCAAATATG[G/C]ACAATACAATGTATGAAACATTGCAATA	1	2	1	1	1	1	2	2	1	2	1	1	1	2	2	2	2	2	2	2	2	1	1	1	1	1	1	1	2	2	1	1	2	2	2	2	2	2	2	1	1	2	1	1	2
13183	LaDArT_SNP08203	LG-08	87.4	TGCAGTCCGGGTCTAAGGGACGGACAAAAATCATATAGTCTTACAGATCGGAAGAGCGGTTCAGCAGGA	1	2	1	1	1	1	2	2	1	2	1	1	1	2	2	2	2	2	2	2	2	1	1	1	1	1	1	1	2	2	1	1	2	2	2	2	2	2	2	1	1	2	1	1	2
13189	LaDArT_SNP04179	LG-08	87.975	TGCAGCATTCCATTTTTCCTGATCCTTGCCCACTAGCATTCTTTTTCTGGCATATACTTTCCAATCCTT	1	2	1	1	1	1	2	2	2	2	1	-	1	2	2	2	2	2	2	2	2	1	1	1	1	1	1	1	2	2	1	1	2	2	2	2	2	2	2	1	1	2	1	1	2
13191	LaDArT_SNP12952	LG-08	89.125	TGCAGGTTCAACAGTTGTGGACCTCACTACACCCAACCAATACAAGATACTTAGACCTGGAAGGTAGCT	1	2	1	1	1	1	2	2	2	2	1	1	1	2	2	2	2	2	2	2	2	1	1	1	1	1	1	1	2	2	1	2	2	2	2	2	2	2	2	1	1	2	1	1	2
13198	LaDArT_PAV23898	LG-08	90.275	TGCAGGAATGGAGAGAAGTTGGTGCTAAGTATGGGCTATTGAATGTTGAGAGCGTCCTCTAGCATAATA	1	2	1	1	1	1	2	2	2	2	1	1	1	2	2	1	2	2	2	2	2	1	1	1	1	1	1	1	2	2	1	2	2	2	2	2	2	2	2	1	1	2	1	-	2
13202	DAFWAsnp_30915	LG-08	90.85	AATTCGGGAATTTGTTGTTGAAGTGTTGACACTGAGTTTAGCAGATCATCCTAACCTTGTCAAGTTGATTGGCTTTTGTGC[C/T]GAGGGAGAGCAGAGGCTATTGGTTTATG	1	2	1	1	1	1	2	2	2	2	1	1	1	2	2	1	2	2	2	2	2	1	1	1	1	1	1	1	1	2	1	2	2	2	2	2	2	2	2	1	-	2	1	1	2
13207	DAFWAsnp_29896	LG-08	91.425	AATTCATACCAGTACATTTAAACGTACATGTAACATGTATTTAGTGATATCCCTATTGTTGATATTAAGTATAAAGACTCGCTTGAAATGATC[T/A]AATCAAGTGAAAGGAT	1	2	2	1	1	1	2	2	2	2	1	1	1	2	2	1	2	2	2	2	2	1	1	1	1	1	1	1	1	2	1	2	2	2	2	2	2	2	2	1	1	2	1	1	2
13209	DAFWAsnp_15522	LG-08	92	AATTCAATGTATTAAAAAGACTATTTTTTTTGTATATCAGGAAAGATAAAAAGAAAAATTAAGAAAAAC[C/T]CATCTCTACAATTGTTATTGTTATTCTGCCAATAGGAGCA	1	2	2	1	1	1	2	2	2	2	1	1	1	2	2	1	2	2	2	2	2	1	-	1	1	1	1	1	1	2	1	2	2	2	2	2	2	2	2	1	1	2	1	1	2
13221	DAFWAsnp_29239	LG-08	92.575	AATTCAAATCTTAAATATTTAAGATTCTTTCACAAACCTTTTAATACAACAATCACAAGATAGTTGGTTAGAATTATTTATTAAATTATTATTTACTATAATGATTG[A/G]CT	1	2	2	1	1	1	2	2	2	2	1	1	1	2	2	1	2	2	2	2	2	1	1	1	1	1	1	1	1	2	1	2	2	2	2	2	2	2	2	1	1	2	1	2	2
13222	LaDArT_SNP10165	LG-08	93.15	TGCAGCAAGGGGGAATAAAAACAATAAGATTGGATTGCAAGACTTGGTGAGGAAAATATCAAATGAAAC	1	2	2	1	1	1	2	2	2	2	1	1	1	2	2	1	-	2	2	2	2	1	1	1	1	1	1	-	1	2	2	2	2	2	2	2	2	2	2	1	1	2	1	2	2
13231	LaDArT_SNP05513	LG-08	93.725	TGCAGAAAAGACTGCTCATATTGATTCTTTATATCAGTTGGTTACAGATCGGAAGAGCGGTTCAGCAGG	1	2	2	1	1	1	2	2	2	1	1	1	1	2	2	1	2	2	2	2	2	1	1	1	1	1	1	1	1	2	2	2	2	2	2	2	2	2	2	1	1	2	1	2	2
13236	LaDArT_PAV28284	LG-08	94.3	TGCAGCACCTTCGTACTACAAATTGAAAACTCATGAAATTCATAGCACAATACTAAATCTCAGAATTAG	1	2	2	1	1	1	2	2	2	1	1	1	1	2	2	1	-	2	2	2	2	1	2	1	1	1	1	1	1	-	2	2	2	2	2	2	2	2	2	1	1	2	1	-	2
13238	LaDArT_PAV28285	LG-08	94.875	TGCAGCACCTTCGTACTACAAATTGAAAACTCATGAAATTCATAGCACAATACTAAATTTTAGAATAAG	1	2	2	1	1	1	2	2	2	1	1	1	1	2	2	1	2	2	2	2	2	1	2	1	1	1	1	1	1	2	2	2	2	2	2	2	2	2	2	-	1	2	1	-	2
13241	DAFWAsnp_21483	LG-08	95.45	AATTCGCAGCTTCCACAGACAACGATTCTTGGGTTTCAATACTAACCCATAAATCTTCCATACATTT[C/T]AAAACACCAGAGATATAAGGTTCATTTAAGCTACGTTTTACA	1	2	2	1	1	1	2	2	2	1	1	1	1	2	2	1	2	2	2	2	2	1	2	1	1	1	1	1	1	2	2	2	2	2	2	2	2	2	2	1	1	2	1	2	2
13246	LaDArT_PAV06853	LG-08	96.6	TGCAGGAAAATCATCGAAGGTGCGTGCTTTCAAATCAAGCTTTCATGTTTGGTGAATTATTATCTAGTA	1	2	2	1	1	1	2	2	1	1	1	1	1	2	2	1	2	2	2	2	2	1	2	1	-	1	1	-	1	2	2	2	2	2	2	2	2	2	2	1	1	2	1	-	2
13250	DAFWAsnp_37731	LG-08	97.175	AATTCAAATATGAATAAACTATGAAATTTCATATTTATTCTAAGTACATTATGCAAATTCTAAAATATACCACACAAGAATAA[T/C]AACCTACACGAACTCTTGAAAGGAAC	1	2	2	1	1	1	2	2	1	1	2	1	1	2	2	1	2	2	2	2	2	1	2	1	1	1	1	1	1	2	2	2	2	2	2	2	2	2	2	1	1	2	1	1	2
13251	DAFWAsnp_22572	LG-08	97.75	AATTCCTGTGAATTTCGCAAACTCAATCCCAAGATCACAAAATATCA[C/T]GAATCCCCAAATGCAGCTGATTTCAAGACCCGTGGGCGCTGTAGCGACTACTATTCCAAACC	1	2	2	1	1	1	2	2	1	1	2	1	1	2	2	1	2	2	-	-	2	1	2	1	1	1	1	1	1	2	2	2	2	2	2	2	2	2	2	1	1	2	1	1	2
13255	DAFWAsnp_26004	LG-08	98.325	AATTCTAAAACCAGCATGTGTAAT[G/A]TGAGCTCTTCATTCAAAGTGACAATTTAGAAATTGGTTGGTTTAGCTTTTATGACCTAAAAATGCAACTTTAGGATGAATTTGGC	1	2	2	1	1	1	2	2	1	1	2	1	1	2	2	1	2	2	2	2	2	1	2	1	1	1	1	1	1	2	2	2	2	2	2	2	2	2	2	1	1	2	1	1	2
13256	LaDArT_SNP09159	LG-08	99.475	TGCAGGAATGATTTCAGATCCAAAGTCATTGGATGTAGGATATCTCCATTTTAGAAGATTCAGTAAAAC	1	2	2	1	1	1	2	2	1	1	2	1	1	2	2	1	2	2	2	2	2	1	2	1	1	1	1	1	1	2	2	2	2	2	2	2	2	2	2	1	1	2	1	1	2
13261	LaDArT_SNP11414	LG-08	100.05	TGCAGGAAAAAGGCATTCATATCTGGGATGGCAATGCATCTAGAGAATACCTTGATAGGCAAGCTTGAC	1	2	2	1	1	1	2	2	1	1	2	1	1	2	2	1	2	2	2	-	2	1	2	1	1	1	1	1	1	2	2	2	2	2	2	2	2	2	2	1	1	2	1	1	2
13263	LaDArT_PAV22097	LG-08	100.625	TGCAGACATGTTGCAGTATTGAGAGAGAAGAGGGGTATTGTGGATTATTTCCTTACAGATCGGAAGAGC	1	2	2	1	-	1	2	2	1	1	2	1	1	2	2	1	2	2	2	2	2	1	2	1	1	1	1	1	1	2	2	2	2	2	2	2	2	2	2	1	-	2	1	-	2
13267	LaDArT_SNP13898	LG-08	101.2	TGCAGAACAAAACACAGAAGCTTCCTCCTTGTTACACACATCACACTGTATCTTCATCTTGGTCTCTTT	1	2	2	1	1	1	2	2	1	1	2	1	1	2	2	1	2	2	2	2	2	1	2	1	1	1	1	1	1	2	2	2	2	2	2	2	2	2	2	1	1	2	1	1	2
13268	DAFWAsnp_31319	LG-08	101.775	AATTCCCCCTCTTAGTATGGTACTCTTGTTTTTTAATCTGAAATTCAGCTAT[C/T]ACCTTTTTGCATTTTATGAGATAAATTGTTTGAAGATTCTAGCCCATGCTTGATTGT	1	2	2	1	1	1	2	2	1	1	2	1	2	2	2	1	2	2	2	2	2	1	2	1	1	1	1	1	1	2	2	2	2	2	2	2	2	2	2	1	1	2	1	1	2
13275	DAFWAsnp_33182	LG-08	102.925	AATTCAAACTAAGACTGCAAGTCTAGCAAAGAAGTACCACCA[T/A]TCAGGAACTTCAAAGTTCAAACTAAAGTTTTGATTCATCAAACCAACAATAATAAAAATGTAATGTC	1	2	2	1	1	1	2	2	1	1	2	1	2	2	2	1	2	2	2	2	2	1	2	1	1	2	1	1	1	2	2	2	1	2	2	2	2	2	2	1	1	2	1	1	2
13276	DAFWAsnp_16754	LG-08	104.075	AATTCCTCAGGAGGAACCCTAGCACCACCGGT[A/G]ACACCTAGCTCGTCCAAATCCGAAGTATTTCCAACAGCAAAACTATCAGTAGCCACCTGAGCCCTTAAACGAGGTGC	1	2	2	1	1	1	2	-	1	1	2	1	2	1	2	1	2	2	2	2	1	1	2	1	1	2	1	1	1	-	2	2	1	2	2	2	2	2	2	1	1	2	1	1	2
13280	DAFWAsnp_28473	LG-08	104.65	AATTCACTTAACTGGCTTAGCTATCTTGTCAAG[C/G]ATGTGGAATATAACTCAAAAGTTATGTTAATAACAAAATATGCTAATATTTCATCCCATGAATGAGATTGCTGTTT	1	2	2	1	1	1	2	2	1	1	2	1	1	1	2	1	2	2	2	2	1	1	2	1	1	2	1	1	1	2	2	2	1	2	2	2	2	2	2	1	1	2	1	1	2
13282	DAFWAsnp_32025	LG-08	105.225	AATTCAATCAGGCAATCGAAGATCCTATACAATCATGAATAACAAAGGAAGTTGCTATTTTTGAAATAGCTTTAGGTTAC[A/G]TTGTGCTGCTGCAAGTGGTTGGAAAGATA	1	2	2	1	1	1	2	2	1	1	2	1	1	1	2	1	2	2	2	2	1	1	2	1	1	2	1	1	1	2	2	2	1	2	2	2	2	2	2	1	1	2	1	1	2
13291	DAFWAsnp_16516	LG-08	106.375	AATTCAGTAGGTGTTTATTAGTTATTGATGGGGTAAAATAAAGTGGCAACTTATTTTTTATTTAATTTACCATTTAAAAAATGGGGAGAAACTAAA[C/T]CAGTCGACAATAG	1	2	2	1	1	1	2	2	1	1	2	1	1	1	2	1	2	2	1	-	1	1	2	1	1	2	1	1	1	2	2	-	1	2	2	2	-	2	2	1	1	2	1	1	2
13300	LaDArT_PAV23849	LG-08	106.95	TGCAGCTGTCACTTTCTATGCTGTTAGTTTTTCTGAACTCAGTCAGGTATCTAAACTAACATCAACTAT	1	2	2	1	1	1	2	2	1	1	2	1	1	1	2	1	2	2	1	2	1	1	2	1	1	2	1	-	1	2	2	2	1	2	2	2	2	2	2	-	1	2	1	-	2
13304	DAFWAsnp_19334	LG-08	107.525	AATTCTTATCCAGTC[A/G]GTGCTGGCAGCCAAGTCACTGATCCTGATAATTCACAATTCTCAAAAAGCTTCCACTTCAGACTATGGCGGTGCTCAATGATGCTAAAAGCCTA	1	2	2	1	1	1	2	2	1	1	2	1	1	1	2	1	-	2	1	2	1	1	2	1	1	2	1	1	1	2	2	2	1	2	2	2	-	2	1	1	1	2	1	1	2
13307	DAFWAsnp_21332	LG-08	108.1	AATTCTGATTTTGTATTGAAACAAAAGATAATTGATTTATACTAGTATAAATAAAGTTATGCATGTTGTAACA[G/A]TAAAATGGTTCTGAAGTTCCAAAAAATGAAATAAAA	1	2	2	1	1	1	2	2	1	1	2	1	1	1	2	1	2	2	1	2	1	1	2	1	1	2	1	1	1	2	2	2	1	2	2	2	2	2	1	1	1	2	1	1	2
13308	DAFWAsnp_26947	LG-08	108.675	AATTCTATTTGACTCATCAAATCTTACAAAAATTTAATCATATTTTTCACTTTCTTTTTTTCTTCTTCCTCATATTCTTTATTAACTCTCTTCC[A/T]TGAGTGTAGTTTTCT	1	2	2	1	1	1	2	-	1	1	2	1	1	1	2	1	2	2	1	2	1	1	2	1	-	2	1	1	1	2	2	2	1	2	2	2	2	2	1	1	1	2	1	1	2
13309	DAFWAsnp_23641	LG-08	109.25	AATTC[A/G]AAATCATGGTTGATTTGGTTATGGTTATGGTTACACCAATCCTACATTATATATCATTTGTAAAGAGCACTGTTATTTCTTTTGTATTAAGCATTTTATATTCA	1	2	2	1	1	1	2	-	1	1	2	1	1	1	2	1	2	-	1	-	1	1	2	1	1	2	1	1	1	2	2	2	1	2	2	2	2	2	1	1	1	2	1	1	2
13319	DAFWAsnp_28340	LG-08	111.55	AATTCCCCTATTAGGAGCAATCGGATC[G/A]TTGGCTGCCTGCAAAGAGAGATTATTTTGAGTTCAAATATTATTTTTTTCAAACAAGAGGGACAATAACCTCCTCTACAAAG	1	2	2	1	1	1	2	1	1	1	2	1	1	1	2	1	2	2	1	2	1	1	2	1	1	2	1	1	1	2	2	2	1	2	2	2	2	1	1	1	1	2	1	1	2
13325	DAFWAsnp_28356	LG-08	113.275	AATTCATTCATGTGGCTTGGTCCAAGACC[A/C]AGGTTATTCATCATGGATCCTGACAGAATCAAAGAAATTACTAATAGAGTATATGAATTTCAAAAGCCAGAGACCAGCCC	1	2	2	1	1	1	2	1	1	1	2	1	1	2	2	1	2	2	1	2	1	1	2	1	1	2	1	1	1	2	2	2	1	2	2	2	2	1	1	1	1	2	1	1	2
13327	LaSNP_006	LG-08	113.85	GTAGTATCTTCTTTTATTTGTTGGTGTTAGTTGATGGAATGGGTTCTCTGATTGAGCTTGATTCATCACTCTTCCACAAATGTAACTCTCTTATTCAACTGAAGCAACTTCATGCTCATCTCATCACCACTGCTCAATTCCAATTATGCCCTTCTTCCCGCACCAAACTCCTCCAACTCTGCGCTCTCTCCCCCACCGCCGGTGCACTTTCCTTCGCCGTCCTTATCTTCCGCCGTATCCAATCACCCTCCACCAACGACTGGAACGCCATTCTTCGAGGTCTCGCTCAAAGTCCCAACCCCACCACTGCTATCTCATGCTATCGTTCAATCACACGCAGCCCACA	1	2	2	1	1	1	2	1	1	1	2	1	1	1	2	1	2	2	1	2	1	1	2	1	1	2	1	1	1	2	2	2	1	2	2	2	2	1	1	1	1	2	1	1	2
13332	LaDArT_PAV04549	LG-08	114.425	TGCAGCTAGACATATTGATGGTAAAGGTACTAGGTTTCTTCTTTTCTTTTTCCTCAGTCTGTATCAAAG	1	2	2	1	1	1	2	1	1	1	2	1	1	1	2	1	2	2	1	2	1	1	2	1	1	2	1	1	1	2	2	2	1	2	2	2	2	1	1	1	1	2	-	-	2
13333	LaDArT_PAV01221	LG-09	0	TGCAGGAGGTTATTTCCATCGCCTCGGTGATCTGACATTTGGAGTGGATCTTACAGATCGGAAGAGCGG	1	2	1	2	1	2	1	-	2	1	2	1	2	1	2	1	1	-	1	1	1	1	2	1	1	2	1	2	2	1	1	1	2	1	2	2	1	2	1	2	2	1	2	-	1
13334	LaDArT_PAV03284	LG-09	0.575	TGCAGAGGGTAAATTTACGACATTCAAAACACTACCTGATGTCTTTTACAGATCGGAAGAGCGGTTCAG	1	2	1	2	1	2	1	1	2	1	2	1	2	1	2	1	1	-	1	1	1	1	2	1	1	2	1	2	2	1	1	1	2	1	2	2	1	2	1	2	2	1	2	-	1
13341	LaDArT_SNP05083	LG-09	1.15	TGCAGTCTCAATTTATTTGAGCACCTGTCAAAATGATCATACCTGTCCTCTTGTCACTTATATAACTTG	1	2	1	2	1	2	1	1	2	1	2	1	2	1	2	1	1	1	1	1	1	1	2	1	1	2	1	2	2	1	1	1	2	1	2	2	1	1	1	2	2	1	2	1	1
13348	LaIND_142	LG-09	2.3	TCATCATCATCTCCTTCTTCTTCTGCCATTCCATCATATTCACTATTTCTTACCAGAGTTGTTTAAGCCTCTAAAGCTTTGATCCACCGTTGACTCCAACAGCTTGAATCAAATCAGCCAAAACCACCTTCCTATTCTCACCGTACACGTGTCCATCCCATCTTCTCTTTATCAATCCCTCCGCCAACTCCACCGCCGCCTCCACCGTCTCCTCCGCCGTACCATGAACCGAATCAATAATCCCTAGCCTCACCGCTTCCTTCGCCGTAATCTTACTTGCCTTCATCACCACTTCCCTCTGAGCCGCCGGAGACCCGATTTTCGCTTTGATTGCGGCGACGAACCACGCCGGAATCACGAGCTTGATGTCGAGCTCGCTCATGTAGAGAAATCCACGGT…	1	2	1	2	1	2	1	1	2	1	-	1	2	1	1	1	1	1	1	1	1	1	2	1	1	2	1	2	2	1	1	1	2	1	2	2	1	1	1	2	-	1	2	1	1
13352	LaIND_081	LG-09	2.875	CATCTTTCTCACTTCAAGATTCAAACCACTTTTCTCTTACTCAATTCTCCTTCAATTTTTCTCCATTTTTTCAATAAATTATTTAATCAATTTCCTTTTCCTTATTTCCATTACCAAATGCAAAGAACATAGTGCTTAATTCAAAAACAATCCTTAATTTTTCCGAAACCTAGGGCATGGTCGGTGGCGGTGGCAACGGCGATGATCACCACCGCAAAATGTTCTGGCGCTCCGCCTCTTGGTCAGCCTCCCGCACCGCCGCACCCGGAAACACCACCACCACCAACAACAACTCTTCCGGTGAGGTGGGTAATGATTTCTCCGATCCCAATCCCGGCGACGGCCACAATCGACGGTTCCATTTGCCGCCGCTGACGCCTCGGTCGCAGCACCAAAGTT…	1	2	1	2	1	2	1	1	2	1	2	1	2	1	1	1	1	1	1	1	1	2	2	1	1	2	1	2	2	1	1	1	2	1	2	2	1	1	1	2	2	1	2	1	1
13353	LaDArT_PAV14077	LG-09	4.025	TGCAGTGGCGGCCGTTGCAGCGTGAAACTTTTTGTGATTACAGATCGGAAGAGCGGTTCAGCAGGAATG	1	2	1	2	1	2	1	1	2	1	2	1	2	1	1	1	1	1	1	1	1	2	2	1	-	2	1	2	2	1	1	1	2	1	2	2	1	1	1	2	2	1	2	-	1
13358	LaDArT_PAV08684	LG-09	4.6	TGCAGATTCATGTTTGAAACCAAACTAATTCTTCTTGTTTTGTCTGGTTACTTACTTTTCAATGTAGTC	1	2	1	2	1	2	-	1	2	1	2	1	2	1	1	1	1	1	1	1	1	2	2	1	1	2	1	2	2	1	1	1	2	1	2	2	1	1	1	2	2	1	2	-	1
13361	LaDArT_SNP12647	LG-09	5.175	TGCAGCGCTGCTGTGATCACTGAGTCCGTCTTTATTCTTATGATGCAAATCCCATTGAGCAATAAGCTT	1	2	1	2	1	2	1	1	2	1	2	1	2	1	1	1	1	1	1	1	1	2	2	2	1	2	1	2	2	1	1	1	2	1	2	2	1	1	1	2	2	1	2	1	1
13365	LaDArT_SNP18145	LG-09	5.75	TGCAGTATACGACAGATCCACCCCGAATTACAGATCGGAAGAGCGGTTCAGCAGGAATGCCGAGACCGA	1	2	1	2	1	2	1	1	2	1	2	1	2	1	1	1	1	-	1	1	1	2	2	2	1	-	1	2	2	1	1	1	-	1	2	2	1	1	1	2	2	1	2	1	1
13368	LaDArT_PAV04637	LG-09	7.475	TGCAGCTTCTACTTTGGCCCTACTCGTGAAAAATGAAGATAAAATTGATTATAATTTAGGGATTTTTAC	1	2	1	2	1	2	-	1	-	2	2	1	2	1	1	1	1	-	1	1	1	2	2	2	2	2	1	2	2	1	1	1	2	1	2	2	1	1	1	2	2	1	2	-	1
13372	LaSNP_554	LG-09	8.625	CTAAAAATAAACAGAAAAAATGTTGCACAGCAAAAGCTACATGACAGGACAATAACCATCTCAAAATTCCTATATCATGTTTCCGCCAGTTAGAGGATGAGTTTGACGCAACGATGAGGTCACGGGTTCAAATCCTGGAAACAGC	1	2	1	2	1	2	1	1	2	2	2	1	2	1	1	1	2	-	1	1	1	2	2	2	1	2	1	2	2	1	1	1	2	1	2	2	1	1	1	2	2	1	2	1	1
13376	LaDArT_PAV26034	LG-09	9.775	TGCAGGCATTTATAGTTGATGCATCCATAACAGTGGTTGCTATATGACATTGGTGACTCCCAAAACCTT	1	2	1	2	1	2	1	1	2	2	2	2	2	1	1	1	2	-	1	1	1	2	2	2	-	2	1	2	2	1	1	1	2	1	2	2	1	1	1	2	2	1	2	-	1
13377	LaSNP_007	LG-09	10.925	GTGGTCAATGGGAGAGACAGAGAGCAATAGAAAGGGAAATCACCCATAAATAGAAATAATATGTAGTCCTTCATGAGAATTTGTCATGGAAGTGAGAGGAGGGAAGCTGTTAGGCATCAGCCAGAAACCCAATACACTAGGGCATACATTGCTACCCTACATTGTAAGGACTTACACAAAACCCAAAAAACACGCTACTTCTGTAACTGTTTCATACTAACACG	1	2	1	2	-	2	1	1	2	2	2	2	1	1	1	1	2	-	1	1	1	2	2	2	1	2	1	2	2	1	1	1	2	1	2	2	1	1	1	2	2	1	2	1	1
13379	LaDArT_SNP09057	LG-09	11.5	TGCAGCTCACATGTTTCATCAGTATTGAAGCTGGCCATGTTTTGGGTTGTCCCTTCCATTCTTGTATGT	1	2	1	2	1	2	1	1	2	2	2	2	1	1	1	1	2	-	1	1	1	2	2	2	1	2	1	2	2	1	1	1	2	1	2	2	1	1	1	2	2	1	2	1	1
13386	LaDArT_SNP07353	LG-09	13.8	TGCAGTATTTTTCTCTAATTTTCTGCTACTGCTTTGTTCATTATTCTGCTTTTGATCGTGTATTTGTAA	1	2	1	2	1	2	-	2	2	2	2	2	1	1	-	1	2	-	1	1	1	2	1	2	1	2	1	2	2	1	1	1	2	1	2	2	1	1	1	2	2	1	2	1	1
13387	LaDArT_SNP13151	LG-09	14.375	TGCAGCACCTCTTTTACTTCCAAAAGAATGTGGACAAGCATGTGAGATTACAGATCGGAAGAGCGGTTC	1	2	1	2	1	2	1	2	2	2	2	2	1	1	1	1	2	-	1	1	1	2	1	2	1	2	1	2	2	1	1	2	2	1	2	2	1	1	1	2	2	1	2	1	-
13389	LaDArT_SNP06702	LG-09	14.95	TGCAGCCAATATAAGTTATGCAACTAAGTTTAGTCCATTGAATTTTGTTTCACTGGGGATCAATGGTGT	1	2	1	2	1	2	1	2	2	2	2	2	1	1	1	1	2	-	1	1	1	2	1	2	1	2	1	2	2	1	1	2	1	1	2	2	1	1	1	2	2	1	2	1	1
13393	LaDArT_SNP17172	LG-09	15.525	TGCAGAAGATCTTCTGTTTGCAATGGAGAAGCTTGGTTTCGATGATTATGTTGAACCTCTTTCTCTTTA	1	2	1	2	1	2	1	2	2	2	2	2	1	1	1	1	2	-	1	1	1	2	1	2	1	2	1	2	2	1	1	2	1	1	2	2	1	1	1	2	2	1	2	1	1
13394	LaDArT_PAV24506	LG-09	16.1	TGCAGTTTCAGCTAGTCTCGAGTCATGATGGATTCGGCAACCTCCTAGTAAAGCCCCCCAAATAGTGGC	1	2	1	2	1	2	1	2	2	2	2	2	1	1	1	1	2	-	1	1	1	2	2	2	1	2	1	2	2	1	1	2	1	1	2	2	1	1	1	2	2	1	2	-	1
13396	LaDArT_PAV04039	LG-09	16.675	TGCAGAGAACAGAATATAGTCAATGCTGCTGAATCAAGTAGTATTTATCATATAACATTAGCACAGACT	1	2	-	2	1	2	1	2	2	2	2	2	1	1	1	1	2	-	1	1	1	2	2	2	1	2	1	2	2	1	1	2	1	1	2	2	1	1	1	2	2	1	2	-	2
13399	LaDArT_PAV05016	LG-09	17.825	TGCAGTCAACTAAATCAAAATGAAGATCCACACATCCAGTGGCTAGCCTTGAATCATGTACATGAAAGT	1	2	-	2	1	2	1	2	2	2	2	2	1	1	1	1	2	2	1	-	1	2	2	2	1	2	1	2	2	1	2	2	1	1	2	2	1	1	1	2	2	1	2	-	2
13403	LaDArT_SNP08212	LG-09	18.4	TGCAGTGAAATTTCTTTAGTGACATAACATAAAAAATGTTACAGATCGGAAGAGCGGTTCAGCAGGAAT	1	2	1	2	1	2	1	2	2	2	1	2	1	1	1	1	2	2	1	1	1	-	2	2	1	2	1	2	2	-	2	2	-	1	2	2	1	1	1	2	2	1	2	1	2
13405	LaDArT_SNP12098	LG-09	18.975	TGCAGCGCTTCAGTAGTGCTTTTGAGAATTTGAGTGTGAGTTGTTTCTTGTTTATGCTAAATTTTTTTC	1	2	1	2	1	2	1	2	2	2	1	2	1	1	1	1	2	2	1	1	1	2	2	2	1	2	1	2	2	1	2	2	1	1	2	2	1	1	1	2	2	1	1	1	2
13406	LaDArT_PAV29131	LG-09	19.55	TGCAGAAACTAGTTCCTCAAAAACGAATTTGCCTGTTCCAAAGCAAGGGACTAGCGCGGAAACAGATGA	1	2	1	2	1	2	1	2	2	2	1	2	1	1	1	1	2	2	1	1	1	2	2	2	1	2	1	2	2	1	2	2	1	1	2	2	1	1	1	2	2	1	1	-	2
13420	LaDArT_PAV14275	LG-09	20.125	TGCAGAAATGAAAAAAAGAAAAGATTGCAATAACAATATTGTTATTATGTTCATTGTATGGTTGACACG	1	2	1	2	1	2	1	2	-	-	1	2	1	1	1	1	2	2	1	1	1	2	2	2	1	-	1	2	2	1	2	2	1	1	2	2	1	1	1	2	2	1	1	-	2
13422	LaSNP_124	LG-09	20.7	GGCTTGCTTGAATCAGTAGCGCAAACCCTTTCATGTAATTTTTCTTTCCTTCATGGCTCTTCACATCATTTCCCCCATCTTCCACTTTCCCCCTCACTTTCTCTCTCACTCCCCTCAATTTTCTCTCCAATTTCCTCCCACTTTCTCTCAAAA	1	2	1	2	1	2	1	2	2	2	1	2	1	1	1	1	2	2	1	1	1	2	2	2	1	1	1	2	2	1	2	2	1	1	2	2	1	1	1	2	2	1	1	1	2
13424	LaSNP_123	LG-09	22.425	GCCCAGTCTGTTAAAATCCCACTTTCTTCATTGTCAAACTCCGTATCTACATTTTTCCTACAACAAATGATCTCCAATAACATTACACCGAAACTGAAAGTATCAACCTTAGCAGTAATCGGTGCACTCCTGAACCAATCTGGTGCAACATACCCTCTTGTTCCTCTAATTCCAGTTTCAGTGCGGCTTTGATTAATGGATAAAAGCTTTGCTAACCCAAAATCTGAGATTCTGGCATTGTAGTCATCATCTAGAAGTATATTCTGTGGTTTTATATCGCAATGGATTATCTGGGTGCAACATTCCTCGTGCAAGTAAACAAGCCCTCTTGCAATCCCAAGAGCTATGTGGATACGTTGCTTCCAATTTGGTTTAGAATGCATG	1	2	1	2	1	2	1	2	2	2	1	2	1	1	1	1	2	2	1	1	1	2	2	2	1	1	1	2	2	1	2	2	1	1	2	2	1	1	1	2	2	1	1	1	2
13425	LaDArT_PAV14766	LG-09	23	TGCAGGTGAAGTTCACAGCTGAAGAGCTTAGGCGTATTATGGACTACAAGCACAATATCCGTAATATGT	1	2	1	2	1	2	1	2	2	2	1	2	1	1	1	1	-	2	1	1	1	2	2	2	1	1	1	2	2	1	2	2	1	1	2	2	1	1	1	2	2	1	1	-	2
13429	DAFWAsnp_30452	LG-09	24.725	AATTCAATATACCCAGAAACTAAAATCTACTGAAAATGACAAAGTAATAGTAA[A/C]AATGATTTTCTTTGCTCCAATATAAGATTATGAATATGGTACCTCGGGTTTAAAGA	1	2	1	2	1	2	1	2	2	2	1	1	1	1	1	1	2	2	1	1	1	2	2	2	1	1	1	2	2	2	2	2	1	1	2	2	1	1	1	2	2	1	1	1	2
13431	DAFWAsnp_15516	LG-09	25.3	AATTCTTTTAGTAAAAAGAATGTGACATCCACTACTAGACCTTTGGAGCTTCTCCATATGGACTTGTTTGGAGTGTTGCAAATCATGAGTTTTGGTGGAAGTTTTTAC[G/A]C	1	2	1	2	1	2	1	2	2	2	1	1	1	1	1	1	2	2	1	1	1	2	2	2	1	1	1	2	2	2	2	2	1	1	2	2	1	1	1	2	2	1	1	1	2
13443	DAFWAsnp_37147	LG-09	26.45	AATTCAATCTTCTTCCA[T/C]CCAATCTCTACTATTTTTTGCTTTAATCCATCCAAATTGCACAACATAGCTAAAAACATCCGCTCAACCCAAACAAAGAGAAATAAAAGCTA	1	2	1	2	1	2	1	2	2	2	1	1	1	1	1	1	2	2	1	1	1	2	2	2	1	1	1	2	2	2	2	2	1	1	2	2	1	1	1	2	2	1	1	1	2
13448	DAFWAsnp_28718	LG-09	27.025	AATTCGCGGAATTAAGTGAGAAGAAGAATAAGATAAAGAAGAA[A/G]AATCAAACCTAGCTCTTGATACCAATTTTGTTAGAACATGAGAGATTAAAGAAGTAAAGGTGAAAG	1	2	1	1	1	2	1	2	2	2	1	1	1	1	1	1	2	2	1	1	1	2	2	2	1	1	1	2	2	2	2	2	1	1	2	2	1	1	1	2	2	1	1	1	2
13457	LaDArT_PAV23505	LG-09	28.175	TGCAGATAGTATGGTGCAACAAAAGCTATAATGTAAACTCGCTACATAATGAGGACTATTAGCTATTCA	1	2	1	1	1	2	1	2	2	2	1	1	1	1	2	1	2	2	1	1	1	2	2	2	1	-	-	2	2	2	2	2	1	1	2	2	1	1	-	2	2	1	1	-	2
13459	DAFWAsnp_34598	LG-09	28.75	AATTCCTCATGCATGATTTCCTCT[C/A]CTCTAAAGGCATAATACATCAAAGAAGTTGTGTGGAAACTCCACAACAAAATGGCATCGTTGAAAGGAAGCATCAACACATTCTG	1	2	1	2	1	2	1	2	2	2	1	1	1	1	2	1	2	2	1	1	1	2	2	2	1	1	1	2	2	2	2	2	1	1	2	2	1	1	1	2	2	1	1	1	2
13466	DAFWAsnp_19610	LG-09	29.325	AATTCTTACAGTGACTTAGAA[G/A]CTGTGATACAAGTGCCATAGATCATATCCTCACCAAGCCCTTAAAGTGAATGAAAATAAATATAATTTTTTTAAAATTGAATATTTGC	1	2	1	2	1	2	1	2	2	2	1	1	1	1	2	1	2	2	1	1	1	2	2	2	1	1	1	2	2	2	2	2	1	1	2	2	1	1	1	2	2	1	1	1	2
13467	DAFWAsnp_27419	LG-09	29.9	AATTCCTCAACAAATTCCTCCACCGAC[C/T]CGGTCTGTTTAAGAGCCAACATTAGTTCAAATGGATTCTGAACCATTGACGGTTGAAACCGCCTAATCACTGCAATTTTGAA	1	2	1	2	1	2	1	2	2	2	1	1	1	1	2	1	2	2	1	1	2	2	2	2	1	1	1	2	2	2	2	2	1	1	2	2	1	1	1	2	2	1	1	1	2
13475	DAFWAsnp_34465	LG-09	30.475	AATTCAATATTTGTCCAACTGAATCAAGTTCAATAAATCAATTCTTTTTAAATTATACAAATA[G/C]CAAACTTTTCAGACTGAACGTGCCTAATTGTTTATGCACTTGTTAT	1	2	1	2	1	2	1	2	2	2	1	1	1	1	2	1	2	2	1	1	2	2	2	-	1	1	1	2	2	2	2	2	1	1	2	2	1	1	1	2	2	1	1	1	2
13476	DAFWAsnp_20152	LG-09	31.05	AATTCTAGAAACCCCCGAGAATTTAAGACTATTCTCGTGAATTAGGATTCTAGTTTGGAT[T/A]ACTTAATGGTCGGATAGTTGGGTTCACCTCTCAGTCCTTCCCCAATATA	1	2	2	2	1	2	1	2	2	2	1	1	1	1	2	1	2	2	1	1	2	2	2	2	1	1	1	2	2	2	2	2	1	1	2	2	1	1	1	2	2	1	1	1	2
13490	LaDArT_SNP13997	LG-09	31.625	TGCAGACAAGCCTGTAGCCCATCCTGCAAAATGGAATTTTTTTTGGGGGTCAGATGCCACTCATAATTT	1	2	2	1	1	2	1	2	2	2	1	1	1	1	2	1	2	2	1	1	2	2	2	2	1	1	1	2	2	2	2	2	1	1	2	2	1	1	1	-	2	1	1	1	2
13501	DAFWAsnp_26112	LG-09	32.775	AATTCTTGTCCACTATATTCATTTTCCCAAAATTGTAATATGGAAACAAGCTAGACTACAAGGACCTATTATTAGGTTAAACTTGT[T/C]CATAAACGAATTAGTTTGAGACA	1	2	2	2	1	2	1	2	2	2	1	2	1	1	2	1	2	2	1	1	2	2	2	2	1	1	1	2	2	2	2	2	1	1	2	2	1	1	1	1	2	1	1	1	2
13506	DAFWAsnp_23200	LG-09	33.35	AATTCATCTCAGGGAAAAATTTCAATCAGATTATTCTTATCCCGTATTCAGAAACATTTGCAGACTAGAATCAACTAGCATTTCAGTATCATCC[G/A]AGAAAGTTTGTGGTG	1	2	2	2	1	2	1	2	2	2	1	2	1	1	2	1	2	2	1	1	2	2	2	2	1	1	1	2	2	2	2	2	1	1	2	2	1	1	1	1	2	1	1	1	2
13516	LaDArT_SNP01789	LG-09	34.5	TGCAGTAAAGCTCTTGCAAAATGGATTATTCCAGTGGTAGCCAACACATTGGGCATACCGATAAAATCA	1	2	2	1	1	2	1	2	2	2	1	2	1	1	2	1	2	2	1	1	2	2	2	2	1	2	1	2	2	2	2	2	1	1	2	2	1	1	1	1	2	1	1	1	2
13519	LaDArT_SNP01785	LG-09	35.075	TGCAGTCAAATGCTCTACCACTGAGCTATGGACCCTTGGTGATAACATTCACAATTCATTTATTATACA	1	2	2	1	1	2	1	2	2	1	1	2	1	1	2	1	2	2	1	1	2	2	2	2	1	2	1	2	2	2	2	2	1	1	2	2	1	1	1	1	2	1	1	1	2
13520	DAFWAsnp_35865	LG-09	35.65	AATTCACATTTAACAACAATCATTTAATAAT[A/G]TTTTCTACCACAACGCTGTTAAATATAATACAGAATATAATTAACAATGCTATTTTAAACAAGCGCTGTTAAATTTAA	1	2	2	1	1	2	1	2	2	1	1	2	1	1	2	1	2	2	1	1	2	2	2	2	1	2	1	2	2	2	2	2	1	1	2	2	1	1	1	1	2	1	1	1	2
13526	LaSNP_510	LG-09	36.225	AATTTATAAATTTTAAAGTGATCAATAAATAAAACACACAAGTGACACAACACAAACCAGTGTTCATATTTCCCACTTTTACTTTCTCACTTCCATTCTTAAACTCCATTCTTTCAAGACACACAAACCATCACTCTTC	1	2	2	1	1	2	1	2	2	1	1	2	1	1	2	1	2	2	1	1	2	2	2	2	1	2	1	2	2	-	2	2	-	1	-	2	1	1	1	1	2	1	1	1	2
13536	DAFWAsnp_28984	LG-09	36.8	AATTCACTTAATTTAAGAGTAAATTTAAAAAATTTATTTCACATCTTAACTATCAATTT[C/T]AAAGAATTTTAATTATTTGAATGTATAAGTAGACTTAAAAAATTAATATT	1	2	2	1	1	2	1	2	2	1	1	2	1	1	2	1	2	2	1	1	2	2	2	-	1	2	1	2	2	2	2	2	1	1	1	2	1	1	1	1	2	1	1	1	2
13549	DAFWAsnp_23535	LG-09	37.375	AATTCCAAATCATAGAAGGTCTAGAAGATATATCATAGTTTGTCAATTTGTCCACACAAGCATTACCCTCTCTATAAATATGA[A/G]AGATTTTGAAATTGATAGAATGAAGA	1	2	2	1	1	2	1	2	2	1	1	2	1	1	2	1	2	-	1	1	2	2	2	2	2	2	1	2	2	2	2	2	1	1	1	2	1	1	1	1	2	1	1	1	2
13561	LaDArT_SNP01091	LG-09	37.95	TGCAGATAAAGTTTTATGACAAGTACAATGCAGTCAAGATAGTTAGAATGGGAAATACAAGGGAAAAAC	1	2	2	1	1	2	1	2	-	1	1	2	1	1	2	1	2	2	1	1	2	2	2	2	2	2	1	2	2	2	2	2	1	1	1	2	1	1	1	1	2	1	1	1	2
13578	DAFWAsnp_28973	LG-09	38.525	AATTCGACACATGTCTTGATATTTATTTATTTTATTTTATTTTTTATTTTTTGGACACTCTACGGATACGTATCCTTCGCGAATCTGAGTGTATC[C/T]GTGTCGGATACGTA	1	2	2	1	1	2	1	2	1	1	1	2	1	1	2	1	2	2	1	1	2	2	2	2	2	2	1	2	2	2	2	2	1	1	1	2	1	1	1	1	2	1	1	1	2
13585	DAFWAsnp_35646	LG-09	39.675	AATTCATCGCAGAAGTTGAGATGCTAAGCCGTTTGCATCACCGTAATCTAGTGAAACTCATTGGTATATGCATTGAAGGGCGCAGACGTTG[C/T]TTGGTTTACGAGCTTGTT	1	2	2	2	1	2	1	2	1	2	1	2	1	1	2	1	2	2	1	1	2	2	2	2	2	2	1	2	2	2	2	2	1	1	1	2	1	1	1	1	2	1	1	1	2
13595	DAFWAsnp_21907	LG-09	40.25	AATTCCACCAAGAAGTGGTTCTAGAGATCACTCC[G/T]TAGGAAGCTAGTTTGTCCGCACATGAATTTCCTTCCCTGAAAATGTGAGAAACCTTGAGCCTCAAGGAAGGAATT	1	2	2	2	1	2	1	-	1	2	1	2	1	1	2	1	2	2	1	1	2	2	2	2	-	2	1	2	2	2	2	2	1	1	1	2	1	1	1	1	2	1	1	1	2
13609	LaDArT_SNP14068	LG-09	40.825	TGCAGAGCCTTGTGTCACTGCAACAACCACTAATGGTTTTCTTCTTGTTGATGTTGTTGTTCTCTTCTT	1	2	2	2	1	2	1	2	1	2	1	2	1	1	2	1	2	2	1	1	2	2	2	2	1	2	1	2	2	2	2	2	1	1	1	2	1	1	1	1	1	1	1	1	2
13611	DAFWAsnp_34438	LG-09	41.4	AATTCATCAAACCCATTATAATAATACTATAAAAATTAATAATGACATTCACAT[T/A]AACATATACATTTGTTAAATGTCATTTTCATTACTCATTCAATTATTTGAATATT	1	2	2	2	1	2	1	2	1	2	1	2	1	1	2	1	2	2	1	1	2	2	2	2	1	2	1	2	2	2	2	2	1	2	1	2	1	1	1	1	1	1	1	1	2
13613	LaDArT_SNP04618	LG-09	41.975	TGCAGGATAGATTTGAAGAATGTAATTACTAATATAGAAGCAATGAGGGAAGTGTAGATGTAAAAGCAT	1	2	2	2	1	2	1	2	1	2	1	2	1	1	2	1	2	2	1	1	2	2	2	2	1	2	1	2	2	2	2	2	1	2	1	2	1	1	1	1	1	1	1	2	2
13616	DAFWAsnp_27684	LG-09	42.55	AATTCACATAGGCAACACCCAAAAGCGCCATTAAAT[G/A]AAAATTTTGAGCATTGTTGTTTTGAAATTCTAGCATAATATATTTTTAAGATAGAGTGTTAGTGGATACAATA	1	2	2	2	1	2	1	2	1	2	1	2	1	1	2	1	2	2	1	1	2	2	2	2	1	2	1	2	2	2	2	2	1	2	1	1	1	1	1	1	1	1	1	2	2
13629	LaDArT_SNP10077	LG-09	43.7	TGCAGTTGCCACCGACACTAGAGCCGTGAGTATCTTACTCTATACCACTTTTTTTACAGATCGGAAGAG	1	2	2	2	1	2	1	2	1	2	1	2	1	1	2	1	2	2	1	1	2	2	2	2	1	2	1	2	2	1	2	2	-	2	-	1	1	1	1	-	1	1	1	2	2
13630	LaDArT_SNP11185	LG-09	44.275	TGCAGCTATTGTCGAGACTACGAGGCGAAAGAGAGCGATCAAGGAGGGTTATATTACAGATCGGAAGAG	1	2	2	2	1	2	1	2	1	2	1	-	1	1	2	1	2	2	1	1	2	2	2	2	1	2	2	2	2	1	2	2	2	2	1	1	1	1	1	1	1	1	1	2	2
13634	DAFWAsnp_35579	LG-09	44.85	AATTCATTGCTAGGTTTAGAGGAGAGATGGCAGCTCAAGAGAAGTTAGCAAGAAATTTGTAGTACATGTTTCCGGAACAAGGATCCTCTTTGATACCGGAAAG[T/C]GATGTT	1	2	2	2	1	2	1	2	1	2	1	2	1	1	2	1	2	2	1	1	2	2	2	2	1	2	2	2	2	1	2	2	1	2	1	1	1	1	1	1	1	1	1	2	2
13661	DAFWAsnp_21409	LG-09	45.425	AATTCGTTTGCGAGTTGTGTTTTGGAAGATAAAGAAAAGAAATGAAAAA[T/A]TTTAGAGTCATAAAATATATTTGTAATATGATTCTCAAGTCTTCATTTTCTATTTTTCCA	1	2	2	2	1	2	1	2	1	2	1	2	1	1	2	1	2	2	1	1	2	2	2	2	1	2	2	2	2	1	2	2	1	2	1	1	1	1	1	1	1	1	1	2	2
13662	LaDArT_SNP19237	LG-09	46.575	TGCAGTTGTGGCCATATTTTCTTGAAATTGTGTTATGACCACAATTTACAGATCGGAAGAGCGGTTCAG	1	2	2	2	1	2	1	2	1	2	1	2	1	1	2	1	2	2	1	1	2	2	2	2	1	2	2	2	2	1	2	2	2	2	1	1	1	1	1	1	1	1	1	2	2
13669	DAFWAsnp_26730	LG-09	47.15	AATTCTTACTGCACTATAAGAACCGATCTCGAATACACCCACCACAATATGGCTACT[A/G]GTGCCAATTCTCGAAATTCCCACAATATGACTAACAATGCCAATTCTCAAAA	1	2	2	2	1	2	1	2	1	2	1	2	1	1	2	1	2	2	1	1	2	-	2	2	1	2	2	2	2	1	2	2	1	2	1	1	-	1	1	1	1	1	1	2	2
13802	DAFWAsnp_29539	LG-09	47.725	AATTCAAATCATTTAACATATTTGCAACATTTTTATCATGATTTGATCATTTTGAA[A/T]TTTATTAAGGTTAGCAAGTAATTTTTCTTGACCTTCCATTATTGTTATAAGAG	1	2	2	2	1	2	1	2	1	2	1	2	1	1	2	1	2	2	1	1	2	-	2	2	1	2	2	2	2	1	2	2	1	2	1	1	1	1	1	1	1	1	1	2	2
13805	DAFWAsnp_36591	LG-09	48.3	AATTCTTCAAATGAAGAGTTTTGAAATTCTCCCCCATGATCACCTCTTATAG[C/T]AGCGATTTTTAGTGATTTTTTTATTCTGAACTCTTTTAGCATATTTGCTAAAGGCAT	1	2	2	1	1	2	1	2	1	2	1	2	1	1	2	1	2	2	1	1	2	-	2	2	1	2	2	2	2	1	2	2	1	2	1	1	1	1	1	1	1	1	1	2	2
13807	DAFWAsnp_34209	LG-09	49.45	AATTCTCAAGTTAAGGCTTCTGTTGTTGAAACTCCAGATGCTGGTGAGTAAAATTCATATTGTAGTGCC[T/G]TAAATTGTTGTTCTCAGTAGTGATAAGAAATTATGATGGT	1	2	1	1	1	2	1	2	1	2	1	2	1	1	2	1	2	2	1	1	2	-	2	2	1	2	2	2	2	1	2	2	1	2	1	1	1	1	1	1	1	1	1	2	2
13811	LaDArT_PAV22467	LG-09	50.025	TGCAGTGGCTGATATTGTTAGTAGTGGTCGTCAAATACATTTTACAGATCGGAAGAGCGGTTCAGCAGG	1	2	1	1	1	2	1	2	1	2	1	2	1	1	2	1	2	2	1	1	2	-	2	2	1	-	-	2	2	1	2	2	1	2	1	1	1	1	1	1	-	1	1	-	2
13815	DAFWAsnp_37718	LG-09	50.6	AATTCAACTTTTCATTCTAGGTCCAAACACATTGATATGAGGTATCATTGGATACGTGATGTTTTGGATGCTAGGTTGTTGGAATTGGCTAACGTTCATACAGAT[G/A]ATAA	1	2	1	1	1	2	1	2	1	2	1	2	1	1	2	1	2	2	1	1	2	-	2	2	1	2	1	2	2	1	2	2	1	2	1	1	1	1	1	1	1	1	1	2	2
13852	DAFWAsnp_13745	LG-09	51.175	AATTCCACCATGCGGAATAGCAAAACAAATATTGTGGCGAAGTTGAAAACGAGAAATTTATAGGTACAAGTTGAGAAATTTATA[A/G]GTATAAGTTGAGAAATTTATAAAAA	1	2	1	1	1	2	1	2	2	2	1	2	1	1	2	1	2	2	1	1	2	-	2	2	-	2	1	2	2	1	2	2	1	2	1	1	1	1	1	1	1	1	1	2	2
13866	LaDArT_SNP06238	LG-09	51.75	TGCAGACCAAATTATTAGCTTATTTATTAGTGCATGTTTTAGTGTAATATGGAAGTAAACTCATGAAAG	1	2	1	1	1	2	1	2	2	2	1	2	1	1	2	1	2	2	1	1	2	-	2	2	1	2	1	2	2	1	2	2	1	2	1	1	1	1	1	1	1	1	2	2	2
13894	LaDArT_SNP07549	LG-09	52.325	TGCAGTTACTTGCTTCAATTGCTTTGAAGTCCTCTCAAGTTCAGCCTCAAGACAGTTGGACTTATGAGT	1	2	1	1	1	2	1	2	2	2	1	2	1	1	2	1	2	2	-	1	2	-	2	2	1	2	1	2	2	-	2	2	1	2	1	1	1	1	1	1	1	1	2	-	2
13896	DAFWAsnp_26000	LG-09	53.475	AATTCTAGTTCAACAGTTTAACTGTTTGCAAC[C/G]AATGTAACCGCCTAAACACCATACTCTAAATAAGAGGCAACATTCATAAAACCATATCATTGTATTCTATTGTATAT	1	2	1	1	1	2	1	2	2	2	1	2	1	1	2	1	2	2	1	1	2	-	2	2	1	2	1	2	2	1	2	2	1	2	1	1	2	1	1	1	1	1	2	2	2
13900	LaDArT_PAV29272	LG-09	54.05	TGCAGCATCTTCAGCAGCACTCTGGTCCTCTGAAGAGGCATGATTATTGTAGCCATCAACTGTTACAGA	1	2	1	1	1	2	1	-	-	2	1	2	1	1	2	1	-	2	1	1	2	-	2	2	1	2	1	2	2	1	2	2	1	2	1	1	2	1	1	1	1	1	2	-	2
13905	LaDArT_SNP08039	LG-09	54.625	TGCAGCTAGATGCATAGGGACATGGTCGTGTAGCCCCTATTCTGTTGTTTACAGATCGGAAGAGCGGTT	1	2	1	1	1	2	1	2	2	2	1	2	-	1	2	1	2	2	1	1	2	-	2	2	1	2	1	2	2	1	2	2	1	2	1	1	2	1	1	1	1	1	1	2	2
13943	DAFWAsnp_36658	LG-09	55.2	AATTCCCAGCAAGTGGTATCAGAGCACAGGTTCTGAATTTTTATGATTCTCCACTAAGGGTGTTTTCTCAAATCTT[G/A]TATGAATACTAATTTTAATTTGGGGATTAATGA	1	2	1	1	1	2	1	2	2	2	1	2	1	1	2	1	2	2	1	1	2	-	2	2	1	2	1	2	2	1	2	2	1	2	1	1	2	2	1	1	1	1	1	2	2
13947	DAFWAsnp_37625	LG-09	56.35	AATTCTTGGTCAGGGTTCTTGACCAGATGACAAGCTTTTTGTTGATCTTTGGTTAGATTTCTTGA[T/C]CAAGAGTTGTTTAAAGAGAGGGATGCACAATCATAGCTCTGATA	1	2	2	1	1	2	1	2	2	2	1	2	1	1	2	1	2	2	1	1	2	-	2	2	1	2	1	2	2	1	2	2	1	2	1	1	2	2	1	1	1	1	1	2	2
13961	DAFWAsnp_30478	LG-09	56.925	AATTCAGATATTTTGGAAATATCTCTCACAGAATATGGATGCCCAGCGGGGGTAAACCAGAACCTTCAAAATTGAAGGCTCTGATACCATACTAC[G/T]ATTTGGTGTAACTT	1	2	2	1	1	2	1	2	2	1	1	2	1	1	2	1	2	2	1	1	2	-	2	2	1	2	1	2	2	1	2	2	1	2	1	1	2	2	1	1	1	1	1	2	2
13965	DAFWAsnp_29766	LG-09	57.5	AATTCATTCTT[C/T]TTATTTGTGTATTTAAATAACATGTACATCTTCTTAGAATCATTGTTGAATTTCGTACCGAACAAAAATGAGATTTTATATAAGAAAAATATGTTTCT	1	2	2	1	1	2	1	2	2	1	1	2	1	1	2	1	2	2	1	2	2	-	2	2	1	2	1	2	2	1	2	2	1	2	1	1	2	2	1	1	1	1	1	2	2
13970	DAFWAsnp_27641	LG-09	59.225	AATTCTGTCCTTTAATACTTTCAGGTGCTCTTGTACGCCTTCCTTGGGAAGAAACTTCACCGAATGAATCAGTTAGCTCAGGGCTAGAACGTGTTCT[G/T]GCAAATAGAAAC	1	2	2	1	1	2	1	2	2	1	1	2	1	1	2	1	2	2	1	2	2	-	2	2	1	2	1	1	2	1	2	2	1	2	1	1	2	2	1	1	1	1	1	2	2
13975	DAFWAsnp_35934	LG-09	59.8	AATTCTTTCTCTCTCTCTCTCAAGTCATCGTTGCTTTTCTCTTTCTTTTCTTTTAATTCATGTGGCCA[A/T]AGTTGAGTGTAGAAAATTTCCATGTCTTTTCTTAGATGCGC	1	2	2	1	1	2	1	1	2	1	1	2	1	1	2	1	2	2	1	2	2	-	2	2	1	2	1	1	2	1	2	2	1	2	1	1	2	2	1	1	1	1	1	2	2
13978	DAFWAsnp_31059	LG-09	60.375	AATTCTGTGCAATCAAGGAGGCTGAAGTAGTGAAT[G/C]GACAAAGAGGCGTTTGTCAATGAAACCATTAATAGTCAACGGAACCTTGGACTATTTGATTCCGTGTAGAGTTT	1	2	2	1	1	2	1	1	2	1	1	2	1	1	2	1	2	2	1	2	2	-	2	2	1	2	1	1	2	1	2	2	1	2	1	1	2	2	1	1	1	1	1	2	1
13996	LaDArT_SNP11742	LG-09	60.95	TGCAGTAGTGCTCTATAATTGTATCATGTGCACAGACAAATGTGAATACTAAAAATGATAATATTCTTA	1	2	2	1	1	2	1	1	1	1	1	2	1	1	2	1	2	2	1	2	2	-	2	2	1	2	1	1	2	1	2	2	1	2	1	1	2	2	1	1	1	1	1	2	1
14004	LaSNP_416	LG-09	61.525	TGGAGGACTACCTGAGAGGCAGGTGGAGCCGCTCATCGAGCTTCGACTGATCGGAAAACTACTGGCAAAATGCTAGAATAAACTTTTCACCCAAATGTAGATAAACTTTTCTTGTATTTTCTCATCTCCCTTACAAGGTGAGCCATGAGCAACAATAAAGTCGTTGCTTAGTGACTAAGATAAGAGGTCATGAGTTTTCAAATCTTGGAAACAGACTATTCATATATGAGGTAAGACTGCATATATCTATCTCTTCAGACCGACTAGGTGGGAGCCTCATAGACTTCTGGGCCGGCC	1	2	2	1	1	2	1	1	1	1	1	2	1	1	2	1	2	-	1	2	2	1	2	2	1	2	1	1	2	1	2	1	1	2	1	1	2	2	1	1	1	1	1	2	1
14006	LaDArT_SNP10494	LG-09	62.1	TGCAGATTCAAATGTGACAGTTATTTCTCGTACCGACTGTGTGGATAGAGATCTAGAAGTTACACAGTC	1	2	2	1	1	2	1	1	1	1	1	-	1	1	2	1	2	-	1	2	2	1	2	2	1	2	1	1	2	1	1	1	1	2	1	1	2	2	1	1	1	1	1	2	1
14008	Lup310	LG-09	63.25	CGCGGCTCTCGTTTTCTCATGTGAGTCACAACTTTTTCCGATAACTAAATCGATGAAATTTCATTTCATTTCATTGATTTTGATTTTGATTTGTTATAGGTATGGGTGCTGCATATGGAACTGCAAAGAGTGGTGTTGGAGTGGCATCTATGGGTGTGATGAGGCCAGAGTTAGTTATGAAAA	1	2	2	1	1	2	1	1	1	1	1	2	1	1	2	1	2	-	-	-	2	1	2	2	1	2	1	-	2	-	-	1	1	1	1	1	2	2	1	1	1	1	1	2	1
14017	DAFWAsnp_24081	LG-09	63.825	AATTCAAATCCATCCATTTTATTCATGTATTCATTTTAATGGATTGGATGGATG[G/A]ATATCTAACCAATTTTTTTTAATTTGAACAAAACAATTTTAGTAAGGCAATTTGA	1	2	2	1	1	2	1	1	1	1	1	2	1	1	2	1	2	-	1	2	2	1	2	2	1	2	1	1	2	1	1	1	1	1	1	1	-	2	1	1	1	1	1	2	1
14030	DAFWAsnp_29842	LG-09	64.4	AATTCCATATTCTTCCAGGATACAATAAT[C/T]CTAATAATGTGTTTCCAATCTATATCGGTGATGATCGAACTGACGAAGATGCTTTTAAGGTAACGAATGCCTCTAACTTA	1	2	2	1	1	2	1	1	1	1	1	2	1	1	2	1	2	-	1	2	2	1	2	2	1	2	1	1	2	1	1	1	1	1	1	1	2	2	1	1	2	1	1	2	1
14032	DAFWAsnp_30315	LG-09	64.975	AATTCCATACCTAAAAAACCTTGCCATCATAACCATATCTCATTCAATGATATCAATCATTCT[T/A]AAAATTGGCGTTTGCTTCATAATTTTTTAATGTATAAAGTGTCAGG	1	2	2	1	1	2	1	1	1	1	1	2	1	1	2	1	2	-	1	2	2	1	2	2	1	2	1	1	2	1	1	1	1	1	1	1	2	2	1	1	2	1	1	2	1
14035	DAFWAsnp_38921	LG-09	65.55	AATTCTAAATGTGGAGCTAATCCAGTTCCAAATTGCCTTAGCAAAAGCGCAAAA[A/G]AGAAAAAGGTGGTTAGAAGTTTCCTCACTGGTCCTACAGAGATTACATTTAAGGG	1	2	2	1	1	2	1	1	1	1	1	2	1	1	2	1	2	-	1	2	2	1	2	2	1	2	1	2	2	1	1	1	1	1	1	1	2	2	1	1	2	1	1	2	1
14044	DAFWAsnp_23792	LG-09	66.7	AATTCTCAAGAATAGAGGAGTCGTGGTGGTACCCCTAGA[C/T]TGCCCAGATCCCATAAGTGAATAGAAAGTTGGATCTACATTGGATCTCACCTGAATCGCCACATCTATCC	1	2	2	1	1	2	1	1	1	1	1	2	1	1	1	1	2	1	1	2	2	1	2	2	1	2	1	2	2	1	1	1	1	1	1	1	2	2	1	1	2	1	1	2	1
14059	DAFWAsnp_29935	LG-09	67.275	AATTCCAATTTTGCCATTTTCGGCTAATCAAACGTATTTTCACATGGTTTTTCAAACACCTGCACACAAAAAAGTTCCCAACAACATTCATATACCATATT[C/T]AACACATT	1	2	2	1	1	2	1	1	1	1	1	2	1	1	2	1	2	1	1	2	2	1	2	2	1	2	1	2	2	1	1	1	1	1	1	1	2	2	1	1	2	1	1	2	1
14092	DAFWAsnp_19260	LG-09	67.85	AATTCTTGCACTTAAAGGTAACATTCAAGCCT[C/A]TGATTTGTATTTGTAGCTCCCAATTGAGGTTCATATGATGGTGAACAATGAAATTCTGCATTTTGATATTTTGTCAA	1	2	2	1	1	2	1	1	1	1	1	2	1	1	2	1	2	-	1	2	2	1	-	2	-	2	1	2	2	1	1	1	1	1	1	1	2	2	1	1	2	1	1	2	1
14096	LaDArT_SNP00945	LG-09	68.425	TGCAGTTGCAGGAATTTCTAACTTTATTGATGAAAAAAGTACAATAAATAATACAGGTGGAATGGTAGA	1	2	2	1	1	2	1	1	1	1	1	2	1	1	2	1	2	-	1	2	2	1	2	2	1	2	1	2	2	1	1	1	1	1	1	1	2	2	1	1	2	1	1	2	1
14099	DAFWAsnp_16572	LG-09	69	AATTCTATTGGATAGGCATGGTAATGCTTGCTTGGGAGATATGGGTATAGTCACTGCCTGCAAGAGTATTGAAGAAGCAA[A/T]GGAGTATGAAACTGATGGTTACAGGTGGC	1	2	2	1	1	2	1	1	1	-	1	2	1	1	2	1	2	-	1	2	2	1	2	2	1	2	1	2	2	1	2	1	1	1	1	1	2	2	1	1	2	1	1	2	1
14100	DAFWAsnp_35882	LG-09	69.575	AATTCATTGGCCAAGTTGTATTGAATGTCAATGGAAGAAGACATATTTTAAAAATAAAAAAATATTGGCCACAAGAGTTACCTCATGAATTGATAAAAGTATAC[G/A]ATTTC	1	2	2	1	1	2	1	1	1	1	1	2	1	1	2	1	2	-	1	2	2	2	2	2	1	2	1	2	2	1	2	1	1	1	1	1	2	2	1	1	2	1	1	2	1
14101	LaDArT_PAV07196	LG-09	70.15	TGCAGTCAATGCTAATGCCACTGTCTGAGTTTGATCATGCAGAAAAGAGTGATGCATTGAATGGTAAGT	1	2	2	1	1	2	1	1	1	1	1	2	1	1	-	1	2	-	1	2	2	2	2	2	1	2	1	2	2	1	2	1	1	1	1	1	2	2	1	1	2	1	1	-	1
14102	DAFWAsnp_22443	LG-09	72.45	AATTCTCTACAATTCAAATCTATGTGATTATGTTGAAGTTGATTTTGTTGAAATGGAAAATCGCATTGGAAGTTTAATGAATCTGATT[T/C]AAGATCCTATTTCTCCTTTCT	1	2	1	1	1	2	1	1	1	1	1	2	1	1	2	1	2	-	1	2	2	2	1	1	1	2	1	2	2	1	2	1	1	2	1	1	2	2	1	1	2	1	1	2	1
14108	DAFWAsnp_25200	LG-09	73.025	AATTCATAAAA[G/T]TTATGGATATCCACATTAATATTAATATATTTATGGCATATAATTAGTTATAATACAATTAGGATATCTTAAAATTTGAATGTTAATTTTCATTAGGA	1	2	1	1	1	2	1	1	1	1	1	2	2	1	2	1	2	-	1	2	2	2	1	1	1	2	1	2	2	1	2	1	1	2	1	1	2	2	1	1	2	1	1	2	1
14109	LaDArT_SNP01295	LG-09	73.6	TGCAGCAAGATAAAATCATACAAGACCATAAATCTTACAAGATCATGTCTTTGTAGACTTTGTTGTCAT	1	2	1	1	1	2	2	1	1	1	1	2	2	1	2	1	2	-	1	2	2	2	1	1	1	2	1	2	2	-	2	1	1	2	1	1	2	2	1	1	2	1	1	2	1
14111	DAFWAsnp_11134	LG-09	74.175	AATTCACGTTGGAGATTAGGTATTTTATGAGGCTAGCTGACTAAAACATTGCAGGTA[T/C]GAGAGAGTGAGATAGCACAAGTAATTTTTGAACACCTTTTTAAACTATCAAT	1	2	1	1	1	2	2	1	1	1	1	2	2	1	2	1	2	-	1	2	2	2	1	1	1	2	1	2	2	1	2	1	1	2	1	1	2	2	1	1	2	1	1	2	1
14113	DAFWAsnp_20661	LG-09	75.325	AATTCCTTGTATTTTGCAGAGATTGGAGGATTGTAATTTTAGCGTTCAATTCTTTCAAAGGCATTACCTTTATTAACAATAGATAAAAAGATGTACACA[C/G]AGTAACAATG	1	2	1	1	1	2	2	1	1	1	1	2	2	1	2	2	2	-	1	2	2	2	1	1	1	2	1	2	2	1	2	1	1	2	1	1	2	2	1	1	2	1	1	2	1
14122	Lup174	LG-09	75.9	CTACATACGTGTTTGTCTATTTCTGAGTTCTCACCTAACTTCCTCCTTCACTTCTCATCTCTGATCGGAGCCATGGCATTCCAGAAGATCAAGGTCGCCAATCCCATCGTTGAAATGGACGGAGATGAAATGACTCGAGTTATCTGGAAGTCAATCAAGGATAAGCTCATTTTGCCCTTCTTGGAGTTGGACATCAAGTATTATGACCTTGGCCTTCCTTACCGTGATGAGACAGATGATAAAATCACTGTTGAAAGTGCTGAAGCAACTCTGAAGTATAATGTAGCAATCAAGTGCGCAACTATTACTCCAGATGAGGGCCGCATGAAGGAGTTTGGCCTGAAGCAAATGTGGAAGAGTCCAAATGGGACAATTAGGAACATTTTGAATGGAACTGGT…	1	2	1	1	1	2	2	1	1	1	1	2	2	1	2	2	2	-	1	-	2	2	1	1	1	2	1	2	2	-	-	1	1	2	1	1	2	2	1	1	2	1	1	2	1
14126	DAFWAsnp_15744	LG-09	77.05	AATTCAGACAGAAAATTGAGCAAGTGGGTAAAATGGCTCATGTGAACTTGGTTCCATTCAGAGCTTATTATTTTAGCAGAGATGAAAA[A/G]CTTATTTTGAATGATTACATG	1	2	1	1	1	2	2	1	1	-	1	2	2	1	2	2	2	-	1	2	2	2	1	1	1	2	1	2	2	1	2	1	1	2	2	1	2	2	1	1	2	1	1	2	1
14135	DAFWAsnp_36395	LG-09	77.625	AATTCATGGATAAAAAGAATAATATCCTCTTTAACCACCTCCCAAAATTCTTGGAAGAACCTGAAGTTAAAG[T/C]CATCTGGACCAGGACTCTTGTCACCTGCACAGCTCCA	1	2	1	1	1	2	2	1	1	2	1	2	2	2	2	2	2	-	1	2	2	2	1	1	1	2	1	2	2	1	2	1	1	2	2	1	2	2	1	1	2	1	1	2	1
14139	DAFWAsnp_36001	LG-09	78.2	AATTCTCTGATTTGTATATTCTAGCTATATGATAAGAAAAAGCAATTTTCTTATGTGTGCGTGAATATGTCTTTAGGTGCATCTTGTATG[T/A]TTATTTCCATTAAAATGGC	1	2	1	1	1	2	2	1	1	2	1	2	2	2	2	2	2	-	1	2	2	2	1	1	1	2	1	2	2	1	2	1	2	2	2	1	2	2	1	1	2	1	1	2	1
14142	LaDArT_SNP08100	LG-09	79.35	TGCAGGGAAAATTTATGGCAAAGAGGGAATTACAGATCGGAAGAGCGGTTCAGCAGGAATGCCGAGACC	1	2	1	1	1	2	2	1	1	2	2	2	2	2	2	2	2	-	1	2	2	2	1	1	1	2	1	2	1	1	2	1	2	2	2	1	2	2	1	1	2	1	1	2	1
14148	DAFWAsnp_28294	LG-09	79.925	AATTCAGTTTCCCCATATATTACCCTTTTTTGCAAAGTTCGATGTTTAGGTTGTTAGTGGAGGAAGGTTGAGAGATTCATGAG[G/A]TGATGACAGTGATACCGGCATGGTGT	1	2	1	1	1	2	2	1	1	2	2	1	2	2	2	2	2	-	1	2	2	2	1	1	1	2	1	2	1	1	2	1	2	2	2	1	2	2	1	1	2	1	1	2	1
14156	mtmt_EST_03569	LG-09	80.5	TGAGATGCACATCAATTAGAGAATATGTAACAAAAAACAGGTTTTACTCTGGACTAACTGAACAACCGCTACCTCCCTTTTTACCGGACCTCAGTATTCCAACTTTTTTGTTATGTGCTCAGTAATAATTCAATTAATTTATCAGGAATTGTGAAGATATTGCAATGTCTTTCCTTGTTGCAAATGCAACCGGTGCACCTCCCATATGGGTTAAAGGTAAATTGATTCAAGGGACTGAGTACTTTTCCTCCTCCCATCCCCTATATTCTGAGGAATAAACTTACGAATTTAATCAATGACATGTCTCGTTACAATTGTATAGGAGTTGCAGAAATTTTTGTTTTCTCCTTTTAGCTGCATAATTTTGAAGTTCCTTCACTTCACTAGCTCAATGTGTAT…	1	2	1	1	1	2	2	1	1	2	2	1	2	2	2	2	2	-	1	2	2	2	1	1	1	2	1	2	1	1	1	1	2	2	2	-	2	2	1	1	2	1	1	-	1
14160	DAFWAsnp_22046	LG-09	83.375	AATTCGAGTCTTATGGATGAAAGAATATC[T/C]ATTGACAAATTAGCTTCATATAGCTATTCATATTCTTGATTCGGAGATGATTGTCTCAAGTGTGAGGATAAAATAAAAAA	1	2	1	1	1	2	2	1	1	2	2	1	2	2	2	2	2	-	1	-	2	2	1	1	1	2	2	2	1	1	1	1	2	2	2	1	2	2	1	1	2	1	1	2	1
14161	DAFWAsnp_20347	LG-09	83.95	AATTCAATAATTA[A/G]TAGGGAATTTGGAAGGATCAAGTGTCATTAGGTCATTGTATAATGAAGTTACAAAATTAATTTTGTATTGAAAAATAATGTATTAAGAAGTATTAA	1	2	1	1	1	2	2	1	1	2	2	1	2	2	2	2	2	-	1	2	2	2	1	1	1	2	2	2	1	1	1	1	2	2	2	1	2	2	1	1	2	1	1	2	1
14163	LaDArT_PAV24128	LG-09	84.525	TGCAGTATTTATCACAGAAAGTATGTTACATTTGTACTTTGTAATTTTGTACACTGAAATGATGAATCA	1	2	1	1	1	2	2	1	1	2	2	1	2	2	2	2	2	2	1	2	2	2	1	1	1	2	2	2	1	1	1	1	2	2	2	1	2	2	1	1	2	1	1	-	2
14164	DAFWAsnp_27504	LG-09	85.675	AATTCGGAGTTACTAACATACTTATTTGCAAATAAATTCAAATCCCATTATTCATGATAAGTTCCAAACACAAAATTTGATTTCT[A/G]AATCAAATTGGATAAAATCATTTC	1	2	1	1	1	2	2	1	1	2	2	1	2	2	2	2	1	-	1	2	2	2	1	1	1	2	2	2	1	1	1	1	2	2	2	1	2	2	1	1	2	1	1	2	2
14165	LaDArT_SNP00466	LG-09	86.25	TGCAGCTAGCCAAGCAGGAATATGCATCTTATACAGTATGTGTAAAATCCATGGAAAATGAATATTGCA	1	2	1	1	1	2	2	1	1	2	2	1	2	2	2	2	1	2	1	2	2	2	1	1	1	2	2	2	1	2	1	1	2	2	2	1	2	2	1	1	2	1	1	2	2
14176	DAFWAsnp_33701	LG-09	87.4	AATTCATGTAATGGCCCCATCTCACAAGGTCACTAATTATTATCCACAACTACTTCAAGAAAAAATGTC[A/C]TAGAGTACAAAGGATGAGAAGGACTGGTCAATTGGATTAG	1	2	1	1	1	2	2	1	1	2	2	1	2	2	2	2	1	2	2	2	2	2	1	1	1	2	2	2	1	2	1	1	2	2	2	1	2	2	1	1	2	1	1	2	2
14179	LaIND_023	LG-09	89.125	TATACAGGGTATAGTTGGTTGACTTTTATTTATCATTTTCTGAATTGCATCCAGATTTTGATAAGTTAGAAGAAGGCTGCAAAATGGTGTAGCAAAGTTTATGTAATATATAGGAGACTTGTTAGCCTCCTCCTCAAAGCTCTTTTGTATTATGCAGCAACCACCCAGTTGGTCTATTCATTGTGTTTAGGGTGGTGGTTCTTTCTGGGTAGTAGTAGTAGTATTGGACATAATAATAGGAAATAGAAATCAAATCTGGTTAGTTGGTTGGAGGATAGTGAGTTCCTGCACTCCCATAACCGATATAAGAGGAGACCCAAGCCAGCTACATCTTTTTTTTTGTTTCCCATATGTATTCTCGCACTGGAGGCAAT	1	2	1	1	1	2	2	1	1	2	2	1	2	2	2	2	1	2	2	2	2	2	1	1	2	2	2	1	1	2	1	1	2	2	2	1	2	2	2	1	2	1	1	2	2
14190	LaDArT_SNP04797	LG-09	89.7	TGCAGGTGAATCAACGAAAAGACGAGAAAAAAGTAGTAAGATTGATTATAAAAAGAATGCAATGAGGAG	1	2	1	1	1	2	2	1	1	2	-	1	2	2	2	2	1	2	2	2	2	2	1	1	2	2	2	1	1	2	1	1	2	2	2	1	2	2	2	1	2	1	1	2	2
14201	LaDArT_SNP12184	LG-09	91.425	TGCAGTGTTTGAATTTGCTCAGGCTTGTGGTATATGCAATGGAACACCTGTGAGGATTAGAGGGGTCAC	1	2	1	1	1	2	2	1	1	2	2	1	2	2	2	2	1	2	2	2	2	2	1	1	2	2	2	1	1	-	1	1	2	2	2	1	2	2	2	1	2	1	1	2	2
14204	DAFWAsnp_22105	LG-09	92	AATTCAAATTTATGTTAATAGCTGAAAAATAAATTTTCGGGTGTTCCTGTGAGTTTAGTTTTGGA[G/A]GGGAAGAGAGGGAATGAGAAGGTTTGGTGTGACATTTCCCTTGT	1	2	1	1	1	2	2	1	1	2	2	1	2	2	2	2	1	2	2	2	2	2	1	1	2	2	2	1	1	2	1	1	2	2	2	1	2	2	2	1	1	1	1	2	2
14207	DAFWAsnp_32679	LG-09	92.575	AATTCCTTCAACTTTAGTCCCTGCGAATGAAATGTAGTAAAATCATCAGAAACCCTAACTGAAGAATAGGGAGAACATATTTGCATTTAAAATTTTC[A/G]TTGTTCCCATTG	1	2	1	1	1	2	2	1	1	2	2	1	2	2	2	2	1	2	2	2	2	2	1	1	2	2	2	1	1	2	1	1	2	2	2	1	2	2	2	1	1	1	1	2	2
14210	LaDArT_SNP04343	LG-09	93.725	TGCAGCTAAAGCATGTTAGCATGGTTCATTCCAAAAACAAGTGCAAAGTAAAGCCCGACAATTCCCATG	1	2	1	1	1	2	2	1	1	2	2	1	2	2	2	2	1	1	2	2	2	2	1	1	2	2	2	1	1	2	1	1	2	2	2	1	2	2	2	1	1	1	1	2	2
14212	DAFWAsnp_37225	LG-09	94.3	AATTCAGAAGCCAAGTTTC[T/A]TTTGGTTAAAAAAATCAAATCTACACATCCTAAGTAATCCAAGGAATAAATTGAGCTTCAATGAATAAGGTTGTTGATTAAACATTAATC	1	2	1	1	1	2	2	2	1	2	2	1	2	2	2	2	1	1	2	2	2	2	1	1	2	2	2	1	1	2	1	1	2	2	2	1	2	2	2	1	1	1	1	2	2
14213	LaDArT_SNP03036	LG-09	94.875	TGCAGCCAGATAACACAGCCAAAATTGTGACACTATCAGGTTTACAGATCGGAAGAGCGGTTCAGCAGG	1	2	1	1	1	2	2	2	1	2	2	1	2	2	2	2	1	1	2	2	2	2	1	1	2	2	2	1	1	2	1	1	2	2	2	1	2	2	2	1	1	1	1	2	2
14214	DAFWAsnp_21647	LG-09	95.45	AATTCCATAAAGTTAGAATAAATGTTTGGGTACCA[A/G]AAGTCAAATTTTGCAACAAACTTGAAGACCTAGTCTTAGCATTCAGGAAGTCAGTGTTAGGTCTTTGATCGGCT	1	2	1	1	1	2	2	2	1	2	2	1	2	2	2	2	1	1	2	2	2	2	1	1	2	2	2	1	1	2	1	1	2	2	2	1	2	2	2	1	1	1	1	2	2
14223	LaDArT_PAV17517	LG-09	98.9	TGCAGCATACAACAAAAAATCAACATTTTTTACATTTTAGCCCCGAAATTGAAATATACTTCATAGTAG	1	2	1	1	1	2	-	2	1	1	1	1	2	2	2	2	1	1	2	2	2	2	1	2	2	2	2	1	1	2	1	1	2	2	2	1	2	2	2	1	1	1	1	-	2
14224	LaDArT_SNP02296	LG-09	99.475	TGCAGAAAAGATAAATTTTGTTGAGCTTGTTGGTTCAGGTTCAAGGATTCCTGCGATATCTAGATTATT	1	2	1	1	1	2	2	2	1	1	1	1	2	2	1	2	1	1	2	2	2	2	1	-	2	2	2	1	1	2	1	1	2	2	2	1	2	2	2	1	1	1	1	2	2
14225	LaDArT_PAV02152	LG-09	100.05	TGCAGACAAATAGCGAGTTTGATGCCAAACCAATGGTTATGGTTATGGTGTTGGGTCAGTACTCAAGTG	1	2	1	1	1	2	2	2	1	1	1	1	2	2	1	2	1	1	2	2	2	2	1	-	2	2	2	1	1	2	1	1	2	2	2	1	2	2	2	1	1	1	1	-	1
14227	DAFWAsnp_24680	LG-09	100.625	AATTCTCCCACCTATGTTTGCTAATGAGAAATTGAGATTTTATTTTGTGGCAATTGAAAGTAAAGTCAGAAGGTTATTTAACTA[G/A]TAATTTTAGGAGCTAGAAAAGTGGC	1	2	1	1	1	2	2	2	1	1	1	1	2	2	1	2	1	1	2	2	2	2	1	2	2	2	2	1	1	2	1	1	2	2	2	1	2	2	2	1	1	1	1	2	1
14228	DAFWAsnp_29730	LG-09	101.2	AATTCCCTTAAAGAGATCAAAGAGTGGAGCAT[A/G]TGGAAGGTTTGCACTACTCAGCTTAATAGCAAGGTGATTAGCCAAAGCAGTTAATAACGATTTTTGTGACAAAATGG	1	2	1	1	1	2	2	2	1	1	1	1	2	2	1	2	1	1	2	2	2	2	1	2	1	2	2	1	1	2	1	1	2	2	2	1	2	2	2	1	1	1	1	2	1
14233	DAFWAsnp_30101	LG-09	101.775	AATTCATTATAACATAAGAGTGATTTAAATAATATCTCCCTAAAAGGACTGATGTATTTGTTACGAACAAAAAATAATGAAAAAATATTGACTCTTATA[T/C]TATTTAGATT	1	2	1	1	1	2	2	2	1	1	1	1	2	2	1	2	1	1	2	2	2	2	1	2	-	2	2	1	1	2	1	1	2	2	2	1	2	2	2	1	1	1	2	2	1
14235	DAFWAsnp_27751	LG-09	102.35	AATTCTAGGTGCTCCTTTCATTCAAGCAGCATGGTTTCATTGTCTTCAAATTCTGCAC[G/C]AGGAGAAGAAGATAGAGTGGTTAGTGATCTAAATAGGCCTCTATCACACAA	1	2	1	1	1	2	2	2	1	1	1	2	2	2	1	2	1	1	2	2	2	2	1	2	1	2	2	1	1	2	1	1	2	2	2	1	2	2	2	1	1	1	2	2	1
14243	LaDArT_PAV13919	LG-10	0	TGCAGTAGTCCTTCACCCTCTCAAGATAACAACAACAACAATAACAATGAGAGACCCTTCATTGATGAG	1	2	2	-	1	1	2	2	2	1	2	1	2	2	1	1	2	1	1	2	2	2	2	1	2	1	1	2	1	2	2	1	1	1	2	2	1	1	1	2	2	2	2	-	1
14246	DAFWAsnp_32825	LG-10	0.575	AATTCTAAGGTTTATTGAAGAGAAGA[T/C]TGAAATGAATTAAAAATAACATAATTTCTATATAACTAAATAGTCCATATTGTAGCTAACCAGATAACATTATAGAGTTTCCA	1	2	2	2	1	1	2	1	2	1	2	1	2	2	1	1	2	1	1	2	2	2	2	1	2	1	1	2	1	2	2	1	1	1	2	2	1	1	1	2	2	2	2	2	1
14251	DAFWAsnp_19081	LG-10	2.3	AATTCAACCAATAAAGTCCGACACAATGGATAAATAGGTAGCTCCCTTGTACTAACCTC[A/G]GCGATATTTTTACCTCGAAATGAAAAAAAATGAAATGAAAGCATAAACAT	1	2	2	2	1	1	2	1	2	1	2	1	2	2	1	1	2	1	1	2	2	2	2	1	2	1	1	2	1	2	2	1	1	1	1	2	1	1	1	2	2	2	2	2	1
14253	Lup166	LG-10	2.875	CTTATTAGATGCACTTCCATGATTGTTTTGTCAGGGTATGTTTTCATGTTTATGCTTTCATTTCATTTTTTTTCATTTCGAGGTAAAAATATCGCTGAGGTTAGTACAAGGGAGCTACCTATTTATCCATTGTGTCGGACTTTATTGGTTGAATTCAGTTTTAGCTTATGAGAATTATATTTAGCTCAGGGATGTGATGCATCACTACTTCTGAACTCAACAACCAACCAAGCT	1	2	2	2	1	1	2	2	2	1	2	1	2	2	1	1	2	1	1	-	2	2	2	1	2	1	1	2	1	-	-	1	1	1	1	2	1	1	1	2	2	2	2	2	1
14254	Lup301	LG-10	3.45	ATTCTCAACTTAAACTTGATAACTATTCTGGTAACTTATACCCCATTTTAGTACTCATTTTGAACTTGTTTTTTTATATGTTTTTAGTAGGTTATATGTTATAACACGTGCTTTTGTCTTATTTATGCTAAAAATGTGTTATTTTGTTGTTATTGTTTGAATATTGTAGGTGCTGGTTTTGGTTCCAAAAGCAAGTATATGTTTGGGAAAGTGAGCATCCAGCTTAAGCTTGTAGAAGGTGACTCTGCTGGAACAGTTACTGCTGTCTATGTAAGTTAAAATTTCACATTTCTATTTATTTCCTATGTTCATAAGCATATTACTACTTACTAACTGCTTTCTATATTAGTGAAAAGTTATCATTTTTCTATTTGTTTGAAAGGAGATTAATTAGTACTC…	1	2	2	2	1	1	2	2	2	1	2	1	2	2	1	1	2	1	1	-	2	2	2	1	2	1	1	2	1	-	-	1	1	1	1	2	1	1	1	2	2	2	2	2	1
14255	DAFWAsnp_29376	LG-10	4.6	AATTCTTATCCAC[A/G]TGGCTTCCTTTCCTCACACGAGATCTCTGCCACCGTTGCACTCAATCACTCTCTCATCGCATCCGTTCTATTCACCCAGGTTTTTGTTCCTTCATT	1	2	2	2	1	1	2	2	2	1	2	1	2	2	1	1	2	1	1	2	2	2	2	1	2	1	1	2	1	2	2	1	1	1	1	2	1	1	1	2	2	2	1	2	1
14259	LaDArT_PAV00198	LG-10	5.175	TGCAGTTGTGATCGCAATCCTACAGTTTTGGTAGTCTATACCATTGTATCGCTATCACAATTGTCTTAC	1	2	2	2	1	1	2	2	2	1	2	1	2	2	1	1	2	1	1	2	2	2	2	1	2	1	1	2	1	-	2	1	1	1	1	2	1	1	1	2	2	2	1	-	1
14260	DAFWAsnp_37240	LG-10	5.75	AATTCTCTGAAAACCCATTAAACTTGTGTGAGGTTCTGTAACCTGGTAATATATTTTGTGGCCTGCTGGATCCATTAGA[T/C]GAGAATAGAGATCCCAAAGTGCGTGGTTGG	1	2	2	2	1	1	2	2	2	1	2	1	2	2	1	1	2	1	1	2	2	2	2	1	2	1	1	2	1	2	2	1	1	1	1	2	1	1	1	2	2	2	1	2	1
14262	DAFWAsnp_29301	LG-10	6.9	AATTCTCTGCCTTTTTTTTCATGATTAGTTAGATTTTGTTTATTTAGTTAATGCTTTGATCATCAGAAAAATGAAAAATGTCCTGA[T/C]TTCAAGCACAAAGAAACTGGTGA	1	2	2	2	1	1	2	2	2	1	2	1	2	2	1	1	2	1	1	2	2	2	2	1	2	1	1	2	1	1	2	1	1	1	1	2	1	1	1	2	2	2	1	2	1
14263	DAFWAsnp_28783	LG-10	7.475	AATTC[A/G]ATTGAATCCTTTGTTATCCATAATAATTCAATCTGATTGGAATAAGATCATCTTCTTTAAAGATACATTTGGTTCAAACAAAAAATAACATCTAATTCTTTAGT	1	2	2	2	1	1	2	2	2	1	2	1	2	2	1	1	2	1	1	2	2	2	2	1	2	1	1	2	1	1	2	1	1	1	1	2	1	1	1	2	1	2	1	2	1
14267	LaDArT_SNP00108	LG-10	8.05	TGCAGTTATCTACTGCAATAAATAATAATAATCACTTCATTTTTATGAGTACTTCACAAATATCTGCTA	1	2	2	2	1	1	2	2	2	1	2	1	2	2	1	1	2	1	1	2	2	2	2	1	2	1	1	2	1	-	2	1	1	2	1	2	1	1	1	2	1	2	1	2	1
14272	LaDArT_SNP04126	LG-10	8.625	TGCAGCAGTTACCATATCAAAAGGCGTATACGACGGCGTTCCGGCGGCCAACCGTGTCTCAAGGCCAAT	1	2	2	2	1	1	2	2	2	1	2	1	2	2	1	1	2	1	1	2	2	2	2	1	2	1	1	2	1	-	2	1	1	2	1	2	1	1	1	2	1	2	1	2	1
14275	LaDArT_PAV23690	LG-10	9.775	TGCAGCAGTTACCATATCAAAAGGCGTATATGACGGCTTTCCGGCGGCCAACCGTGTCTCAAGGCCAAT	1	2	2	-	1	1	2	2	2	1	2	1	2	2	1	1	-	1	1	2	2	2	2	1	2	1	1	2	1	2	2	1	1	2	1	2	1	1	1	-	1	2	1	-	1
14276	LaDArT_SNP01718	LG-10	11.5	TGCAGCAGAATTCATAAATTACCTCACCTGAATGAATGGAAATCAATGTCTTACTGGTACTCTTGCATG	1	2	2	2	1	1	2	2	2	1	2	1	2	2	1	1	2	1	1	2	2	2	2	1	2	1	1	2	2	-	2	1	1	2	1	2	1	1	1	2	1	2	1	2	1
14279	LaDArT_SNP06231	LG-10	12.075	TGCAGACACCTTTTCACCACGACCTCTTCCACTTCCACTTCCACGTCCTCGACCCCTTCGAGCTCCGCC	1	2	2	2	1	1	2	2	2	1	2	1	2	2	1	1	2	1	1	2	2	2	2	1	2	1	1	2	2	-	2	1	1	2	1	2	1	1	1	2	1	2	1	2	1
14280	DAFWAsnp_29429	LG-10	12.65	AATTCATATTTAATGCACCTAAGAGGGACCCATTTTCATTCTTATT[C/T]AAATTATTATTGTCATCAAACACTTGTTCATCAAAGCCAATTGCACAACATGCTGATAAGTAC	1	2	2	2	1	1	2	2	2	1	2	1	2	2	1	1	2	1	1	2	2	2	2	1	2	1	1	2	2	1	2	1	1	2	1	2	1	1	1	2	1	2	1	2	1
14285	LaDArT_PAV00991	LG-10	13.225	TGCAGCCATAACAAACTACACTTAGAAGCACCAAAAATAACATTACAGATCGGAAGAGCGGTTCAGCAG	1	2	2	2	1	1	2	2	2	1	2	1	2	-	1	1	2	-	1	2	2	2	2	1	2	1	1	2	2	1	2	1	1	2	1	2	1	1	1	2	1	2	-	-	1
14296	LaSNP_051	LG-10	14.95	TATATTTCTTACTAGGTTCTGAGCTCCGTGGAATGTTTGATCGTCTGTCTTGTTTTTGCTCAGCCATTGTTTCAATGTTTGTTACCCACCGATCAATGGGATTAACCTATTTTTTCACTTTACCACGTTTTTTGGCCTTGTCTGTCTCCAAACCATTGCCTCTGTGTCTCCTAGTTATGCTCTCCTTACTTTCCTCCCA	1	2	2	2	1	1	2	1	2	1	2	1	2	2	1	1	2	1	1	2	2	2	2	1	2	1	1	2	2	1	2	1	1	2	1	2	2	1	2	2	1	2	1	2	1
14297	DAFWAsnp_23714	LG-10	17.825	AATTCTAGAATCATCACCTGCTTTAAGATTAATTTCACAG[C/A]TATGCCAAAGAAGATATTAAGAAAAAAACTAGAAATGGGCAATGAAAAAAATGTAAATTTATATCATCA	1	2	2	2	1	2	2	1	2	1	2	1	2	2	1	1	2	1	1	-	2	2	2	1	2	1	1	2	2	1	2	1	1	2	1	2	2	1	2	2	1	2	1	2	1
14298	LaDArT_SNP00842	LG-10	18.4	TGCAGTGTGTAAGACTGATGTGATAACCACTACACCACAGCAACGCCTACTATTTAGTTATTCGTTGTT	1	2	2	2	1	2	2	1	2	1	2	1	2	2	1	1	2	1	1	2	2	2	2	1	2	1	1	2	2	1	2	1	1	2	1	2	2	1	2	2	1	2	1	2	1
14299	LaDArT_SNP00497	LG-10	18.975	TGCAGTGTGTAAGACTGACGTGATAACCACTACACCACAGCAACGTATACTTTTTAGTCAATCGTAATA	1	2	2	2	1	2	2	1	2	1	2	1	2	2	1	1	2	1	1	2	2	2	2	1	2	1	1	2	2	1	2	1	1	2	1	2	2	1	2	2	1	2	1	2	1
14306	DAFWAsnp_28728	LG-10	19.55	AATTCAACATGCTTGTGCAGCTCTTCCTAGCAG[G/C]TTAGTGTCTACATTATATCAGTGAACTATTAAACTATGCTAATCAATGTATACCTTTCACAAACAGTGTATACCTT	1	2	2	2	1	2	2	1	2	1	2	1	2	2	1	1	2	1	1	2	2	2	1	1	2	1	1	2	2	1	2	1	1	2	1	2	-	1	2	2	1	2	1	2	1
14317	LaDArT_SNP08419	LG-10	20.7	TGCAGCTGCATTGCCTGCATTGTTTTCTTCTATAAAGCTAATAGTGGAGTTGATAACTAGCAGCACAGT	1	2	2	2	1	2	2	1	2	1	2	1	2	2	1	1	2	1	1	2	2	2	1	1	2	1	1	2	2	1	2	1	1	2	1	2	2	1	2	2	1	2	1	2	1
14319	DAFWAsnp_17910	LG-10	21.275	AATTCAACAGTAACCATTGGACAAATAAAAAGAAGGAGATGGTTGTGTTGTGTTAAATGCATGTAAATACAAATTGTTATCTTAAATATAGACAGTAATATTTACCAT[A/C]G	1	2	2	2	1	2	-	1	2	1	2	1	2	2	1	1	2	1	1	2	2	2	-	1	2	1	1	2	2	1	2	-	1	2	1	2	2	1	2	2	1	2	1	2	1
14329	LaDArT_SNP00737	LG-10	23	TGCAGCCACCTCATGGGATTTGATGTCACATTTACTAATTTGTTGACTCTTATTTGAATGCACTAGGAA	1	2	2	2	1	2	1	1	2	1	2	1	2	2	1	1	2	1	1	2	2	2	1	1	2	1	1	2	2	1	2	1	1	2	1	2	2	1	2	2	1	2	1	1	1
14333	DAFWAsnp_31241	LG-10	23.575	AATTCTACCTTATCTCTTCTTATCACTTGTGTCTCTC[T/A]TTTTCATTCTTCTCTTCAAGAGAGAGACATGGAAGCTGTTCTTCAAACCAGAGGGCTTCTTTCTCTCCCCTC	1	2	2	2	1	2	1	1	2	1	2	1	2	2	1	1	2	1	1	2	2	2	1	1	2	1	1	2	2	1	2	1	1	2	1	2	2	1	2	2	1	2	1	1	1
14334	LaDArT_SNP11397	LG-10	24.15	TGCAGCTATTTTCCTTATCTCACTTGGATCTGGCTGAAATGGTAAACATAAATTTAGGTTCATACAAGA	1	2	2	2	1	2	1	1	2	1	2	1	2	2	1	1	2	1	1	2	2	2	1	1	1	1	1	2	2	1	2	1	1	2	1	2	2	1	2	2	1	2	1	1	1
14336	LaIND_154	LG-10	24.725	CAAAAATATTTCGATTATTTTCTCTCTCTGCAACTCCTTTTTATGTAAAGCCTCAAACTTTTAGCTAAAGTTCTCATCTTTCATTCAATCTCGTTCATGGGTCTTCACTAATTCACTAAAATACCGTCTTTGATTTCCGTTTATAGTTTATATATACTATGGAGCTTATTTCAGATTTACCAGAGGACGTAGCCCGAGACTGTCTGGTTCGGGTGTCGTACCAGCAGTTTGCGGCGGTAGCCTCCGTCTGCAAAAAGTGGAAGACGGAGATTCAGTCGCCGGAGTTTTGCCGGAGGAGAAGAGCCATCGGTAAAACCCAGAAAATAGTTGTAACTGTTCAATCGAGGATGGAACCGGATAAATGCGGAGCTGGGTTGTTAGTTAAATCAACTATGAACC…	1	2	2	2	1	2	1	1	2	1	2	1	2	2	1	1	2	1	1	2	2	2	1	1	1	1	1	2	2	1	2	1	1	2	1	2	2	1	2	2	1	2	1	1	1
14337	LaDArT_SNP12572	LG-10	25.875	TGCAGGAGCCTTAGGGGCCTCATACTGTCCACCCTACCTCACTGTTGATGGTGCTTATCATGCTCGACA	1	2	2	2	1	2	1	1	2	1	2	-	2	2	1	1	-	1	1	2	2	2	1	1	1	1	1	2	2	1	1	1	1	2	1	2	2	1	2	2	1	2	1	1	1
14339	LaDArT_SNP11156	LG-10	26.45	TGCAGCAAGGGTGAAGTTTTTCTCTAGTGTACTCATAAGTCCAGAAGTTTACAGATCGGAAGAGCGGTT	1	2	1	2	1	2	1	1	2	1	2	1	2	2	1	1	2	1	1	2	2	2	1	1	1	1	1	2	2	1	1	1	1	2	1	2	2	1	2	2	1	2	1	1	1
14342	LaDArT_PAV13881	LG-10	27.025	TGCAGCAAAATGTCGAACTTATGGTTCTATTGTTTGTTTTGTTTAGCCAACTTTGCTATAGAGTGTAAA	1	2	1	-	1	-	1	1	2	1	2	1	2	2	1	1	2	1	1	2	2	1	1	1	1	1	1	2	2	1	1	1	1	2	1	2	2	1	-	2	1	2	1	-	1
14348	DAFWAsnp_30459	LG-10	27.6	AATTCACACAAGATTGTAGAATATTTTGAGGTACTACAACAAATCGACTATATTCTTGTGATGAAGTCTTGTAACAATTGATTCAAAATTTAACTCCATGTT[T/C]ACTCCTT	1	2	1	2	1	2	1	1	2	1	2	1	2	2	1	1	2	1	1	2	2	1	1	1	1	1	1	2	2	1	1	1	1	2	1	2	2	1	2	2	1	2	1	1	1
14352	DAFWAsnp_33342	LG-10	28.175	AATTCAAC[T/G]AAGCCGATAAGGGCATCACATTCAACCAGCACAACAATGAGAAACAAACACAACAGTTCAAAAAAGGAGCATTTAGGATGATTATAATAGCTGCACATGAT	1	2	1	2	1	2	1	1	2	1	2	1	2	2	1	1	2	1	1	2	2	1	1	1	1	1	1	2	2	1	1	1	1	2	1	2	2	1	2	2	1	1	1	1	1
14353	LaIND_044	LG-10	28.75	AAACCAAGCCTAGATAGAGTAAAGGGGACCTCTTGGTCATATTTGATTATTGAATAAGTTTCATTTCTTTACAGAGAAAGAATAAATATTTATCAAGAATTGATCTAACCTTAGCTACCATACCACCATATTACTTGCCTGCAACATTCCAACCCAACTATGGCTCAGAAATATATAGATAGTACAAATGAAAAAGATGACCAAAAGAAAGCTTAATTACTGCTGTGTTGTCTTCATCGGGTTGTGATAGATAGCTCTCAAACCGCTTGAATTACACTGTTCTTCCTCGTCCCACCAACTGGAGCATTTGCATGGAATGCTGACTGCCTTGAGGGCTCTCCGGACAACCTTAAGGAAAGTGGTGAAGGCTCTCTCTTAAATACCTGTCTTTCCCTTTCC…	1	2	1	2	1	2	1	1	2	1	2	1	2	2	1	1	2	1	1	2	2	1	1	1	1	1	1	2	2	1	1	1	1	2	1	2	2	1	2	2	1	1	1	2	1
14356	LaDArT_SNP13793	LG-10	29.9	TGCAGCCCTATATATCATTTCCTTCATTTGTGCTACGGCCTCTGGATCAGGTTCTTCATTTACAGATCG	1	2	1	2	1	2	1	1	2	2	2	1	2	2	1	1	2	1	1	2	2	1	1	1	1	1	1	2	2	1	1	1	1	2	1	2	2	1	2	2	1	1	1	2	1
14357	DAFWAsnp_23601	LG-10	30.475	AATTCCTTAC[G/T]AGGGCAAACAATGCAACAAGGAACACGCGAGAAAACAAAAGAAAAAATATAGTTGAACCAATAGACTTACAGAGCATATTGATTTCGCTTCTCATGAAT	1	2	1	2	1	2	1	1	2	2	2	1	2	2	1	1	2	1	1	2	2	1	1	1	1	1	1	2	2	1	1	1	1	2	1	2	2	1	2	2	1	1	1	2	1
14360	DAFWAsnp_23723	LG-10	32.2	AATTCATGTTGGAATGGGTTTTCTTC[G/A]TATACATGCTCCACGACATATATGAGACGGGATTAAGCTCAGCTAAATTGTCCAATAGGGAAGTGGGTTCAATTAAATTTAAA	1	2	1	2	1	2	1	1	2	2	2	1	2	2	1	1	2	1	1	2	2	1	1	1	1	1	1	2	2	1	1	1	1	2	1	2	2	1	2	2	1	1	1	2	1
14361	LaDArT_SNP12300	LG-10	32.775	TGCAGCTTTTAGCACTTTGCTACAAACCCTAACAGTGCCACACAATGGTACAACTCTCACATTACAGAT	1	2	1	2	2	2	1	1	2	2	2	1	2	2	1	1	2	1	1	2	2	1	1	1	1	1	1	-	2	1	1	1	1	2	1	2	2	1	2	2	1	1	1	2	1
14362	DAFWAsnp_31470	LG-10	33.35	AATTCAGAAAGTTGAGCTAGGCCCACTTTCTGACAGCATTATCTCAATAATTTGAAGGGCCCATAACTTTGGAAGTGGACTC[C/T]TTGATCTATCATGACAAAGTGTGGCCC	1	2	1	2	2	2	1	1	2	2	2	1	2	2	1	1	2	1	1	2	2	1	1	1	1	1	2	2	2	1	1	1	1	2	1	2	2	1	2	2	1	1	1	2	1
14373	LaDArT_SNP01961	LG-10	33.925	TGCAGCTATGGTGAGTTAGCACATTTTTGTAAAAATTTGCAGAAACTCTTTGACAGCATTTTGAAAGCT	1	2	1	2	2	2	1	1	2	2	2	1	2	2	1	1	2	1	1	2	2	1	1	1	1	1	2	2	2	1	1	1	1	2	1	2	2	1	2	2	1	1	1	2	1
14377	LaDArT_SNP18567	LG-10	34.5	TGCAGGCTGCTTCATTTTGGCTATATGTTTATCCAAGAGGATTCCAAAATTTGCTGCTTTACATCAAGG	1	2	1	2	2	2	1	1	2	2	2	1	2	2	1	1	2	1	1	2	2	1	1	1	1	1	2	2	2	1	1	1	1	2	1	2	2	1	2	2	1	1	1	2	1
14382	LaDArT_PAV14386	LG-10	35.65	TGCAGAGAAGCAAAAATCCAGCTCGACAACTGATCAAGCTCGTCGGAAGAAAATGTCCAGAGCACAAGA	1	2	1	2	2	1	-	1	2	2	2	1	2	2	1	1	2	1	1	2	2	1	1	1	1	1	2	2	2	-	1	1	1	2	1	2	2	1	2	2	1	1	1	-	1
14396	DAFWAsnp_29541	LG-10	36.8	AATTCTTAAAAGAGAATGAATTGAAATTGAAAATAGTTGTTCATCAA[G/T]AACCAACATAATAGAAAGAAGATCAAATGAGATTATCTCAAGAATACCATATTGGTTTCTTG	1	2	-	2	2	1	1	1	2	2	2	1	2	2	1	1	2	1	1	2	2	1	-	1	1	1	2	2	2	1	1	1	1	2	1	2	2	1	2	2	1	1	1	2	-
14404	DAFWAsnp_28978	LG-10	37.375	AATTCTTTGCAGGAGAGATTTGATG[A/G]CACTAGGAGTGAGTACAAATCTTCAATCCATAGTAGAAGATTATCATCTTCTTTTGATGCCACAATCAACAACAACAACAATAG	1	2	2	2	2	1	1	1	2	2	2	1	2	2	1	1	2	1	1	2	2	1	-	1	1	1	2	2	2	1	1	1	1	2	1	2	2	1	2	2	1	1	2	2	1
14413	LaDArT_SNP09150	LG-10	38.525	TGCAGGAACAGTTACAGCCTACTATGTAAGTTCACTGCAAGAACAACTAACTTTATATCATAGTTTTTT	1	2	2	2	2	1	1	1	2	2	-	1	2	2	1	1	2	1	1	2	2	1	-	1	1	1	2	2	2	1	1	1	1	2	1	2	2	1	2	2	1	1	2	2	1
14415	LaSNP_082	LG-10	39.1	CTGGTATTTCAAAAAATGCATCCATCAGTTTTTCAACATACAAACTGCATAAAATTAATTAAAAAACTATGGTTCTCGTGTATCTCAATGTGGATACAGATTAGTAAAATGTGTCAATGCCGACTGCACCTTATTCAGTATCATACTGTTTTTCAAACTAGTCTGAACCTGTTCCATACCTCTTCACTTTTTGTTGTAACATATATAAGGATTCCCTTGTTACCATTCATGTTTTATGACACTTTTCAACTTATGCTGCTACTTCTGTTGCAGATTCAGCATTCTCTCCTAGAGTGAACTTTACAAAACGCCTTACTTTGATGTTCTCTCCAATAGCAGCTACACTTTGCTTCACCAAGTCCTTCACTAAAAGACTATCATCCTTAACATAAGGCTGCT…	1	2	2	2	2	1	1	1	2	2	2	1	2	2	1	1	2	1	1	2	2	1	-	1	1	1	2	2	2	1	1	1	1	2	1	2	2	1	2	2	1	1	2	2	2
14419	DAFWAsnp_32975	LG-10	39.675	AATTCTTCCTGAAAGAACGGATTGGTGGCCATCCTACAACCTGTTCCCTGATTCACATAAGAAGGCTCGACAATTACACT[T/A]CATAATAGGGAGTTTGAAAGGAAACTCAA	1	2	2	2	2	1	1	1	2	2	2	1	2	2	1	1	2	1	1	-	2	1	-	1	1	1	2	2	2	1	1	1	1	2	1	2	2	1	2	2	1	1	2	2	2
14425	DAFWAsnp_30005	LG-10	40.25	AATTCCATCATTGTCAATATGTGAAGATGCTAAGTCGGTTCCACGTGTGCTGTTCTTCAGTTTAGAGTTACGTTTTACATAAGGAGGTGGGATAGCACT[T/A]TTGTAGTAGG	1	2	2	2	2	1	1	1	2	2	2	1	2	2	1	1	2	1	1	1	2	1	-	1	1	1	2	2	2	1	1	2	1	2	1	2	-	1	2	2	1	1	2	2	2
14442	DAFWAsnp_28134	LG-10	40.825	AATTCTTTTGCACCAACAAAATATGAGTATTGTACATTGTTATT[A/G]TATCATGACTATTAATATCTAACCATCACTGACTCTTAAAAAAATAATCCAAATAAATTATAAAT	1	2	2	2	2	1	1	1	2	2	2	1	2	2	1	1	2	1	1	1	2	1	-	1	1	1	2	2	2	1	1	2	1	2	1	2	2	1	2	2	1	1	2	2	2
14443	LaDArT_SNP03400	LG-10	41.4	TGCAGAAACCCCTAATTTGGGTGACATGGAGCTCAAAGAACCGGATGAGATACACAGTGAGCCTCTCAG	1	2	2	2	2	-	1	1	1	2	2	1	2	2	1	1	2	1	1	1	2	1	2	1	1	1	2	2	2	1	1	2	1	2	1	2	2	1	2	2	1	1	2	2	2
14445	DAFWAsnp_19466	LG-10	41.975	AATTCACTTGTACTGC[G/A]ACAATTATTCTCTAATTTGAGAAGGGAGTGAAACTGTAGCTTACAAGGATATGGATGGTATCTTTGATAGCTATTGAATTTGTGAAGAACCAA	1	2	2	2	2	1	1	1	1	2	2	1	2	2	1	1	2	1	1	1	2	1	2	2	1	1	2	2	2	1	1	2	1	2	1	2	2	1	2	2	1	1	2	2	2
14446	LaDArT_SNP13404	LG-10	42.55	TGCAGCTTGTGAGAGTGGAGGAAAGATAAGAAATGTGAAGTTCTACAACTATATTTTCTTCTATTTTCT	1	2	2	2	2	1	1	1	1	2	2	1	2	2	1	1	2	1	1	1	2	1	2	2	1	1	2	2	2	1	1	2	1	2	1	2	2	1	2	2	1	1	2	2	1
14447	DAFWAsnp_31914	LG-10	43.125	AATTCAACAAGTCCCTAACATTCTCATTGTATATTTCTAGTCC[G/A]GATATTTGTATGGTGAAATTTCTTTCTGGAGTCTGCAATTGATTGAAAAGATTAGTTGTAATTAAC	1	2	2	2	2	1	1	1	1	2	2	1	2	2	1	1	2	1	2	1	2	1	2	2	1	1	2	2	2	1	1	2	1	2	1	2	2	1	2	2	1	1	2	2	1
14453	DAFWAsnp_30172	LG-10	43.7	AATTCACAGGTGGACAAAAGTTTAGGGTGACAAGAGGCTCTCCCATTCCTAGAACTAC[A/G]GTAGTGATTGGTAGACATGTCAGACCGGGATACAAAAGAATGAGTTTTGTT	1	2	2	2	2	1	1	1	1	2	2	1	2	2	1	1	2	1	1	1	2	1	2	2	1	1	2	2	2	1	1	2	1	2	1	2	2	1	2	2	1	1	2	2	1
14500	DAFWAsnp_25995	LG-10	44.275	AATTCGCTAGATGAAACCTCAGAGATTCAGGCATTCAGCACATGTATTTGTGACAAAAACTTGATTGTCAACAAGTAGAAGCCCACGAGA[T/C]ATTTAACTTGATGAATAGA	1	2	2	2	2	1	1	1	1	2	2	1	2	2	1	1	2	1	1	1	2	1	2	2	1	1	2	2	2	1	1	-	1	2	1	2	2	1	2	2	1	1	2	2	1
14503	DAFWAsnp_28094	LG-10	44.85	AATTCAATTAAATCCTTCTTTGAAATTCAAGTTGAGATTTTATGTGTTGGGTCATTAAGCCAAAAAAAA[T/C]ATTTTTTATTTGTTTATAATTTTTTTTGGAAAAATGTATT	1	2	2	2	2	1	1	1	1	2	2	1	2	2	1	1	2	1	1	1	2	1	2	2	1	1	2	2	2	1	1	2	1	2	1	2	2	1	2	2	1	1	2	2	1
14567	DAFWAsnp_31284	LG-10	45.425	AATTCAGT[A/G]AATAGAAGGAGAGGCAAAGTGAAGGATGAAAATTACCTTCGTTGCACTTTTCTTCATTATAGCCTTGTAGCCATCCTTGTCTAGTTTCCTTGCTTTATAAA	1	2	2	2	2	1	1	1	1	2	2	1	2	2	1	1	2	1	1	1	2	1	2	2	1	1	2	2	2	1	1	2	1	2	1	2	2	1	2	2	1	1	2	2	1
14568	LaDArT_SNP17329	LG-10	46	TGCAGATGAATGCATAATTGGTTGTAAATTTTTACAGATTGTGGATGCAATTATTTCTCATGGTTGCTT	1	2	2	2	2	1	1	1	1	2	2	1	2	2	1	1	2	1	1	1	2	1	2	2	1	1	2	2	2	1	1	2	1	2	1	2	2	1	2	2	1	1	2	1	1
14577	DAFWAsnp_19635	LG-10	46.575	AATTCGTCCTCATTGACGGTGGGAAACCATTGACTCTCAAATGCTTATAAGATAACAACAG[T/C]GATCAATTTACGGTCTATATTTTTTTGGCCAGGTACTATGCTCTCACC	1	2	2	2	2	1	1	1	1	2	2	1	2	2	1	1	2	1	1	1	2	1	2	2	-	1	2	2	2	1	1	2	1	2	1	2	2	1	2	2	1	1	2	1	1
14587	LaDArT_PAV04196	LG-10	47.15	TGCAGATGCCTAAATTGTTATTGAGAACTCACGTGCCACTATGCTTTCGGCACTCTTTCCTGCACTACT	1	2	2	2	2	1	1	1	-	2	2	1	2	2	1	1	2	1	1	1	2	1	2	2	2	1	2	2	2	1	1	2	1	2	1	2	2	1	2	2	1	1	2	-	1
14590	DAFWAsnp_28791	LG-10	48.3	AATTCACTACAAAATTCCCAATGAAATTCAGACAAATTTCATCAAACACGT[A/T]TAAACCTGCAAAAAAACAAGTGAAGATTAGCGATTCTATTCTTATCCATATCCATTAA	1	2	2	2	2	1	1	1	1	2	2	1	2	2	1	1	2	1	1	1	2	1	2	2	2	1	2	2	2	1	1	2	1	2	1	2	2	1	2	2	1	1	2	1	1
14618	DAFWAsnp_33792	LG-10	48.875	AATTCTT[A/T]CATGGAGCCACCACTCTACCATCTTCAATCATCTTCTTCACTGTTTTCATCTTAATGTTGTTGTAGTAGTATATACCTCATCATGGTTGTTAAACTCTCAAG	1	2	2	2	2	1	1	1	1	2	2	1	2	2	1	1	2	1	1	1	2	1	2	2	2	1	2	2	2	1	1	2	1	2	1	2	2	1	2	2	1	1	2	1	1
14657	DAFWAsnp_22608	LG-10	49.45	AATTCATTCATTTATAGAACCTGAAAT[T/C]GCAAAGTAGTAGTTGTGAAACGTGTTGGAAATTCCTTATATTGGTGAAATACCAATCTTAGGATCTTGAATTTAATGATTCT	1	2	2	2	2	1	1	1	1	2	2	1	2	2	1	1	2	1	1	1	2	1	2	2	2	1	2	2	2	1	1	2	1	2	1	2	2	1	2	2	1	1	2	1	1
14681	LaDArT_PAV21083	LG-10	50.025	TGCAGCATTGGAAAACCAAGGTATTTACCCAAATTAGTTGTGTGATGAAAGTTGGTTATAGAGGAAAAT	1	2	2	2	2	1	1	1	1	2	2	1	-	2	1	1	-	1	1	1	2	1	2	2	2	-	2	2	2	1	1	2	1	2	1	-	2	1	2	2	1	1	2	-	1
14719	DAFWAsnp_27505	LG-10	50.6	AATTCCCAACTAGTTTCTATTGTTAATTATGGTAAAAATAGTTTGTTGAATAAAGCTTGTAAGGTATGTCAAAAGACAAAACAAACTAGAAATAAATTT[C/T]CTTTGAGTGA	1	2	2	2	2	1	1	1	1	2	2	1	2	2	1	1	2	1	1	1	2	1	2	-	2	1	2	2	2	1	1	2	1	2	1	2	2	1	2	2	1	1	2	1	1
14977	DAFWAsnp_27930	LG-10	51.175	AATTCACACTGGGGCTGTCTTTTTTGGCTAGTGCAACATGATTGCAATTTGAAACCTAATTATTTTTCAAATATAATATGACAGCACCAAAAGATAATTTCAGCT[G/C]TTGC	1	2	2	2	2	1	1	1	1	2	2	1	2	2	1	1	2	1	1	1	2	1	2	2	2	1	2	2	2	1	1	2	1	2	1	2	2	1	1	2	1	1	2	1	1
14981	DAFWAsnp_35365	LG-10	51.75	AATTCCTTCCCAGGTTAGGTTTTTATCTGTGATGTTTTTCTATGTGATTTAAGCAGAATTAATGTG[T/C]ATGTAAATTTAGTTTCTGAATTTTATATGCTTATGAGTTTGTC	1	2	2	2	2	1	1	1	1	-	2	1	2	2	1	1	2	1	1	1	2	1	2	2	2	1	2	2	2	1	1	2	1	2	1	2	2	1	1	2	1	1	2	1	1
15012	DAFWAsnp_15896	LG-10	52.325	AATTCCTGCAATTCAGTATTAACGACGTCGTAATTGGAATTATG[G/A]GCATTAGGTTTAACGATATCGCCTTGATTATCGATAATCGGCGAAATTGAATCGCCGTTAGGGCT	1	2	2	2	2	1	1	1	1	2	2	1	2	2	1	1	2	1	1	1	2	1	-	2	-	1	2	2	2	1	1	2	1	2	1	2	2	1	1	2	1	1	2	1	1
15016	DAFWAsnp_22763	LG-10	52.9	AATTCCTATTAAAAATCCATTTCTATTTTACAATTTTATTAAATTTAAAATTATAAATAAATGATAGATATTCACTATTAAAATGAATTTTGGCTTAGTTTCTAA[A/G]TTAT	1	2	2	2	2	1	-	1	1	2	2	1	2	2	1	1	2	1	1	1	2	1	-	-	1	1	2	2	2	1	1	2	1	2	1	2	2	1	1	2	1	1	2	1	1
15029	DAFWAsnp_22768	LG-10	53.475	AATTCATAGTTAG[G/C]CTATTTCTATTTCTTATTCTTTTAGAGTTATTGGGCTGTGTTTTTATTTTAGGCTCAATCCTAAGTAGGAAAGTTGGTTAGGCTTGGTTAGTTATT	1	2	2	2	2	1	1	1	1	2	2	1	2	2	1	1	2	1	1	1	2	1	2	2	1	1	2	2	2	1	1	2	1	2	1	2	2	1	1	2	1	1	2	1	1
15053	LaSNP_156	LG-10	54.05	GACCATTGACACAAATAGCAAACAACAGATTACTGTATAGTCATCTTACTCAGTATCTTGTATCAAGTTTTTGACCATTCCTACCAAAGGAACAGTCCCCTTTGCCATAATCTCTAACCTAGATCTATTAGAAGCATAAGAAAATAGAGAAAGTCCAAAAAATAGTAGTTCAGGAAGAAACAGTCTTGATGATAAGAATCCATGCCAATAATGAGGTTTCAGATCAAAAAATGCATCAAAAAACCTTTTTGTGCCCGGTAAATCAAGCTTCAGTAAGATGTCCATACCAAAACAGAAGAACTCTCTTTGACGCCGCCTTTTGATGGGCCATAAATCTTTCCACACTTGTGCAGATAATTCATCTCCTGAAAGAGCCCTATCAGAACCAAGGCAT	1	2	2	2	2	1	1	1	1	2	2	1	-	2	1	1	2	1	1	1	2	1	2	2	1	1	2	2	2	1	1	2	1	2	1	2	2	1	1	2	1	1	2	1	1
15064	DAFWAsnp_32292	LG-10	55.2	AATTCAATTTGAAAGAGTATATAAAGCAAAATGAGCAAGATGTGAAGCAAACCGGTAATAAAGTGGGACTCTCAAGATTTCTTATTTAGAAGTAAT[T/C]AACTATGGTAATT	1	2	2	2	2	1	1	1	1	2	2	1	2	2	1	1	2	1	1	1	2	1	2	2	1	1	2	2	2	1	1	2	1	2	1	2	2	1	1	2	1	1	2	1	1
15071	DAFWAsnp_35272	LG-10	55.775	AATTCATTGCAAACAGTTAAACGGTTAAAACAGAAATCAGTTATAACACAAAACAGACCTGTTAATCGATTAAGGCAAC[C/T]CGTTAATCAATTAACCAGCGCAACAGAATT	1	2	2	2	2	1	1	1	1	2	2	1	2	2	1	1	2	1	1	1	2	1	2	2	1	1	2	2	2	1	1	2	1	2	1	2	2	1	1	2	1	1	2	1	1
15072	LaDArT_SNP08455	LG-10	56.35	TGCAGGGGGTAATGTGGTTCTCATGTATGCCTCAAAGTATAAGGATGTTCACATTGTTGTCAATATTTC	1	2	2	2	2	1	1	1	1	2	2	1	-	2	1	1	2	1	1	1	2	1	2	2	1	1	2	2	2	1	1	2	1	2	1	2	2	1	1	2	1	1	2	1	1
15075	DAFWAsnp_30328	LG-10	56.925	AATTCCCTGGTGGTTGGAGG[T/C]TCCCCAGTCGCAATCTAGTCCAACATATGGCTTGTGAGTATAAATCATCATTTAATTTTAAATGGTGAAATTGTAAACATTAGTCATAT	1	2	2	2	2	1	1	-	1	2	2	1	2	2	1	1	2	1	1	1	2	1	2	2	2	1	2	2	2	1	1	2	1	2	1	2	2	1	1	2	1	1	2	1	1
15076	LaDArT_SNP06757	LG-10	57.5	TGCAGCCTGCTTCCTCACCTGTCGACCTCGAACAAGAGCCTGAAGCTTGACAACTCCCTTCAATGCTTT	1	2	2	2	2	1	1	1	1	2	2	1	-	2	1	1	2	1	1	1	2	1	2	2	2	1	2	2	2	-	1	2	1	2	1	2	2	1	1	2	1	1	2	1	1
15078	DAFWAsnp_26260	LG-10	58.075	AATTCATTTATGGGTACCCAGTGACCCTAAATTTCATGATATAATAACTACATAGCATTGCATTTTTACATATCAAATAACAT[C/G]AAGCAGTAAAATAATGCAATAGTTAC	1	2	2	2	2	1	1	1	1	2	2	1	2	2	1	1	2	1	1	1	2	1	-	2	2	1	2	2	2	1	1	2	1	2	1	2	2	1	1	2	1	2	2	1	1
15083	DAFWAsnp_35996	LG-10	58.65	AATTCCCAAACAAATGTGACATTCTCATCCCACCTTACATACATTAGTTGTAAATATATATCTAATAATTAAACCACATATATTAATCA[C/G]GTAACATGTGATTCTTATTA	1	2	2	2	2	1	1	1	1	2	2	1	2	2	1	1	2	1	1	1	2	1	2	2	2	1	2	2	2	1	1	2	1	2	1	2	2	1	1	2	1	2	2	1	1
15086	DAFWAsnp_13081	LG-10	59.8	AATTCTGTTTAAAAAAACTGGATGAACTTC[A/G]ACGTATATACTTTTAACTGTCAGATATTTTTAAGAAACATAATTCAAATTCTTTCTTGGTTTTTATAAGCAAAGTGATT	1	2	2	2	2	1	-	1	1	2	2	1	2	2	1	1	2	1	1	1	2	1	2	2	2	1	2	2	2	1	1	2	1	2	1	2	2	1	1	2	1	2	2	1	1
15097	DAFWAsnp_21761	LG-10	60.375	AATTCGCCACATTTTAATTTAAACCAAACTTTTTAATTATATTAATGATTACTTTAGTGATTTTAGTCTTCTGATCTTTTTTTTGTGAAATTATTTTATCTCA[A/G]CTGAAT	1	2	2	2	2	1	1	1	1	2	2	1	2	2	1	1	2	1	1	1	2	1	2	2	2	1	2	2	2	1	1	2	1	2	1	2	2	1	1	2	1	2	2	2	1
15098	LaDArT_SNP00720	LG-10	60.95	TGCAGAGGTGATGCTGCTGATATTAGTAGTACTACTGACTCAGGACACAGGGATGATAAGCACCAAAAA	1	2	2	2	2	1	2	1	1	2	2	1	-	2	1	1	2	1	1	1	2	1	2	2	2	1	2	2	2	1	1	2	-	2	1	2	2	1	1	2	1	2	2	2	1
15101	LaDArT_SNP05202	LG-10	61.525	TGCAGTGGCTTAGGTATTTGAAATGAGAACTTCGTAAGATCTACCCCATGACTCGTATACTCTGGATGC	1	2	2	2	2	1	2	1	1	2	2	1	-	2	1	1	2	1	1	1	2	1	2	2	2	1	2	2	2	1	1	2	1	2	1	2	2	1	1	2	1	2	2	-	1
15112	DAFWAsnp_30181	LG-10	62.1	AATTCAAGAATAAGAAAGAACTCTGAA[A/C]TTCTCTTATTAATGGAAGAATGAATGAATTACAAGAGAGAGATGAAAATTTTGCTAAGATGATAACTGCCAAAACAGAATGC	1	2	2	2	2	1	2	1	1	2	2	1	2	2	1	1	2	1	1	1	2	1	2	2	2	1	2	2	2	1	1	2	1	2	1	2	2	1	1	2	1	2	2	2	1
15113	DAFWAsnp_22514	LG-10	62.675	AATTCAAAAGTTAAC[G/C]TGATCGATAATTAAGGTCAGATAAATCTTAAGGTCTAAGGACAATTGTATATGTTAAAAAATGAACTCAATTAGTATTTAGGGTTGAGTAAGGG	1	2	2	2	2	1	2	-	1	2	2	1	2	2	1	1	2	1	1	1	2	1	2	2	2	-	2	2	2	1	1	2	1	2	1	2	2	1	1	2	1	2	2	2	1
15114	DAFWAsnp_39149	LG-10	63.825	AATTCATAGTTTGATGTGCCCTCTGAAGGAGGATACAAATCTGACAACACCATCATCGGCGAGGCATAGAAGGGGTTGCAATTGCAAAAGATCA[T/A]TGTGTCTGAAAAAAT	1	2	2	2	2	1	2	1	1	2	2	1	2	2	1	1	2	1	1	1	2	1	2	2	2	1	2	2	2	1	1	2	1	2	1	2	2	1	1	2	1	2	2	2	1
15120	DAFWAsnp_17584	LG-10	64.975	AATTCCATGCTTCAAGTTTGGTTTGTTCTCATTAAATTTTTGTTCAATCAAAGAAGAATAGAAACAATAGTGTC[C/G]CTCAAGACATGAAAAAGGAAAGACGTTGCATATAC	1	2	2	2	2	1	2	1	1	2	2	1	2	2	1	1	2	1	1	2	2	1	2	2	2	1	2	2	2	1	1	2	1	2	1	2	2	1	1	2	1	2	2	2	1
15122	LaSNP_502	LG-10	66.7	GTTTCAGATACTTCTAAAACTTGACATTATTGACTATTTCGTGTAAATGCAGTTGATGCGTCCACGATTGCGGAAGTGGTGCAGTTTTGGCAACTCCAAAATCCTTAATATTTCGTTGCCTGTAATGGACACAGACCCAGATTAAAAACCTTGGCTATTACACCCATCGTTTGCTCTCACATTTGAT	1	2	2	2	2	1	2	1	1	2	2	1	2	2	1	1	2	1	1	2	2	1	2	2	2	1	1	2	2	1	1	2	1	2	1	2	2	1	1	2	1	2	2	2	1
15125	LaDArT_SNP07455	LG-10	67.275	TGCAGTGACTGTGGAATTTGCAGGTATGAACTGCTAATCTGATTATTTGTTTGAAATATCGATGTCGCC	1	2	2	2	2	1	2	1	1	2	2	1	2	2	1	1	2	1	1	2	2	1	2	2	2	1	1	2	2	1	1	2	1	2	1	2	2	1	1	2	1	2	2	2	1
15126	LaDArT_PAV03749	LG-10	69	TGCAGTACATTGATGAGAGCCCACATTTTATCAGTGATGCAAAGGTATAAACCTCATCCATCTAATTTA	1	2	2	2	2	1	2	1	1	-	2	1	2	2	1	1	2	-	1	2	2	1	2	2	2	1	1	-	2	1	1	2	1	2	1	2	2	1	-	2	1	2	2	-	1
15130	DAFWAsnp_34915	LG-10	69.575	AATTCTATGATTACAGCAGCAGGTTATTTTGCTTC[G/T]TAGTTTGTTTTCAATTTCTCCTTTTTTAACTAATCTCCTTACACATGGTAAGGTCTGTTGATAACACATTCAAT	1	2	2	2	2	1	2	1	1	2	2	1	2	2	1	1	2	1	1	2	2	1	2	2	2	1	1	2	2	1	1	2	1	2	1	2	2	1	1	2	1	2	2	2	1
15131	UWA157	LG-10	70.725	GTTGGCAAACAGCGGGCCTTGGAGAAAGGTTTTGGAGAAGATGGTTCTCTTATATGGGTTGAGGGAAATGCTGAAAGCTTGAGTTTCCAAAATGATTCAATGGATGGTTACACTATTGCATTTGGGATAAGGAATGTTACACACATAGAGAAAGTTCTTAGTGAAGCTCATAGGGTGTTGAAACGCGGAGGCAGGTTCCTTTGCCTCGAACTGAGCCATGTTGATATTCCTGTATTTAAAGATTTGTATGACTATTATTCTTTCTCAGTTATTCCATCCATAGGAGAGCTGGTTGCTGGTGATCGGGAATCCTATCAGTACTTAGTTGAGAGTATCCGGCGTTTCCCTTCACAGGAGAAATTTGCTTCAATGATTTCAGATGCAGGGTTTCAGAAGGTA…	1	2	2	2	2	1	2	1	1	2	2	1	2	2	1	1	2	1	1	-	2	1	2	2	2	2	1	-	2	-	-	2	1	2	1	2	2	1	1	2	1	2	2	2	-
15134	DAFWAsnp_31097	LG-10	71.3	AATTCATGTCATGGTGATGAATATGGTAAAATGCTGTGAACTTCTCTAGACGCAATGTATATCA[G/C]TATATTATTTATCATGCCATTTAAATATGTTGTACTTTGGAGACA	1	2	2	2	2	1	2	1	1	2	2	1	-	2	1	1	2	1	1	2	2	1	2	2	2	2	1	2	2	1	1	2	1	2	1	2	2	1	1	2	1	2	2	2	1
15137	DAFWAsnp_37298	LG-10	71.875	AATTCTAATTTTAATTTCACTCCTTGTT[C/T]TATCAATCCCCACTTGAAATAGTTTTTTTAAGAAGTAATAATCTCTATAAGATTGTGTGTAGATAAATGTCACTTAACTTA	1	2	2	2	2	1	2	1	1	2	2	1	2	2	1	1	2	1	1	2	2	1	2	2	2	2	1	2	2	1	1	2	1	2	1	2	2	1	1	2	1	2	2	2	1
15139	LaDArT_SNP15863	LG-10	72.45	TGCAGCACGGGTCTGAGGATTACTATCTTTGTTGGTACTGGAGCCTTCACTATTATCCTGTAAATCTTC	1	2	2	2	2	1	2	1	1	2	2	1	2	2	1	1	2	1	1	2	2	1	2	2	2	2	1	2	2	1	1	2	1	2	1	2	1	1	1	2	1	2	2	2	1
15140	LaDArT_SNP02358	LG-10	73.025	TGCAGAGTTGGATTACCTGTAACAAGTTCAGTACCCAATATGGTGTTGAGCAGTTGGCAGTTTGGATCT	1	2	2	2	2	1	2	1	1	2	2	1	2	2	1	1	2	1	1	2	2	1	2	2	2	2	1	2	2	1	1	2	1	2	1	2	1	1	1	2	1	2	2	2	2
15146	DAFWAsnp_23836	LG-10	74.75	AATTCTGTTGGGGTATTTCCACACAAGAA[A/G]TTTGGTGGATTATTCCCCTTTCTTGCTAGAAGTTGAGCATATTAAACTCATGACCATTGTCACTCCTTATGATCTTTACT	1	2	2	2	2	1	2	1	1	2	2	1	2	2	1	1	2	1	1	2	2	1	2	2	2	2	1	2	2	2	1	2	1	2	1	2	1	1	1	1	1	2	2	2	2
15148	LaDArT_PAV10460	LG-10	75.325	TGCAGCACCCTCTTGTTCATCCATATAGGAGTTGCAGAGTTATCCTCTCATTTTTTTCTAAAAAGGATA	1	2	2	2	2	2	2	1	1	2	2	1	2	2	1	1	2	1	1	2	2	1	2	2	2	2	-	2	2	2	1	2	1	2	1	2	-	1	1	-	1	2	2	-	2
15151	DAFWAsnp_33651	LG-10	77.05	AATTCAAAGTATGTGTCTGTTTTTTGCTAATCACATGCATATTTTAAGATGACTTTTTGTGCAATTTCAAAAAACAATGCTGAAAAGATTAATAAACAAAAA[A/G]TATTGTA	1	2	2	2	2	2	2	1	1	2	2	1	2	2	1	1	2	1	1	2	2	1	1	2	2	2	1	2	2	2	1	2	1	2	1	2	1	1	1	1	1	2	2	2	2
15162	DAFWAsnp_29138	LG-10	78.2	AATTCAAAGAGCCACAATTCTCAGCAAGTTTCAGCAGAACCAAATCAGCCACAGCCCTACAAGTTCTAATCTCAACATCTTCAAGACCCTCCAAGCACTTCACAAAACA[A/T]	1	2	2	2	2	2	2	1	1	2	2	1	2	2	1	1	2	1	1	2	2	1	1	2	2	2	1	2	2	2	1	2	1	2	1	2	1	1	1	1	1	2	2	2	2
15163	DAFWAsnp_33594	LG-10	78.775	AATTCTTTCTCCAACTGTGTTCAAATTTGGTTCATCAATAAATTTGTCATTGCCATTTCTCTGTTTTTATTGGTTTCTCATTGTTCTAACTTCTAATTTA[A/G]GTTCCAAAC	1	2	2	2	2	2	2	2	1	2	2	1	2	2	1	1	2	1	1	2	2	1	1	2	2	2	1	2	2	2	1	2	1	2	1	2	1	1	1	1	1	2	2	2	2
15165	DAFWAsnp_20022	LG-10	79.925	AATTCAAAATGGTAGATATACACAGAACAAACTTTAAAACTACCAGAATTACAAATAAACATGCAAAATATCCACAAGGGTCACAAATGGTGAAAAATCC[A/T]AACTTTTTT	1	2	2	2	2	2	2	2	1	2	2	1	2	2	1	2	2	1	1	2	2	1	1	2	2	2	1	2	2	2	1	2	1	2	1	2	1	1	1	1	1	2	2	2	2
15166	DAFWAsnp_25061	LG-10	80.5	AATTCTGATACATTATGTCTATACTAATTACTTCAACTCAAAATAGATTTTCGAAAAAATCAAGAACAAGTTCACAGATTTTTAAATAAGTA[C/A]CCATCAAATTATGTACA	1	2	2	2	2	2	2	2	1	2	2	1	2	2	1	2	2	1	1	2	2	1	1	2	2	-	1	2	2	2	1	2	1	2	1	2	1	1	1	1	1	2	2	2	2
15168	LaDArT_SNP09391	LG-10	81.075	TGCAGTCAAAGTAAGTAGCACTTGTTCTCCAGCAAAATTACAGTAATTGATGAAGAACTTGTAGATTGA	1	2	2	2	2	2	2	2	1	2	2	1	2	2	1	2	2	-	1	2	2	1	1	2	2	2	1	2	2	2	1	2	1	2	1	2	1	1	1	1	1	2	2	2	2
15169	DAFWAsnp_20140	LG-10	82.225	AATTCAAATGCATTCACGGATCACATAATATACACATACTAGCAAGGATCACATAATATACACATACTAGCAAGAAAATCGAACTGAACTCCATTTATTTCAAAA[A/C]ACAA	1	2	2	2	2	2	2	2	1	2	2	1	2	2	1	2	2	1	1	2	2	1	1	2	2	2	1	2	2	2	1	2	1	2	1	2	1	1	1	2	1	2	1	2	2
15178	DAFWAsnp_21929	LG-10	82.8	AATTCCGTAACATGTTATCCCTATCAGAATTAGTTAAAAGAGGCCTGTTTGTACTCAACATTAGCATTCATAACAACACAGGAA[C/T]GCATTCATAACATTAGCTTAATCAC	1	2	1	2	2	2	2	2	1	2	2	1	2	2	1	2	2	1	1	2	2	1	1	2	2	-	1	2	2	2	1	2	1	2	1	2	1	1	1	2	1	2	1	2	2
15180	LaDArT_PAV02077	LG-10	83.95	TGCAGCGAATGCAAGTGCATAAATGTCAGCCCTCATTACCATAAGGGCTGAATGGGAAACATCCATTAC	1	2	1	2	2	2	2	2	1	2	2	2	2	2	1	2	2	-	1	2	2	1	1	2	2	2	1	2	2	2	1	2	1	2	1	2	1	1	1	2	1	2	1	-	2
15184	DAFWAsnp_11493	LG-10	84.525	AATTCTCATTGATTTCAACAGTCTTCTCAATCTGCATAGATGCCAGTAGAGACTCCAATGAAATCCAGCGAAAAATATGGAGCACATATTTCAGC[G/A]AATACAGACACTGC	1	2	1	2	2	2	2	2	1	2	2	2	2	2	1	2	2	1	1	2	2	2	1	2	2	2	1	2	2	2	1	2	1	2	1	2	1	1	1	2	1	2	1	1	2
15185	DAFWAsnp_34928	LG-10	85.675	AATTCGAGACATTATAGACTATGTTCACAC[C/T]GATGTATAATAACCCACTCAAAAACCATCCCTATGAGGTTCTAGGTATTTTCCCACCTTAGTTTATGACTTTCCTCGCA	1	2	1	2	2	2	2	2	1	2	2	2	2	2	1	2	2	1	1	2	2	2	1	2	2	2	1	2	2	2	1	2	1	2	1	2	1	1	1	2	1	2	1	1	2
15194	DAFWAsnp_34098	LG-10	86.25	AATTCACATTGGAAGATCAACTCAAGTGCATATTTATAACTCAAACATT[G/T]CCACTGGTGATGATTGCATCTCTTTGGGTGACGGTAGCAAACAAATCCATGTCCTAAATG	1	2	1	2	2	2	2	2	1	2	2	2	2	2	1	2	2	1	1	2	2	2	1	2	2	2	1	2	2	2	1	2	1	2	1	2	1	1	1	2	1	2	1	1	2
15205	LaDArT_PAV24457	LG-10	86.825	TGCAGGCACACACAAATAGTGAATGTACAAAACAAAATTTGAAATAAATGATTCTTTGTGTATAACAAT	1	2	1	2	2	2	2	-	1	2	2	2	2	2	1	2	2	1	1	2	2	2	1	2	1	2	1	2	2	2	1	2	1	2	1	2	1	1	1	2	1	2	1	-	2
15206	DAFWAsnp_36444	LG-11	0	AATTCGTGTCTGA[G/A]GAAGCTTCCAAGGCCTTCTATAATTCTTATGCACGCCGTATTGGCTTCAGTACTCGTGTCAGCTCATCACGTCGTTCCAGGCGAGACGGAGCCATC	1	2	1	1	2	2	2	-	2	2	1	1	1	1	2	2	2	1	2	1	2	1	1	2	1	1	1	1	2	1	1	2	2	1	1	1	2	1	2	1	2	1	1	2	2
15218	LaDArT_SNP11436	LG-11	0.575	TGCAGGGTTTATTCAATTGTCTCTTGCTTACATTGGTGCCTCACCTGATGTTATGGCAATTTCCGCAAT	1	2	1	1	2	2	2	-	2	2	1	1	1	1	2	2	2	1	2	1	2	1	1	2	1	1	1	1	2	1	1	2	2	1	1	1	2	1	2	1	2	1	-	2	2
15227	DAFWAsnp_26355	LG-11	1.15	AATTCGACGCGGTCTGATGCGGTCCAAATGTGGTCCGATGTAGTTATGTTGTGGCCTGCTGCGGTT[A/G]CGTTGCGGCCCGCTGCGGTTACGTTGCGGCCCGATGCGGCCGC	1	2	1	1	2	1	2	-	2	2	1	1	1	1	2	2	2	1	2	1	2	1	1	2	1	1	1	1	2	1	1	2	2	1	1	1	2	1	2	1	2	1	1	2	2
15229	LaDArT_SNP07436	LG-11	1.725	TGCAGTGAACCACCTTGTACCAACCACATTTATATCCTTATTGGATGTGAAGTACTTTCCATACTTCTA	1	2	1	1	2	1	2	-	2	1	1	1	1	1	2	2	2	1	2	1	2	-	1	2	1	1	1	1	2	1	1	2	2	1	1	1	2	1	-	1	2	-	1	-	2
15233	DAFWAsnp_35702	LG-11	2.3	AATTCGCGAGCGAGCCTGCTCCAGTTCAGCTTCAAGAGCAGATACAGCAGATACAGCACTTACCTTATGGTCAAGAAGTTTCATCTGGCTGTAGATATGTTGC[G/A]CCACGT	1	2	1	1	2	1	2	-	2	1	1	1	1	1	2	2	2	1	2	1	2	1	1	2	1	1	1	1	2	1	1	2	2	1	1	1	2	1	2	1	2	1	1	2	2
15235	LaDArT_SNP07477	LG-11	3.45	TGCAGTGCACATCAATAATGTTCATAATGGAAGGTATGAAATACTGAATGTTATATATATTCCTAATGC	1	2	1	1	2	1	2	-	2	1	1	1	1	1	2	2	2	1	2	1	2	1	1	2	1	1	1	1	2	1	1	2	2	1	1	1	2	1	2	1	2	1	1	2	2
15237	DAFWAsnp_29977	LG-11	4.025	AATTCTTTCTGAGGTATGTGTTATCTCTTTTCTCTTGTAAAGTCTGGGAAAGCCCTATTTACTTTTTTTATCTTTTGGCCCAGAATGAAATGTGG[G/A]GGTGTTTAGAGGTG	1	2	1	1	2	1	2	-	2	1	1	1	1	1	2	2	2	1	2	1	2	1	1	2	1	1	1	1	2	1	1	1	2	1	1	1	-	1	2	1	2	1	1	2	2
15238	LaDArT_SNP13926	LG-11	6.9	TGCAGAAGAAACTTGTGAAGCTGATTTTAGGAGTTTTGGAGAAATTAGAGTAACATCAATGCCATTATT	1	2	1	1	2	-	2	-	2	1	2	1	1	2	2	2	2	1	2	1	-	2	1	2	1	1	1	1	2	1	1	1	-	1	1	1	2	1	2	1	2	1	1	2	2
15241	DAFWAsnp_12621	LG-11	7.475	AATTCTATATAAATTTTTTTTGCTCTGGAATTTTTCTGAAGAAGCATGCTAAAGACGACAAAATGTTTCTTATTGTCTTGCTATTT[A/G]TACTCCTTGAATTTTGTTATAGA	1	2	1	1	2	1	2	-	2	1	2	1	1	2	2	2	2	1	2	1	2	2	1	2	1	1	1	1	2	1	1	1	2	1	1	1	2	1	2	1	2	1	1	2	2
15253	DAFWAsnp_12672	LG-11	9.775	AATTCTTACAATACAAACATTAAGAATTTAGCATTTTATGTCCTTCCATGCAGTGAAATGAGGACACAATGTT[C/G]TTGCACATTGAAGAACAAAAAGGGTCAGAAATATGA	1	2	1	2	2	1	2	-	2	1	2	1	1	2	2	2	2	1	2	1	2	2	1	2	1	1	1	1	2	1	1	1	2	2	1	1	2	1	2	1	2	1	1	2	2
15254	LaDArT_SNP00224	LG-11	10.925	TGCAGGAGTGAAGAATTGAAAAAGTTATTAGTAGCTGGTATTGTTATTTACAGAGTATGGGCAAGTAAA	1	2	1	2	2	-	2	-	2	1	2	1	1	2	2	2	2	1	1	1	2	2	1	2	1	1	1	-	2	1	1	1	2	2	1	1	2	1	2	1	-	1	1	2	2
15258	DAFWAsnp_28293	LG-11	11.5	AATTCAACACTGAT[T/C]TTTGTATCAATAATTGAATATGGCATTTAAGAATGGAATGTAGCACTTATCCACTTTATACCCCAAAGTCTTTGTATGATTTGAGCTTTTTCTAG	1	2	1	2	2	1	2	-	2	1	2	1	1	2	2	2	2	1	1	1	2	2	1	2	1	1	1	1	2	1	1	1	2	2	1	1	2	1	2	1	2	1	1	2	2
15259	Lup243	LG-11	12.075	GCCTATTCGACAAAGATGGCNGATGGTTTCTTTTCTCAGATCCCTCTCTCTTTTCTTTTAAAATTATTGTTTTTGTTTCTTAGATCTGATACCCAGCTTCAATTTTTCTTCCATGTGTTTAGAAATTAAATAAAAATTGTAACTTTTCATGTTTTATGATCTAGGGTTCCTTCTTGTTTGACTTTTTGCATCTTCAATTTGGCTGCATGGATTCACATTATAGCTGAAATTTATTACATTTACCATTTTGCCCCTTGCATTTGATGTGAAGATATTT	1	2	1	2	2	1	2	-	2	1	2	1	1	2	1	2	2	1	1	-	2	2	1	2	1	1	1	1	2	-	-	1	2	2	1	1	2	1	2	1	2	1	1	-	2
15264	LaDArT_SNP02206	LG-11	12.65	TGCAGAATATATGTTTATTTGACCTGCTTTGTTGCTATCTTACAGATCGGAAGAGCGGTTCAGCAGGAA	1	2	1	-	2	2	2	-	2	1	1	1	1	2	1	2	2	-	1	1	2	2	1	2	-	1	1	1	2	1	1	1	2	2	-	1	2	1	2	-	2	1	1	-	2
15267	LaDArT_PAV02441	LG-11	13.8	TGCAGAATGATTTCCCTGACATGGATATCATTGGCATCTCTGGTAATGTCCATGCCCTTTCCCATTTTA	1	2	1	2	2	-	2	-	2	1	1	1	1	2	1	2	2	1	1	1	2	2	1	2	1	1	1	1	2	1	1	1	2	2	1	1	2	1	2	1	2	1	1	-	2
15272	DAFWAsnp_17329	LG-11	14.375	AATTCTTTGAGAGAAGATTTGACGAGAGGCCAAGCTTGTTGTA[A/G]ATACTTTTCCCGATACTGAGGGAAAAGAGTGGAGAAGGAACTCACTTCGAGCATGCCTCCTTCGTT	1	2	-	2	2	1	2	1	2	1	1	1	1	2	1	2	2	1	1	1	2	2	1	2	1	1	1	1	2	1	1	1	2	2	1	1	2	1	2	1	2	-	1	1	2
15283	DAFWAsnp_30567	LG-11	16.675	AATTCTTTGCTCCATGGTGTGGCCATTGTAAGGCTCTAACTCCTACATGGGAGAAGGCA[G/A]CTACCATCTTAAAGGGTGTAGCTACTGTGGCAGCACTTGATGCTGATGCT	1	2	1	2	2	1	2	1	2	1	1	1	1	2	1	2	2	1	1	1	2	2	1	2	1	1	1	1	2	1	2	1	2	2	1	1	2	1	1	1	2	2	1	1	2
15291	DAFWAsnp_15331	LG-11	17.825	AATTCAATATCGATGGCACATGGGA[A/G]AATAAATATGTCGGACTGAAAATAAAGTTCATACCCTTTTCTATGGTTACAACTTACAACCTATTTCACATGGTTTGGATGCCG	1	2	1	2	2	1	2	1	2	1	1	1	1	2	1	2	2	1	1	1	2	2	1	-	1	1	1	1	2	1	2	1	2	2	1	1	2	1	1	1	2	2	1	1	2
15293	UWA061	LG-11	19.55	GCCNATGGAGGGTGTGGTTATGTTAAAAAACCAGATTATCTAGTTAAGACTGGTCCAAATGATGAGGTCTTTGATCCTAAAGCTAAGTTACCTGTGAAGACTACCTTGAAGGTGACCGTATATATGGGCGAAGGATGGTATTATGATTTCAAGCATACACACTTTGATCAATACTCGCCGCCAGACTTCTACACAAGAGTGGGTATTGCTGGAGTACCAGATGATAATGTAATGAAAAAAACGAAGACGATAGAGGATAATTGGTTGCCTACTTGGAATGAGGTATTCGAGTTCCCACTTAAGGTTCCAGAATTGGCGCTACTTCGCATAGAAGTTCATGAGTATGACATATCTGAGAAAGATGATTTTGGTGGACAAACAGTCCTACCTGTGTGGGAG…	1	2	1	2	2	1	2	1	2	1	1	1	1	2	1	2	2	1	1	-	2	2	1	2	1	1	1	-	2	-	-	1	2	2	1	1	2	1	1	1	2	2	1	1	-
15302	DAFWAsnp_17026	LG-11	20.125	AATTCAGGATCAAGACCTGCAACTCCTACTGGACGCTCTATATTGAGCACAGCTTCAAAATCATTAAGACCTTCAACACCTAC[T/A]TCTCGGGCAACCTTACCTTCAACTAG	1	2	1	2	2	1	2	1	2	1	1	1	1	2	-	2	2	1	1	1	2	2	1	2	1	1	1	1	2	1	2	1	2	2	2	1	2	1	1	1	2	2	1	1	2
15307	DAFWAsnp_32276	LG-11	20.7	AATTCTTATGATATTATAAAAATGATATTCCGAGGGTGAAAAGATGAATC[A/T]TAAAAATTCTAGAACTAGTAAAAAACGGAGGAGAAAAAAGTAATTAGACATCCATGATG	1	2	1	2	2	1	2	1	2	1	1	1	1	2	1	2	2	1	1	1	2	2	1	2	1	1	1	1	2	1	2	1	2	2	2	1	2	1	1	1	2	2	1	1	2
15309	DAFWAsnp_17158	LG-11	21.85	AATTCAAGTTTCTTTGTTGGACAGTAATTAAGGACATATG[A/T]TGTTGTTGTTGCAGCCTCACCCCATAGGTCATGTGTTAGGTTCTTAGACTTCAGCATGCTTATAACCAT	1	2	1	2	2	1	2	1	2	1	1	1	1	2	1	1	2	1	1	1	2	2	1	2	1	1	1	1	2	1	2	1	2	2	2	1	2	1	1	1	2	2	1	1	2
15315	LaDArT_PAV21179	LG-11	23.575	TGCAGATAGGAAAGCAAGACCTCTATCATTTGAACATGGCTTGAGTAACATCACAGGCAGTGAAGAAAT	1	2	1	2	2	1	2	1	2	1	1	1	1	2	1	1	2	1	1	1	2	2	1	2	1	1	1	1	2	1	2	1	2	2	2	1	2	1	1	2	2	2	1	-	1
15329	LaDArT_PAV16093	LG-11	24.15	TGCAGATTCAATCAAAAGCAATGTAATTGCTTTACAGATCGGAAGAGCGGTTCAGCAGGAATGCCGAGA	1	2	1	2	2	2	2	1	2	1	1	1	1	2	1	1	2	1	1	1	2	2	1	2	1	1	1	1	2	1	2	1	2	2	2	1	2	1	1	2	2	2	1	-	1
15331	DAFWAsnp_21134	LG-11	24.725	AATTCAAATCCTATAAACATTATCTTCATTTGCAGAGGTAAAATTGTATATATATTATTCT[T/C]AAATCTCTCTAATTAGGAGTCTCGTATATTAGGACACTAATTTTTGGT	1	2	1	2	2	2	2	1	2	2	1	1	1	2	1	1	2	1	1	1	2	2	1	2	1	1	1	1	2	1	2	1	2	2	2	1	2	1	1	2	2	2	1	1	1
15344	LaDArT_SNP06143	LG-11	25.3	TGCAGAAGCCTCCAGTTCAAGATCAAACTCCGGTTTCATGATTTAGCGTGCTCAAGTTGGAAGCTAATT	1	2	1	2	2	2	2	1	2	2	1	1	1	2	1	1	2	1	1	1	2	2	1	2	1	1	1	2	2	1	2	1	2	2	2	1	2	1	1	2	2	2	1	1	1
15347	DAFWAsnp_31498	LG-11	25.875	AATTCAGTGGTAATACAAGTATTGAGTTATAATCATAATTTTGTTATCAACAAGTATAATGTCATAATCAAGATTCATAAATTTAGTATCCTATCCCCATTA[G/A]TAGTTGA	1	2	1	2	2	2	2	1	2	2	1	1	1	2	1	1	2	1	1	1	2	2	1	2	1	1	1	2	2	1	2	1	2	2	2	1	2	1	1	2	2	2	1	1	1
15348	LaDArT_SNP05454	LG-11	26.45	TGCAGTTTTAGTATCGCTTGCACTTGAAATGTTGCCCATATTCTTCTTTTTATTATTACTAAATACCAC	1	2	1	2	2	2	2	1	2	2	1	1	1	2	1	1	2	1	1	1	2	2	1	2	1	1	1	2	2	1	2	2	2	2	2	1	2	1	1	2	2	2	1	1	1
15356	DAFWAsnp_26819	LG-11	27.025	AATTCATTCATCACCTCCAATGGAGGCATGACAAACCTATGCTGCATCCTTGCACACTCTAGCGCTACATCCACCTGCAAAATTGAATTAAAGA[T/A]GTAAATGCAGCAAAA	1	2	2	2	2	2	2	1	2	2	1	1	1	2	1	1	2	1	1	1	2	2	1	2	1	1	1	2	2	1	2	2	2	2	2	1	2	1	1	2	2	2	1	1	1
15364	LaDArT_PAV24378	LG-11	28.175	TGCAGCTGCTACTACATGCGACCTTAGATAGGCTGATTGCGTGTTGTCATTTCTACTGTTTTCTGGAGA	1	2	2	2	2	2	2	1	2	2	1	1	1	2	-	1	2	1	1	1	2	2	1	2	1	1	1	2	2	1	2	2	2	2	2	1	2	1	1	2	2	2	1	-	1
15376	DAFWAsnp_27183	LG-11	28.75	AATTCAGATTTATCAGTCTATAAAAATAATAGCAATGAATTGACTT[A/G]TATAGACTAGAGGTCGCAAAGTGCTAACTATCCTTAAATACCAAGAACTTGTCCTGTAAATGA	1	2	2	2	2	2	2	1	2	2	1	1	1	-	1	1	2	1	1	2	2	2	1	2	1	1	1	2	2	1	2	2	2	2	2	1	2	1	1	2	2	2	1	2	1
15385	DAFWAsnp_21804	LG-11	29.325	AATTCCTAAAATTACCAATAGAACCAGGCCCATGTGTCAAAGTTCTGGTGGGAAATGGCCAAACCATGATTG[T/C]TGAGGGCATAGTTCCCAATTTAACAATCATAGTGTAA	1	2	2	2	2	2	2	1	2	2	1	1	1	2	1	1	2	1	1	2	2	2	1	2	1	1	1	2	2	1	2	2	2	2	2	1	2	2	1	2	2	2	1	2	1
15386	DAFWAsnp_29297	LG-11	29.9	AATTCGATATGGTATACACTTATCTCAATCTTTAATTTTGCTTTGTTTTCATGTCATTCAAGTCCCTTTAGTACAAGTGAATAAGCTTATCCACCTAGCTA[C/G]CTTTTTTT	1	2	2	2	2	2	2	1	2	2	1	1	1	2	1	1	2	1	1	2	2	2	1	2	1	1	1	2	2	1	2	2	2	2	2	1	2	2	1	2	2	2	1	2	1
15394	LaDArT_PAV11165	LG-11	30.475	TGCAGGAAAAGATGAAGCTAGATTATGTCGAAAAGCAGTTGCCTTTTACAGATCGGAAGAGCGGTTCAG	1	2	2	2	2	2	2	1	2	2	1	1	1	2	1	1	2	1	1	2	2	2	1	2	1	1	1	2	2	-	2	2	2	2	2	1	2	2	1	2	2	2	1	-	1
15404	LaSNP_402	LG-11	31.05	GTTGAGCAAAAAGGTATAACATCAAGTGGAGGGAATCACAGGAGTCAAGATGTAGCACTATGTTGAATGCAGTTCATGCTATGTTCCATACTCCTTTGAACCATACCATGCAATAACCTTTTGGCAGTTTCAGCAGCATTATCTATTCCATCTACCCGTTCAGCGATGTCTTTA	1	2	2	2	2	2	2	1	2	2	1	1	1	2	1	1	2	1	1	2	2	2	1	2	1	1	1	2	2	1	2	2	2	2	2	1	2	2	1	2	2	2	1	2	1
15405	LaDArT_SNP05186	LG-11	31.625	TGCAGTGGAAATACGAAACATAATTATCATCAAATGTAGGTGATAGTTCTGATAACTAAAATATAAACA	1	2	2	2	2	2	2	1	2	-	1	1	1	2	1	1	-	1	1	2	2	2	1	2	1	1	2	2	2	1	2	2	2	2	2	1	2	2	1	2	2	2	1	2	1
15418	DAFWAsnp_24853	LG-11	32.2	AATTCGACTACTGATGGTTATAGCTTTAAGCGCAGACGCGATGCACAATTCCATCCTTCTCCTTT[C/T]GAGAGATCTTTCTCTGCTGTCAGTCCTATCTGCAGCCAAGTTGG	1	2	2	2	2	2	2	1	2	2	1	1	1	2	1	1	2	1	1	-	2	2	1	2	2	1	2	-	2	1	2	2	2	2	2	1	-	2	1	2	2	2	1	2	1
15424	DAFWAsnp_33188	LG-11	33.925	AATTCAACCTAAACTT[C/A]AATTTTATATGATGCAGAGAGTGAAAGCTTGGGACAGCTTTGTAATTTCTTCCTGGTAGAATGTTGTGACTTTGGTATTTCATTTTGAGATCT	1	2	2	2	2	2	2	1	2	2	2	2	1	2	1	1	2	1	1	2	2	2	1	2	2	1	2	2	2	1	2	2	2	2	2	1	2	2	1	2	2	2	1	2	1
15425	LaDArT_PAV14228	LG-11	35.65	TGCAGCAAGAGCAGATGAAACTTCAGATGGTATCAACCACCCACCCACCACAAGACACAAGGCACAAAC	1	2	2	-	2	2	2	1	2	2	2	2	1	2	1	1	2	1	1	2	2	2	1	2	2	1	2	2	2	1	2	2	2	2	2	1	2	2	1	2	2	2	-	-	2
15431	DAFWAsnp_22668	LG-11	36.225	AATTCTTAATCT[C/T]CTCTACACTACTAAGAACATCTTCAATAACAAACATCATTCTTATTCTTATTTGAGTATCATAATATCTACTTTTTGTCAAACATCTACATATCTCA	1	2	2	2	2	2	2	1	2	2	2	2	1	2	1	1	2	1	1	2	2	2	1	2	2	1	2	2	2	1	2	2	2	2	2	1	2	2	1	2	2	2	1	2	2
15434	DAFWAsnp_34388	LG-11	36.8	AATTCTGTCCTATTAATTATTCCCTTAACTGGAACATAGTTTTGGTGAAACTATATCAT[G/A]TTTCAAAACTTGTTGTCTTTCTCTTTTCCTTTTGATTCCTTTGTTCTCTT	1	2	2	2	2	2	2	1	2	2	2	2	1	2	1	1	2	1	1	2	2	2	1	2	2	1	2	2	2	1	2	2	2	2	2	1	2	2	1	2	2	2	1	2	2
15435	LaDArT_PAV16037	LG-11	37.375	TGCAGACTTTCAATAAAATAAACTACCATTCTTTCTTAGACATATGGTGAACTGCAAGACTTTCAATAC	1	2	2	2	2	2	-	1	2	2	2	2	1	2	1	1	2	1	1	2	1	2	1	2	2	1	2	-	2	1	2	2	2	2	2	1	2	2	1	2	-	2	1	-	2
15439	DAFWAsnp_19147	LG-11	37.95	AATTCTGATGTGAAACAACGTGAAAAGAAAGGAGAAAAATCTGTCTTCTGAACAAGAAATGGACA[G/A]ATATCAAAGCTCAGCCAGGAGCATTTAAAAAGCAGATAATAAGC	1	2	2	2	2	2	2	1	2	2	2	2	1	2	1	1	2	1	1	2	1	2	1	2	2	1	2	2	2	1	2	2	2	2	2	1	2	2	1	2	2	2	1	2	2
15441	DAFWAsnp_25863	LG-11	38.525	AATTCTGGGATTGTGAGGCATATCATTATTATTAGAGTAAATATCACTTTAGAGATTTGATCCTAGAGTAATAAAAATATTAAATAGTCGT[C/G]ATAGAATGTAAATATAGG	1	2	2	2	2	2	2	1	2	2	2	2	1	2	1	1	2	1	1	2	1	2	1	2	2	1	2	2	2	1	2	2	2	2	2	1	2	2	1	2	2	2	-	2	2
15462	DAFWAsnp_30307	LG-11	39.1	AATTCTGGAATTTTAATTAAAACATCATATGCATCCATGATACATAC[C/T]ATTAGAGAATATGCTCTGAAATAATTATTATTTATATATTTTTCTTGGTACGATATGTTATT	1	2	2	2	2	2	2	1	2	2	2	2	1	2	1	1	2	1	1	2	1	2	1	2	2	1	2	2	2	1	2	2	2	2	2	1	2	2	1	2	2	2	2	2	2
15467	DAFWAsnp_33920	LG-11	39.675	AATTCATTACTACATGGATAAGAAAGTTATATCATATTTTCATGA[A/G]AAAGTTCTCTACAACTAGAACCTTACCCTGTGACAAAATTTATGTGAAGGGTAAGTTTCAGCCT	1	2	2	2	2	2	2	1	2	2	2	2	1	2	1	1	2	1	1	2	1	2	1	2	2	1	2	2	2	1	2	2	2	2	1	1	2	2	1	2	2	2	2	2	2
15473	DAFWAsnp_28725	LG-11	40.825	AATTCCAGTCAAAAAC[C/T]TTTTTTGAACTTTGTACCTAACATGTGCATGATAGTGATGATATAATTTATGGGGTGTACCAAATCAAGATCCCCAATATCACGTGTTGCAAT	1	2	2	2	2	2	2	1	2	2	2	2	1	2	1	1	2	1	1	2	1	2	1	2	2	1	2	2	2	1	2	2	2	2	1	1	2	2	1	2	2	2	2	2	2
15474	DAFWAsnp_32860	LG-11	41.4	AATTCAAGATATGAACGAGAAAAGCAAAGATTCAAACTCCATAAAAATAGAATTGACACTAGAATATTAAAAACCTCATATTTTAATTGATTGTGAATGAATCTCAAGA[G/A]	1	2	2	2	2	2	2	1	2	2	2	2	1	2	1	1	2	1	1	2	1	2	1	2	2	1	2	2	2	1	2	2	2	2	1	1	2	2	1	2	2	2	2	2	2
15487	LaDArT_SNP05147	LG-11	41.975	TGCAGTGATGGTAACTCTGATGACCAAATGGAACCAACTAATCACTAGATGCTTTTGTCATTGATGTTG	1	2	2	2	2	2	2	1	2	2	2	2	1	2	1	1	2	1	1	2	1	2	1	2	2	2	2	2	2	1	2	2	2	2	1	1	2	2	1	2	2	2	2	2	2
15499	LaIND_155	LG-11	42.55	TCCCCCATCACCCCAAACTCTCAATCTCTCTCTCTCTCTTTCTTCTCTTCTCTACTCTCTGAGACATTCATCAAACACCTTCCAAAATGGCCAAACTTGGAAAGCTAACAAAGCTGAAATCAGCTATCAAGAGGTGGCCATCATTAACCAAGCTCAGCCGCAACAACAGCTGTGTCTCCGCCGCCAGCACTGACTCCAACAAAGGCGGCGCCTCCTCTTCCTCCTCCAATGAAGTAGAACAACAACAACAACAACATGGACTCCACACTATCTATGTTGGCAAGTCTAGAAGACAGTACCTTGTAAACTCCGACATTATAGACCACCCTGTGTTTCAGGAGCTAGTGGACAAGTCTTGTTCTAATTCTGATGGGGTTGTGGTTTCATGTGAAGTGGTTC…	1	2	2	2	2	2	2	1	2	2	2	2	1	1	1	1	2	1	1	2	1	2	1	2	2	2	2	2	2	1	2	2	2	2	1	1	2	2	1	2	2	2	2	2	2
15509	DAFWAsnp_19563	LG-11	43.125	AATTCACATATTCTTTCAATTCTCATTTTACAAAGTTATATTAAATAGAATTTCGCACAAAATAAATAAATGCAAACAGAAAAATAGTGGAAAAGAACACGAGTAT[A/G]ATA	1	2	2	2	2	2	2	1	2	2	2	2	1	1	1	1	2	1	1	2	1	2	1	2	2	2	2	2	-	1	2	2	2	2	1	1	2	2	1	2	2	2	2	2	2
15510	DAFWAsnp_35723	LG-11	44.275	AATTCTAGTTTCTTTTATCTTGTTCTTTTCCCAGAAGATATTACTTGTCTTTAATTTTCTTTTGGGTGGGA[G/A]TGGGAGTGAGGGGAATTAAACCTGTGTTCCTTACCTTT	1	2	2	2	2	2	2	1	2	2	2	2	2	1	1	1	2	1	1	2	1	2	1	2	2	2	2	2	2	1	2	2	2	2	1	1	2	2	1	2	2	2	2	2	2
15511	DAFWAsnp_32382	LG-11	44.85	AATTCTCTAATAAGAGCCCATTGAGATGAGTCTGCTCAAGCCAAGTTCCAATCAGGAGACAAAAGGAAAC[G/A]ATCAAGTCTGCTCATTGAACCATTACTAGCATGATACCA	1	2	2	2	2	2	2	1	2	2	2	2	2	1	1	1	2	1	1	1	1	2	1	2	2	2	2	2	2	1	2	2	2	2	1	1	2	2	1	2	2	2	2	2	2
15519	LaDArT_SNP05847	LG-11	45.425	TGCAGAACATATCGGAACAAAGACTGCCGTGCAAATCAGGAGCCATGCACAAAAGTTCTTTACAAAGGT	1	2	2	2	2	2	2	1	2	2	2	2	2	1	1	1	2	1	1	1	1	-	1	2	2	2	2	2	2	1	2	2	2	2	1	1	2	2	1	2	2	2	2	2	2
15527	DAFWAsnp_38291	LG-11	46	AATTCACTAAGGCTATGTG[G/A]TGAGTTGTTTTTTGGGATTAGAACAATAAAAGAAGCATTACAGTCTCTTGGGAAATTCCCAAATCTATAAAAATCATCCACCATCTTGAA	1	2	2	2	2	2	2	1	2	2	2	2	2	1	1	1	2	1	1	1	1	2	1	2	2	2	2	2	2	1	2	2	2	2	1	1	2	2	1	2	2	2	2	2	2
15533	LaDArT_SNP12220	LG-11	46.575	TGCAGAATTCAACTTAGTAGATCCTCCATACATGAACACGATTGGAGTTCTAGTGGGTGGATGGGCAGT	1	2	2	2	2	2	2	1	2	2	2	2	2	1	1	1	2	1	1	1	1	2	1	2	2	2	2	2	2	1	2	2	2	2	1	1	2	2	1	2	2	2	2	2	2
15535	DAFWAsnp_27023	LG-11	47.15	AATTCTCTGTTGTCTATAATCCAAGAAAA[A/G]GGTAGTAGATGAATGTAACACTCAACAATGATGTTTCAAATTTTAGAAAAATGTCGTGAATCTGGGTGATTGTTTCTTTG	1	2	2	2	2	2	2	1	2	2	2	2	2	1	1	1	2	1	1	1	1	2	1	2	2	2	2	2	2	1	2	2	2	2	1	1	2	2	1	2	2	2	2	2	2
15543	DAFWAsnp_32293	LG-11	47.725	AATTCATCATAATGAGGAAAATTGTTGACAAATCA[A/T]AAACTCATAACCATGTAAATATCTTCAAAAAAAGTGCTCTATGCTCTATAGTTTAAGAGAAGAAACTAACATGA	1	2	2	2	2	2	2	1	2	2	2	2	2	1	1	1	2	1	1	1	1	2	1	2	2	2	2	2	2	1	2	2	2	2	1	1	2	2	1	2	2	2	2	2	2
15546	DAFWAsnp_33337	LG-11	48.3	AATTCAAGAAGTATCTCAAGAATAAAGGAGGGATCAAGAATCTCAAGAAAGAAGCCAAGAACTCAAACAAGAAGAGCAACTCTCGAATGTCCAAG[T/C]CAAAAGAAGCACAC	1	2	2	2	2	2	2	1	2	2	2	2	2	1	1	1	2	1	1	1	1	2	1	1	2	2	2	2	2	1	2	2	2	2	1	1	2	2	1	2	2	2	2	2	2
15555	LaDArT_PAV13871	LG-11	48.875	TGCAGAATTTTTGCATGTAGTAATATGATTGGTATGCATGATGTGGTATTGGAATAAGGACATATAAAT	1	2	1	2	2	2	2	1	2	2	2	2	2	1	1	1	2	1	1	1	1	2	1	1	2	2	2	2	2	-	2	2	-	2	1	1	2	2	1	2	2	2	2	-	2
15559	DAFWAsnp_22532	LG-11	51.175	AATTCTTT[T/C]AAAGAATATTATGCCGCAGGCAATTTTAAATTTTCTGGGGATGAATTGTTCTCTTCCCTTTTACATACTTCATATTGTGATAGCGGTTTGTGATATTATTC	1	2	1	2	2	2	2	-	2	2	2	2	2	1	1	1	2	1	1	1	1	2	1	1	2	2	2	2	1	1	2	2	2	2	1	2	2	2	1	2	2	2	2	2	2
15561	DAFWAsnp_35506	LG-11	52.325	AATTCACATATTGCCTGAAAATTTGATAGTTAAACTCAAGTTACACTGAGTATGAAAGGAAAGTGTGCAATTTTTAATTTCATGGACCC[G/A]AATGATCAACACCGACAGTG	1	2	1	2	2	2	2	2	2	2	2	2	2	1	1	1	2	1	1	2	1	2	1	1	2	2	2	2	1	1	2	2	2	2	1	2	2	2	1	2	2	2	2	2	2
15568	DAFWAsnp_36649	LG-11	52.9	AATTCAAATTTA[A/G]TCAATTTCAACACTTTGATGCATCAAATAGGAGAAGTGTATGGGGAAAAATCCCATATTCAATAGATTCCTCTTATTTGGGTAAATATAAGTATGAT	1	2	1	2	2	2	2	2	2	2	2	2	2	1	1	1	2	1	1	2	1	2	1	1	2	2	2	2	1	1	2	2	2	2	1	2	2	2	1	2	2	2	2	2	2
15571	LaDArT_PAV04275	LG-11	53.475	TGCAGCAACATCTCTATGCCCATTTTCTATTTCCCTCTTTTGTGCAAAAGACTTTTACCTCATATATTC	1	2	1	2	2	2	2	2	2	2	2	2	2	1	1	1	2	1	1	2	1	2	1	1	2	2	2	2	1	-	2	2	1	2	1	2	2	2	1	2	2	2	2	-	2
15577	LaDArT_PAV17229	LG-11	54.05	TGCAGCAACATCTCTATGCCCATTTTCTATTTCCCTCTTTTGTGCAAAAGACTTTTACCTCATATTCAA	1	2	1	2	2	2	-	2	2	2	2	2	2	1	1	1	2	1	1	2	1	2	1	1	2	2	2	2	1	1	2	2	-	-	1	2	2	2	1	2	2	2	2	-	2
15624	DAFWAsnp_31561	LG-11	55.2	AATTCCATGGATTTGAGTTTTGAGGACA[G/A]GGTAAAATGCCATTCACGGCTGACCTGTTTGAGCCCATATAGTGACTTGTGTAGTTTGCAAACAAGTGAGGAAGAAAGGTG	1	2	1	2	2	2	2	2	2	2	2	2	2	1	1	1	2	1	1	2	1	2	1	1	2	2	2	2	1	1	2	2	2	2	1	2	2	2	1	2	2	2	2	1	2
15632	DAFWAsnp_21952	LG-11	55.775	AATTCTCATGCCCTGGCTTGTACTGTATCTCAAAGTCTAGCCCCACCATCTTGACTGCCCACTTGAACTGTTCCTCTATAAATAACCTCTACTC[T/A]GTTAAGAATTTCAAA	1	2	1	2	2	2	2	2	2	2	2	2	2	1	1	1	2	1	1	2	1	2	1	1	2	2	2	2	1	1	2	2	2	2	1	2	2	2	1	2	2	2	2	1	2
15660	DAFWAsnp_37969	LG-11	56.35	AATTCTAGGTAACATGTAAGTGATATCTGGTTAGAAGAATCAATTATATATCATCGTTGATTGATACACTTGTCAAGTTTTGTGTAT[A/G]AACCTGTCAAGTCTTAGTGACT	1	2	1	2	2	2	2	2	2	2	2	2	2	1	1	1	2	1	1	2	1	2	1	1	2	2	2	2	1	1	1	2	2	2	1	2	2	2	1	2	2	2	2	1	2
15664	DAFWAsnp_33222	LG-11	56.925	AATTCAATCTTATTAAAACATTCTCAATTAATATTATCTAATCATTTTCTTA[T/A]TTTTAAAACGCTAAATAGGTTATGTCGTAATTATAAATTTAGATAATAGATCTTAAA	1	2	1	2	2	2	2	2	2	2	2	2	2	1	1	1	2	1	1	2	1	2	1	1	2	2	2	2	1	1	1	2	2	2	1	2	2	2	1	2	2	2	2	1	2
15674	LaDArT_PAV15042	LG-11	57.5	TGCAGACAGTAGGAAGTAAGTAACAGAATATTAGCAGGGATTTCTTGATGTTACAGATCGGAAGAGCGG	1	2	1	2	2	2	2	2	2	2	2	2	2	1	1	1	2	1	1	2	1	2	1	1	2	2	2	2	1	1	1	2	-	2	1	2	2	2	1	2	2	1	2	-	2
15680	DAFWAsnp_38580	LG-11	58.075	AATTCTGCTGTATTTGGAATCCACCCAAAACTGTTTATTTGCTTTCAGACAC[G/A]ATGTAGAGGTAAGTTTAACCCAGCTTGTTTATTTCTTGACATTTTTGTTGTGTTATA	1	2	1	2	2	2	1	2	2	2	2	2	2	1	1	1	2	1	1	2	1	2	1	1	2	2	2	2	1	1	1	2	2	2	1	2	2	2	1	2	2	1	2	1	2
15684	LaDArT_PAV14639	LG-11	58.65	TGCAGCTCTAGCAGCAACACAGGTTGCTTTTGTTCTGCAATCTGGGCAGCGTAGGGGTCTACAATTTGG	1	2	1	2	2	2	-	2	2	2	2	2	2	2	1	-	2	1	-	2	1	2	1	-	2	2	2	2	1	1	1	2	-	2	1	2	2	2	1	2	2	1	2	-	2
15701	LaDArT_SNP08525	LG-11	59.225	TGCAGGTGGAGGGAAAGATTACTGTGAGATTAGAACAAGGAAAGGATTTGAGGAATTGGGAGCTTAGGG	1	2	1	2	2	2	1	2	2	2	2	2	2	2	1	1	2	1	1	2	1	2	1	1	2	1	2	2	1	1	1	2	-	2	1	2	2	2	1	2	2	1	2	1	2
15714	LaDArT_PAV03567	LG-11	59.8	TGCAGAAAATAAGAACCGTGTCTTCAGAATTTACCATAATGTATGGTACCCGTGTTTGCTGGGACTGGG	1	2	1	2	2	2	1	2	2	2	2	2	2	-	1	1	-	1	1	2	1	2	1	1	2	1	2	2	1	1	1	2	-	2	1	2	2	2	1	2	2	1	2	-	2
15716	DAFWAsnp_30655	LG-11	60.375	AATTCCACGTTGTCGCCTCCTCTAACTTCATGAGATAGCATATTATATGCACTT[T/C]GAACCGAGTATTGTCCTCCTTTATTATGAATCTAACTCCATTCATTTGTGGCATC	1	2	1	2	2	2	1	2	2	2	2	2	2	2	1	1	2	1	1	2	1	2	1	1	2	1	2	2	1	1	1	1	2	2	1	2	2	2	1	2	2	1	2	1	2
15725	DAFWAsnp_23808	LG-11	61.525	AATTCGAGGTATAGGGTGAAGGCACATGCATCCCTCA[C/T]ATGTGTTATGTGAAAACTTTTATTAATGAACTAAATATTTGAGACAATTATGTCACATTATAAATTGAATGT	1	2	-	2	2	2	1	2	2	2	1	2	2	2	1	1	2	1	1	2	1	2	1	1	2	1	2	2	1	1	1	1	2	2	1	2	2	2	1	2	2	1	2	1	2
15733	LaDArT_PAV06379	LG-11	62.675	TGCAGATAAAATATATCAATGAATGGCAAACAACATCATTCTAAAACAGTATCAAAAGTAAATGAGAAA	1	2	1	2	2	2	1	2	2	2	1	2	2	2	1	-	2	1	1	2	1	2	1	1	2	1	2	2	1	1	1	1	1	2	1	2	2	2	1	2	2	1	2	-	2
15761	DAFWAsnp_36653	LG-11	63.825	AATTCATGTCGTT[C/G]AGGTTTTCCTTTCTTGGGAAGAGAATTGTACAAAGTAAGAACCTTTTGGGATACCCTTTTGCCCCAAGTTGTTTCATTAGAAAATGAAAATGAAGA	1	2	1	2	2	2	1	2	2	2	1	2	1	2	1	1	2	1	1	2	1	2	1	1	2	1	2	2	1	1	1	1	2	2	1	2	2	2	1	2	2	1	2	1	2
15781	DAFWAsnp_32448	LG-11	64.4	AATTCATCGCGTCCAAGTGTCCAACCATTTCCGAGTAGCTA[A/G]TGAGGCTAGGCAATGTATCTTATGTCATAATTCTTTATAAGATCTGTTACATGAATAACACAGTCATA	1	2	1	2	2	2	1	2	2	2	1	2	1	2	1	1	2	1	1	2	1	2	1	1	2	1	2	2	1	1	1	1	1	2	1	2	2	2	1	2	2	1	2	1	2
15797	DAFWAsnp_27613	LG-11	64.975	AATTCTCGTAAGTCTCTATACTTTCA[T/C]TGGCTTATATTATTTAAGAAATGTACTGGAAGGCGAAAAAAGATAATGTGGGTGGGGTTTTTGACTTTTATTTACTCTTGGGT	1	2	1	2	2	2	1	2	2	2	1	2	1	-	1	1	2	1	1	2	1	2	1	1	2	1	2	2	1	1	1	1	1	2	1	2	2	2	1	2	2	1	2	1	2
15801	DAFWAsnp_38250	LG-11	65.55	AATTCACATCAAAAGAGCTTTAGAAGTTCTATGTTGATCAAGGCATAATTCATGAGGTAACAACTCCTTACACACCTCAACACAATG[G/A]TGTTGCTGAAAGAAGAAACATG	1	2	1	2	2	2	1	2	2	2	1	2	1	2	1	1	2	1	1	2	1	2	1	1	2	1	2	2	1	1	1	1	2	2	1	2	2	2	1	2	2	1	2	1	2
15825	DAFWAsnp_36602	LG-11	66.125	AATTCAATATTGCAAAAGAAGGAAGTCCTAATATAAAATACCACAACTCGAAAGATGGTGTAATAGAAA[T/C]AATGTTCACATTATGCTTATTTTCAATGTTGTTCTTAACA	1	2	1	2	2	2	1	2	2	2	1	2	1	2	1	1	2	1	1	2	2	2	1	1	2	1	2	2	1	1	1	1	2	2	1	2	2	2	1	2	2	1	2	1	2
15908	DAFWAsnp_23903	LG-11	66.7	AATTCTGAGAGTGCAATGTATTTAATGAAGTAGCCATATGTCCCATCTGGGTGGTCAAATTCTGAATG[A/G]AGGACTCTTGTCTCTGAATGGAAGCTCTGGTTTCTTGCTGG	1	2	1	2	2	2	1	2	2	2	1	2	1	2	1	1	2	1	1	2	2	2	1	1	2	1	2	2	1	1	1	1	2	2	1	2	2	2	1	2	2	1	2	1	2
16033	DAFWAsnp_17858	LG-11	67.275	AATTCCTAACAGAGGTGTA[A/C]ACGACCATGTCCAGCATTTTCCTCATTTTGGCCAATATTCAAAGTTACACAATGAATGAAGTGAGAACTCCCTTGGTATGATCTTGGAGC	1	2	-	2	2	2	1	2	2	2	1	2	1	2	1	1	2	1	1	2	2	2	1	1	2	1	2	2	1	1	1	1	2	2	1	2	2	2	1	2	2	1	2	1	2
16085	LaDArT_SNP07001	LG-11	67.85	TGCAGGAGCACCAAGAGCTCTTAGGGAAAGAAAATGTCGAGCTGCAATATGCGTTGGATTTTGCTGATG	1	2	1	-	2	2	1	2	2	2	1	2	1	2	1	1	2	1	1	2	2	2	1	1	2	1	2	2	1	1	1	1	2	2	1	2	2	2	1	2	2	1	2	1	2
16115	DAFWAsnp_37597	LG-11	68.425	AATTCTCAATTTCTCTGATTCATTCTTAATTCCTTTGTTTCCGTTCCATTGAATATGAGTTGTATCTGATGATCTTTATTTATTTCGTTAGTTATCAACTAAT[A/T]AGTTAT	1	2	1	-	2	2	1	2	2	2	1	2	2	2	1	1	2	1	1	2	2	2	1	1	2	1	2	2	1	1	1	1	2	2	1	2	2	2	1	2	2	1	2	1	2
16199	DAFWAsnp_24976	LG-11	69	AATTCACT[A/G]GTAATGAGACCCTACACAAATGGTAAGAGCATCTCTATTGGAAAACAACATTTTCATTATTATTTGAGTCACACATATTATTTTATAATTTATTACAACTC	1	2	1	-	2	2	1	2	2	2	1	2	2	2	1	1	2	1	1	-	2	2	1	1	2	1	2	2	1	1	1	1	2	1	1	2	2	2	1	2	2	1	2	1	2
16201	DAFWAsnp_34620	LG-11	69.575	AATTCATGAATAGAGTTGACGAGTATATTGTCTTCCAACCTCT[G/A]GACCGTGACCAAATAAGTAACATTGTCAGATTACAGGTAATTGCTTGATTTCTATGTTCATATTGC	1	2	1	-	2	2	1	2	2	2	1	2	2	2	1	1	2	1	1	2	2	2	1	1	2	1	2	2	1	1	1	1	2	1	1	2	2	2	1	2	2	1	2	1	2
16203	DAFWAsnp_32130	LG-11	71.875	AATTCTGACTAGTCTAGAAGAATCACTATCCTTCTCATCCTCTCTAT[C/T]TGGACTTGCCTTATTAATAGTACATAATACCCTCTTCTCCTCTATCACTTCTTTCTCCACTT	1	2	1	-	2	2	1	2	2	2	1	2	2	2	1	2	2	1	1	2	1	2	1	1	2	1	2	2	1	1	1	1	2	1	1	1	2	2	1	2	2	1	2	1	2
16215	DAFWAsnp_29616	LG-11	72.45	AATTCTTCCTAATTGATGTGGAAGTAATACCAATGAATCTTGGTAGATGAACCATCGAGTAATTCAATGATGGTTATTCCAAGGTCTTGGAATTATTCCTTGAGT[T/C]TTGA	1	2	1	-	2	2	1	2	2	2	1	2	2	2	1	2	2	1	2	2	1	2	1	1	2	1	2	2	1	1	1	1	2	1	1	1	2	2	1	2	2	1	2	1	2
16222	DAFWAsnp_30560	LG-11	73.025	AATTCTATTTTAGGAACATACATATGTATATATAAAAAGATAAGCATTCATAAATTGGTTAAAGTTAAAATGTAACA[G/T]ATGATCATATACATATATGATGATTACATCCA	1	2	1	-	2	2	1	2	2	2	1	2	2	2	1	2	2	1	-	2	1	2	1	1	2	1	2	2	1	1	1	1	2	1	1	1	2	2	1	2	2	1	2	1	2
16247	DAFWAsnp_30710	LG-11	73.6	AATTCGGCAGAAAATTCTTCACCTGTCTGTAGACATATATTGTCTACATCATTATCAGAAGAGATTCTGTCACC[C/T]GAACCAAAACTCAATGTATCATTATACTGGTCGCC	1	2	1	-	2	2	1	2	2	2	1	2	2	2	1	2	2	1	2	2	1	2	1	1	2	1	2	2	2	1	1	1	2	1	1	1	2	2	1	2	2	1	2	1	2
16270	DAFWAsnp_34182	LG-11	74.175	AATTCTTTACACTACCACAAGTTGAAATAAGTATTTATTAATTGAAGTATACAAGGAAGTAGTTATTAATTGATGTGTT[C/A]CATTATAACTAGTTTATCGTACAAGAAACT	1	2	1	-	2	2	1	2	2	2	1	2	2	2	1	2	2	1	2	2	1	2	1	1	2	1	2	2	2	1	1	1	2	1	1	1	2	2	1	2	2	1	2	1	2
16278	LaDArT_PAV17525	LG-11	74.75	TGCAGAAATGGGTGTATTTGAGACATTATATAAAGTAAGCATAATGTTGATTACAGATCGGAAGAGCGG	1	2	1	-	2	2	1	2	2	2	1	2	2	2	1	2	2	1	2	2	1	2	1	1	-	1	2	2	2	1	1	1	2	1	1	1	2	2	1	2	-	1	2	-	2
16279	LaDArT_PAV22791	LG-11	75.325	TGCAGTAGTTCAAACAGAAAACCAATAGTTACAGATCGGAAGAGCGGTTCAGCAGGAATGCCGAGACCG	1	2	1	-	2	2	1	2	-	2	1	2	2	-	1	2	2	1	2	2	1	2	1	1	2	1	-	2	2	1	1	2	2	1	1	1	2	2	1	2	2	1	-	-	2
16280	DAFWAsnp_16493	LG-11	75.9	AATTCAAAGACAAAAAAGTGCAGTAATATAGCAAGTAACATTTTGAACACCTTGGGAAGTCT[G/A]CACATACATTTTGAACATTTGCAAACAAGTAACAACTCCATAGTTCA	1	2	1	-	2	2	1	2	2	2	1	2	2	2	1	2	2	1	2	2	1	2	1	1	2	1	2	2	2	1	1	-	2	1	1	1	2	2	1	2	2	1	2	1	2
16306	LaDArT_SNP14822	LG-11	76.475	TGCAGTTCTACATAGTAAATATAGCAGGAAAAAATGTCAAAAATGTAAACTGTATAAATGTCTTTGTAA	1	2	1	-	2	2	1	2	2	2	1	2	2	2	1	2	2	1	2	2	1	2	1	1	2	1	2	2	2	1	1	2	2	1	1	1	2	-	1	2	2	1	2	1	1
16314	LaDArT_SNP04140	LG-11	78.775	TGCAGCATAATTATTCAAGTGTCAGTCATTTAGCATCTTATTCACTATATGAAGGAACAAAGTGCAGTT	1	2	1	1	2	1	1	2	2	2	1	2	2	2	1	2	2	1	2	2	1	2	1	1	2	1	1	2	2	1	1	2	2	1	1	1	2	2	1	2	2	1	2	1	1
16315	DAFWAsnp_05482	LG-11	79.35	AATTCTAAGAAGAACTACAAGAAATTAGGTACCTAAAAGGCTTGGAACCGTGGCCCCAAGTGTTTACAAAATGAGAGAATTTGAGA[G/A]AAGAGTTTGTGTGAAGAAGAGAA	1	2	1	1	2	1	1	2	2	2	1	2	2	2	1	2	2	1	2	2	1	2	1	1	2	1	1	2	2	1	1	2	-	1	1	1	2	2	1	2	2	1	2	1	2
16333	DAFWAsnp_21965	LG-11	80.5	AATTCTTAACTATTATTCAAGTTC[T/C]ATGTATGGACTATGGACACAATCAAAAGTGTTATAAAAGTGAAGATTAATGATTCAATTTTTGCTATACCAACAAAAAGTTTCTC	1	2	1	1	2	1	2	2	2	2	1	2	2	2	1	2	2	1	2	2	1	2	1	1	2	1	1	2	2	1	1	2	2	1	1	1	2	2	1	2	2	1	1	1	2
16389	DAFWAsnp_17016	LG-11	81.075	AATTCCGCTGACTCTGCTAAGTTTCTTGGCACTGTGTTCATACTTGGATTTTGATTGAATGAGTTTTGTATAATTCTGTTCAAGTTTATTTGTGCCCAA[A/C]GATGGGTGTT	1	2	1	1	2	1	2	2	2	2	1	2	2	2	1	2	2	1	2	2	1	2	1	1	2	1	1	2	2	1	1	2	1	1	1	1	2	2	1	2	2	1	1	1	2
16427	LaSNP_247	LG-11	82.225	TAAAACATTATAACGTTATTTGATCCATGTAGCCGACTGAGATTAAGACTAGGTTGCTATTGTAGTTGTTTTTTTGGTATAACCAATGGTATCCTTTCACCATAGGGATAAAAAAACTAATCCTTTCGGGTGATGCTGTATTCCAACAAGTATGGCTCATAAAAATCAAACTTTCGACCTTTTTGGTCTATTTGATGATCTAGTGGGGCATTAGCCAGAGCTCTGTTGGTTTATTGTAGTTGTTTACCACATGATTACAAGTTTCTAAACTAACTATTAAGCTGAGTAATTCATGGCTCATTCTACAATAGAAACTAAAACCACAACTATATGATGATGACTCTTCTCCAATCATGACCCACAAAAAAAATTAGAATTAGAAGTAAAATTATAGCAAAG…	1	2	1	1	2	1	2	2	2	2	1	2	2	2	1	2	2	1	2	2	1	2	1	1	2	1	1	2	2	1	1	2	1	1	1	1	2	2	1	2	2	1	1	1	2
16429	DAFWAsnp_37975	LG-11	82.8	AATTCTTATTATTATGTATTAGCACACTATGCTATATGTATATGCTAACATGATATTATTATGTATT[G/T]TCTGCATGTACATGCAGAATGGGATATATGCTCCACACTGGA	1	2	1	1	2	1	2	2	2	2	1	2	2	2	1	2	2	1	2	2	1	2	1	1	2	1	1	2	2	1	1	2	1	1	1	1	2	2	2	2	2	1	1	1	2
16430	DAFWAsnp_37211	LG-11	83.375	AATTCTTACACACAATATTATGAGCAATATTAGGACCTCCAATATGATCTGAGTGCTTATGTTTATTATTCCAAAGTTTGAATCCTT[C/T]TATCACAAATATGTCACCACGA	1	2	1	1	2	1	2	2	2	2	1	2	2	2	1	2	2	1	2	2	1	2	1	1	2	1	1	2	2	1	1	2	1	1	1	1	2	2	2	2	2	1	1	1	2
16483	DAFWAsnp_19823	LG-11	84.525	AATTCC[A/G]TATATCACAAAATCAGCAGAAACGGCATTAACTGTGTCATTGTCACAAAATTAGTCGCGCCTACCTGGAATATGCGTCTCCTTGTTTTTATATCAGGAAGAGG	1	2	1	-	2	1	2	-	2	2	1	2	2	2	1	2	2	1	2	2	1	2	1	1	2	1	1	2	2	1	1	2	1	1	1	1	2	2	2	2	2	1	1	1	2
16494	DAFWAsnp_37601	LG-11	85.1	AATTCTTGATTTTTGACATGGTACTAGTGACATGACGTGGTGCGTGCTGCAAATGGCAAACCAGAACACAAAGCGGGAATGCGTGCCCCTCA[T/A]ATCACCCCTTCCTCATA	1	2	1	-	2	1	2	2	2	2	1	2	2	2	1	1	2	1	2	2	1	2	1	1	2	1	1	2	2	1	1	2	1	1	1	1	2	2	2	2	2	1	1	1	2
16496	DAFWAsnp_35128	LG-11	85.675	AATTCAAAGTGAGTTATAACACTCAGAAGGACTGTGTGCAA[A/G]AGGAAGAGAGACTACAGAGAGATAAGACTGAAATTGTTCATTTGACTATGACCTCTTAGAATAAGAAA	1	2	1	-	2	1	2	2	2	2	1	2	2	2	1	1	2	1	2	2	1	2	1	1	2	1	1	2	2	1	1	2	1	1	1	1	2	2	2	2	2	1	1	1	1
16567	DAFWAsnp_19566	LG-11	86.25	AATTCACAAAACAAGACTACCACTCAACTATGGTTTAGCCAAGATCATTAC[T/C]GATAAATTTCTAAAATTAATTTTTGTTTACATAAATAATTAATAAAACTACTCGAAAA	1	2	1	-	2	1	2	2	2	2	1	2	2	2	1	1	2	1	2	2	1	2	1	1	2	1	1	2	2	1	1	2	1	1	1	1	2	2	2	2	2	1	1	1	1
16604	DAFWAsnp_24207	LG-11	86.825	AATTCA[G/A]TCAACTGTTCTTATTTTTAAGAGATTAATATCTGTGATGTCAATAAAAAAGGGCGGCCCAATGCCGAGGCTCGGACTTAGTGGGGTATGAGGAGGATAGATGT	1	2	1	-	2	1	2	2	2	2	1	2	2	-	1	-	2	1	2	2	1	2	1	1	2	1	1	2	2	1	1	2	1	1	1	1	2	2	2	2	2	1	1	1	1
16734	DAFWAsnp_30537	LG-11	87.4	AATTCC[T/C]TTTGTAGACCTTGCAATTTCGAGGAACCATGATTTGGTAGCAGCTAAAGCCAATATGATTCTGATGGTAGTAATCTTGACAACGGGGGAAAAAGTATCAAAGT	1	2	1	1	2	1	1	2	2	2	1	2	2	2	1	1	2	1	2	2	1	2	1	1	2	1	1	2	2	1	1	2	1	1	1	1	2	2	2	2	2	1	1	1	1
16846	LaDArT_PAV15909	LG-11	87.975	TGCAGTTGCTAGTTGTGCCGACATTGAGTAAGAGAGGGGGGAATGAAGCAAAAAATGTGAGAGAGGGAT	1	2	1	1	2	1	1	2	2	2	1	2	2	2	1	1	2	1	2	2	1	2	1	1	2	1	1	2	2	1	1	2	1	1	1	1	2	2	2	2	2	1	1	-	1
16875	DAFWAsnp_20966	LG-11	88.55	AATTCGCAGCTGAACAAGTTGCCATG[C/G]AAAAAGATGCAATGCTTAGGATTGAAGAAGCGAACGCCTCGGCAAAGATATCCATGGAAGTAGCCATAGAAAAACGCAAATGG	1	2	1	1	2	1	1	2	2	2	1	2	2	2	1	1	2	1	2	-	1	2	1	-	2	1	1	2	2	1	1	2	1	1	1	1	2	2	2	2	2	1	1	1	1
16982	DAFWAsnp_29687	LG-11	89.7	AATTCAGATACCTACGAGTCTAGATACCTCATTATCTGGA[T/C]TCGTATCCATCCAACAGTTAGTCTTAATTACCCTTGGATCTAAAAATACAAACCCAAACCTAACCAATT	1	2	1	1	2	1	1	-	2	2	1	2	2	2	1	1	2	1	2	1	1	2	1	1	2	1	1	2	2	1	2	2	1	1	1	1	2	2	2	2	2	1	1	1	1
17043	DAFWAsnp_21632	LG-11	90.275	AATTCTCATAAACAAACAACTTTAATAAATCAAAGTCTAAATTACAAATA[C/A]AAATAGTAATCCACAAGTACTTGTCTTACTTAACAAACTGGAAACATATGACGCAAGTT	1	2	1	1	2	1	1	2	2	2	1	2	2	2	1	1	2	1	-	1	1	2	1	1	2	1	1	2	2	1	2	2	1	1	1	1	2	2	2	2	1	1	1	1	1
17050	LaIND_027	LG-11	90.85	AACAAACCATACTTTTTCTTCATCATGAATTCTTCTTTCACTCACCTTAACAACACCAACAACAATAGCAACAATAGTAGTAGTAACATGAGTACTTTGCATGATGATTATACTGCACTTAATGTTCCTAAGTTCAAGTCTTTTTCACCTCCTTCATTACCCTTTACTCCATCACCAATTTCACCTTCTTCTTTCTTAGCTTTTTCATCAGGTTTCAGCCCAACTCATGAGTTCCTCAACTCACCTAACTTGTTCCTTAATTCTCCAAATATTTTTGCATCTCCTACTAGTGATGCCTTTTCTGACCAAAGCTTCAACTGGAGGAACAGTTATGGAGAGGATCAACAACAACAACAACATAACAAGGAAGAAGATAAAAGTTACCCTGACTTCTCTTTC…	1	2	1	1	2	1	1	2	2	2	1	2	2	2	1	1	2	1	2	1	1	2	1	1	2	1	1	2	2	1	2	2	1	1	1	1	2	2	2	2	1	1	1	1	1
17080	DAFWAsnp_15616	LG-11	91.425	AATTCTTGTCATACCAGCTACCATGAACTATGCTAGTTACCGGTTTTGATGTGTTGAGAGTTGAAACTCGGGTAGCTTTTGGTGTCCAGACAGAAAATTAACATAAC[A/G]GG	1	2	1	1	2	1	1	2	2	2	1	2	2	2	1	1	2	1	2	1	1	2	1	1	2	1	1	2	2	1	2	2	1	2	1	1	2	2	2	2	1	1	1	1	1
17081	DAFWAsnp_24078	LG-11	92	AATTCAGATATCCAATATCGCTTATTCAAATGAGTGTTGTTGAAACTCTATTGCATTTCAATATGAAA[T/C]TGACATTAAACAACACTTGTTCAAAGAAGTGTTGTTGAATT	1	2	1	1	2	1	1	2	2	2	1	2	2	2	1	1	2	1	2	1	1	2	1	2	2	1	1	2	2	1	2	2	1	2	1	1	2	2	2	2	1	1	1	1	1
17085	DAFWAsnp_26852	LG-11	92.575	AATTCAGCCAATTTTAGTTTGGTCAACAGGGAAATGAAGAAACCAACATGGTATCGATCACCTTGGCAAAGTTGCCAAAATTACAGGTTTAATAGAGTAAATATTCAT[C/T]T	1	2	1	1	2	1	1	2	2	2	1	2	2	2	1	1	2	1	2	1	1	2	1	2	2	1	1	2	2	1	2	2	2	2	1	1	2	2	2	2	1	1	1	1	1
17101	LaDArT_SNP03816	LG-11	93.15	TGCAGATAAACATATAAGCTTGAATCATATGGGGAATATAAATTATAGCACAGCATGGTTTTGCACATC	1	2	1	1	2	1	1	2	2	2	1	2	2	2	1	1	2	1	2	1	1	2	1	2	2	1	1	2	2	1	2	2	2	2	1	1	2	2	2	2	1	1	1	1	1
17104	DAFWAsnp_25295	LG-11	93.725	AATTCTACCATCTACTACCAACCCAAAACCAGTCCATACATGATGGGGAGATGACATTTTCTGCCCCAGAAGGTGTATCACTACATGTATCATTAGTTATA[G/A]AAAATATT	1	2	1	1	2	1	1	-	2	2	1	2	2	2	1	1	2	1	-	1	1	2	1	2	2	1	1	2	2	1	2	2	2	2	1	1	2	2	2	2	1	1	1	1	1
17112	DAFWAsnp_19122	LG-11	94.3	AATTCCAAACTCAAGACCCTTTGCACATAAACATCACAAATTAAATAACA[A/G]TGCTAAAGAAACAAAAAGAAAGATTTCAGGGTCTAATAATAAACCTCAGGGTTGATACG	1	2	1	1	2	1	1	2	2	2	1	2	2	2	1	1	2	1	2	1	2	2	1	2	2	1	1	2	2	1	2	2	2	2	1	1	2	2	2	2	1	1	1	1	1
17113	LaDArT_SNP02350	LG-11	94.875	TGCAGGATAAAATTTTGCAATCAACAGGCAGGGGACAGGCAGTTACTGTCACTAATGATGGGGCGACAA	1	2	1	1	2	1	1	2	2	2	1	2	2	2	1	1	2	1	2	1	2	2	1	2	2	1	2	2	2	1	2	2	2	2	1	1	2	2	2	2	1	1	1	1	1
17114	DAFWAsnp_17393	LG-11	95.45	AATTCTTTTCTATCGATACAATTTACTATTTTGAGCAGTGTTTTGAGAATCGAACCGGACAACTCGATCGGTTCGATCGCTGACCAGACTTGAAAACGA[T/C]ATTGATTTAC	1	2	1	1	2	1	1	2	2	2	1	2	2	2	1	1	2	1	2	1	2	2	1	2	2	1	2	2	2	1	2	2	1	2	1	1	2	2	2	2	1	1	1	1	1
17116	DAFWAsnp_19494	LG-11	96.025	AATTCATTCCACGTGGAGTTCTTTTATGAATAACGAGTTGATTGTCTTGTGGAGTCG[G/A]TATAACATTGTCACTACTGTGAGAATCATGATCACCATGTTGGAAAGTCACT	1	2	1	1	2	1	1	2	2	2	2	2	2	2	1	1	2	1	2	1	2	2	1	2	2	1	2	2	2	1	2	-	1	2	1	1	2	2	2	2	1	1	1	1	1
17118	DAFWAsnp_13211	LG-11	96.6	AATTCCAATTATTTAGATATTTTTATTTCATTGGATGTATCCCATCATCGATGTCATTGTCCATTGCTATTG[G/C]CCACCATCCCCACACTATCACGTTCACCCTCCATTAT	1	2	1	1	2	1	1	2	2	2	2	2	2	2	1	1	2	1	2	1	2	2	1	2	2	1	2	2	2	1	2	2	1	2	1	1	1	2	2	2	1	1	1	1	1
17119	DAFWAsnp_38936	LG-11	97.175	AATTCTTTAGGGCACTCCTTTTTTCCTAACATGTAACCATCGAGTCTGGCACCTCTGATGAGAGGTAACACTAGTGATTTCCATAGTGGAAAGTTGTATGTGTCCA[G/A]CTT	1	2	1	1	2	1	1	2	2	2	2	2	2	2	1	1	2	1	2	1	2	2	1	2	2	1	2	1	2	1	2	2	1	2	1	1	1	2	2	2	1	1	1	1	1
17123	DAFWAsnp_39045	LG-11	97.75	AATTCAA[A/G]AAAATTAGGGTCAACTATCAAGTTTCATCATAGTTATGGAATAGTGATCTCAAAAGAGAAATAATGGTAAGTTCTACTTAATGTACCAACTATATATAACAT	1	2	1	1	2	1	1	2	2	2	2	2	2	2	1	1	2	1	2	1	2	2	1	2	2	1	2	1	2	1	2	2	1	2	1	1	1	2	2	2	1	1	1	1	1
17130	LaDArT_PAV10514	LG-11	98.325	TGCAGCCTGCAACGCAATGGTAATTACAGTTTATATCCTTTGTAATGCCTTCACTAATATATGATCATT	1	2	1	1	2	1	-	2	2	2	2	2	2	2	1	1	2	1	2	1	2	2	1	2	-	1	2	1	2	1	2	2	1	2	1	1	1	2	2	2	1	1	1	-	1
17138	LaDArT_SNP02055	LG-11	98.9	TGCAGACATGAGATTGCTTTCGACGTCTGAATTTCTCACAATCAAATCACTTTCTTCAGAATTACAGAT	1	2	1	1	2	1	1	2	2	2	2	2	2	2	1	2	2	1	2	1	2	2	1	2	2	1	2	1	2	1	2	2	1	2	1	1	1	2	2	2	1	1	1	1	1
17148	DAFWAsnp_37503	LG-11	100.05	AATTCAAGCAGAGATGGTTCCCTATTTGTTATATGGAGTTACATAAGTATTATGATGTGTGTGTTTTGTGTATTATTGAGGGTTTGGTTTATGAAAA[A/C]CCTTAAAGAGTG	1	2	1	1	2	1	1	2	2	2	2	2	2	2	1	2	2	1	2	1	2	2	1	2	2	1	2	1	2	1	2	2	1	2	1	1	1	2	2	2	1	1	1	-	1
17150	LaDArT_SNP02744	LG-11	100.625	TGCAGTGTCAGTAGTATGATAGGTGATGAGAAATAGGGTGGTACTGGCCCAAAAGATCACAAGAGATAA	1	2	1	1	2	1	1	2	2	2	2	2	2	2	1	2	2	1	2	1	2	2	1	2	2	1	2	1	2	2	2	2	1	2	1	1	1	2	2	2	1	1	1	-	1
17155	LaDArT_SNP01021	LG-11	101.775	TGCAGCATAGGGATTGACATTGATGATTACGGAGCTCTTACTCTCTCAAGTGTGGATTAGATCAATTGA	1	2	1	1	2	1	1	2	2	2	2	2	2	2	1	2	2	1	2	1	2	2	2	2	2	1	2	-	2	2	2	2	1	2	2	1	1	2	2	2	1	1	1	-	1
17164	DAFWAsnp_36329	LG-11	102.925	AATTCACCTACAACAATGACTTTCATTCAAGTATCAGCATGGCGCCTTATGAAACTCTTTATGGCAGAAAGTGTAGAACA[C/T]CGTTATGTTGGTTTGAAGCAGGAGATAAT	1	2	2	1	2	1	1	2	2	2	2	2	2	2	1	2	2	1	2	1	2	2	2	2	2	1	2	2	2	2	2	2	1	2	2	1	1	2	2	2	1	1	1	1	1
17169	LaDArT_PAV02142	LG-11	104.075	TGCAGGGCTGTGCGACTTGCCACCGGCGTTTGAACAAAATGTGGTTCAGCAGCGCATCACTCGTACCCC	1	2	2	2	2	1	1	2	2	2	2	2	2	2	1	2	2	1	2	1	2	2	2	2	2	1	2	2	2	2	2	2	2	-	2	1	1	2	2	2	1	1	1	-	1
17171	DAFWAsnp_27370	LG-11	104.65	AATTCATCCATCACTAGACCACCAAACTGAAAGCTATAGCACCAACTAGAAACACTCCTTCTGTCAAATACAATCTTAACTAGGTAAATTTGAATCTCTCCTAATTGAC[G/A]	1	2	2	2	2	1	1	2	2	2	2	2	2	2	1	2	2	1	2	1	2	2	2	2	2	1	2	2	2	2	2	2	2	2	2	1	1	2	2	2	1	1	1	1	1
17181	LaIND_159	LG-11	105.225	GCTTAACAGAAAACCAAACTCAACACAACACATCATCATCCTTTCACACAACACCAGAATAACCAACAACAACAAAACATTGTAACAATAACAACCTTATTGAATGGAAAACTGTGTCAGTAACTTCACCACTTTCCCCTCATCATCATCATCATCACAATCATCATTCATACTTTCATCTTTACCCAAACCCCACTTGAGATTTTCACCCACTTTCCTTAAAAAACCTGTTACTGCCTTTTGTTTTAGCCTTAGGAACATACCCAATAGACCCTTAAATATCAAAGCCAGTGCAGAACCAAGCCACTGTGAGTTTAGCAGCCTCAACTCTCCACTTGCACCAAGGTCCCTAGTGGGTAAGTTTCTCAGTGGTGTGATGATAAACCATCCACAATTGTT…	1	2	2	2	2	1	1	2	2	2	2	2	2	2	1	2	2	1	2	1	2	2	2	2	2	1	2	-	2	2	2	2	2	2	2	1	1	2	2	2	1	-	1	1	1
17185	LaDArT_PAV03875	LG-11	105.8	TGCAGAACCCACAAGGTTTTGTATCTATCAACTTCTTTCAATTATTAGGAACAAAACTTTACTTCTTTT	1	2	2	2	2	1	1	2	2	2	2	2	2	2	1	-	2	1	2	1	2	2	2	2	2	1	2	2	2	2	2	2	2	2	2	1	1	2	2	2	1	1	1	-	1
17188	DAFWAsnp_16018	LG-11	106.375	AATTCTCTTCAATCTCTTCCAATTC[C/T]ATTTCTGATGAAGCAGTGCAAAGCAATGAGATTGATGCTAATGGTAGAAGAAGACTAAGATGGGTTCAGAAGTATTTCATGATT	1	2	2	2	2	1	1	2	2	2	2	2	2	2	1	2	2	1	2	1	2	2	2	2	2	1	2	2	2	2	2	2	2	2	2	1	1	2	2	2	1	1	1	1	1
17189	DAFWAsnp_37311	LG-11	106.95	AATTCTGGTGCAAGAACATTTAGAAGGTGAGCATAAGCCTCTGC[G/A]TCCTGCAGTTACAGAACCATACATGATCAAAAACTGCCTATTACACGAAATCCGTTTAGAAGCAT	1	2	2	2	1	1	1	2	2	2	2	2	2	2	1	2	2	1	2	1	2	2	2	2	2	1	2	2	2	2	2	2	2	2	2	1	1	2	2	2	1	1	1	1	1
17191	LaDArT_SNP01483	LG-11	108.675	TGCAGAATAAATCCCTTACTCTATGCATTTCCTTAGAACATTATGCAACAGCTACGTCCGAAAGTGCCA	1	2	2	2	1	1	1	2	2	2	2	2	2	2	1	2	1	1	2	1	2	2	2	2	2	1	2	-	2	2	2	2	2	-	2	1	1	2	2	2	1	1	1	1	1
17193	DAFWAsnp_27511	LG-11	109.25	AATTC[G/A]ATCATGCTTCCTTCATCATGATTGTACTCAATATTATTTGTGCATAATTTCCACTCATCGACCACACTTTTCTGTTTCACCACAAAGACATCAATTTTATACTC	1	2	2	2	1	1	1	1	2	2	2	2	2	2	1	2	1	1	2	1	2	2	2	2	2	1	2	2	2	2	2	2	2	2	2	1	1	2	2	2	1	1	1	1	1
17197	DAFWAsnp_29825	LG-11	111.55	AATTCCCAATAACAATCAATTCAACAACAAATCAAGCTAAAAGAGCAACAAAGACATGAATCAAATTCTTCAATATCGAAAACAAACTCGACAAAAATTCACAAAAA[T/C]TC	1	2	2	2	1	1	1	1	2	2	2	2	1	2	1	2	1	1	2	1	2	1	2	2	1	1	2	2	2	2	2	2	2	2	2	1	1	2	2	2	1	1	1	1	1
17203	LaDArT_SNP06811	LG-11	112.7	TGCAGCTAAGCTACTACCATCTACAACTTTTATTTTCATTTTTGGGAATCTTTGGATATAAAGTTCACC	1	2	2	2	1	1	1	1	2	2	2	2	1	2	1	2	1	1	2	1	2	1	2	2	1	1	2	-	2	2	2	2	2	2	2	1	1	2	2	2	1	1	1	1	2
17204	DAFWAsnp_32844	LG-11	113.275	AATTCTATTTTAACAGCAAGGATAAT[A/T]ATATAGAACATGTGTAGTGCTTTGCTCAACCTTATTGAATCATTTGGACTTTCTATAATCATCTATTTTGGCTTGCGACACCT	1	2	1	2	1	1	1	1	2	2	2	2	1	2	1	2	1	1	2	1	2	1	2	2	1	1	2	2	2	2	2	2	2	2	2	1	1	2	2	2	1	1	1	1	2
17205	DAFWAsnp_36060	LG-11	113.85	AATTCAAATGAAATGAAACTTCCACACACATGAAATGTGCTTTCTACAAACTACTAATAATAAAATATTTGCCAAAAGCCAATTCTTTTTTTCGGTTTCTCA[A/C]TCATATC	1	2	1	2	1	1	1	1	2	2	2	2	1	2	1	2	1	1	2	1	2	1	2	2	1	1	2	2	2	2	2	2	2	2	2	1	1	2	2	2	1	1	1	1	2
17207	DAFWAsnp_06604	LG-11	114.425	AATTCACTTCCTTTGTCTCATAAGCCAAA[T/A]CCTTATTCAACCACAGCTAATAAGTCACTTGCTTTAAGGAAGCAGTGCTTTGAATCAGTTCCCAAATCCACCTAACAAAT	1	2	-	2	1	2	1	1	2	2	2	2	1	2	1	2	1	1	2	1	2	1	2	2	1	1	2	2	2	2	2	2	2	2	2	1	1	2	2	2	1	1	1	1	2
17208	LaDArT_SNP01082	LG-11	115	TGCAGTTGATAGAGTATGGGTACCATGGCCTATAAAATCTCGTGCTGTGTGTTTTGATGATGTAAGTTT	1	2	1	2	1	2	1	1	2	2	2	2	1	2	1	2	1	1	2	1	2	1	2	2	1	1	2	-	2	2	2	2	2	2	2	1	1	2	2	2	1	1	1	1	2
17211	DAFWAsnp_25696	LG-11	115.575	AATTCTGAATAACTTTCATGATTGTAACCTAAGAAGTAGTCAATCCCAGTGGGCTTTCCCGGGATCGTGTCCCGACATAGGGCATCACTGTGATG[C/T]AATTCTGGCTGGCA	1	2	2	2	1	2	1	1	2	2	2	2	1	2	1	2	1	1	2	1	2	1	2	2	1	1	2	2	2	2	2	2	2	2	2	1	1	2	2	2	1	1	1	1	2
17212	DAFWAsnp_39061	LG-11	116.15	AATTCCACGTACAAGGA[T/A]CGATTTTCTAGCTTACAGAACTTAGTACTTATCATGGTGCGTTTGTTTGAAGAACTATGTAGTCGTCCTCTTTTCTCTTGTTAATTATGGGC	1	2	2	2	1	2	1	1	2	2	2	2	1	2	1	2	1	1	2	1	2	1	2	2	1	1	2	2	2	2	2	2	2	2	2	1	1	1	2	2	1	1	1	1	2
17214	LaDArT_PAV15878	LG-11	116.725	TGCAGTCGTTGCAACCACATCAGACCGCAATTGCGGTGTGACATTGAATCATAATGATGCAGTCACATC	1	2	2	2	1	2	1	1	2	2	2	2	1	2	1	2	1	1	1	1	2	1	2	2	1	1	2	-	2	2	2	2	2	2	2	-	1	-	2	2	1	1	1	-	2
17216	LaDArT_SNP01349	LG-11	117.875	TGCAGTTGGCCAAGCCTCACCACTTCCATCCTTTTCCATAACGTCAGCTTTGTTTATGCATGGTTGTCC	1	2	2	2	1	2	1	1	2	1	2	2	1	2	1	2	1	1	1	1	2	1	2	2	1	1	2	-	2	2	2	2	2	2	2	1	1	1	2	2	1	1	1	1	2
17219	DAFWAsnp_28613	LG-11	120.175	AATTCTCAAAAACAAACATATGCTTCCTAGT[T/G]GAAGAAAATAAAGTATATGCATCAATCTCAAAGCCCATGTCACCCTTTTGTATCTATTTGACTAGAACAAGTCTCTAA	1	2	2	2	1	2	1	1	2	1	2	2	1	2	1	2	1	1	1	1	2	1	2	2	1	1	2	2	2	2	2	1	2	2	2	1	1	1	1	2	1	2	1	1	2
17221	DAFWAsnp_35084	LG-11	120.75	AATTCCGCCAATGG[A/G]GTAGCAAAACCCCCGGACACCCGGAGAACTTTGAGACCCCTGGAGTTGAAGTGACAACAGGTCAGTTGTAACTCACGATTATATATACGAAGAAA	1	2	2	2	1	2	1	1	2	1	2	2	1	2	1	2	1	1	1	1	2	1	2	2	1	1	2	2	2	2	2	1	2	2	2	1	1	1	1	2	1	2	1	1	2
17223	LaDArT_PAV00448	LG-11	121.325	TGCAGAATTTCACTCTCCATGCTGAACTGATCTGCTCGTTACAGATCGGAAGAGCGGTTCAGCAGGAAT	1	2	2	2	1	2	1	1	2	1	2	2	1	2	1	2	1	-	1	1	2	1	2	2	1	-	2	1	2	2	2	1	2	2	2	1	1	1	1	2	1	2	1	-	2
17239	LaDArT_SNP16190	LG-11	121.9	TGCAGGACATAAAGTGTGAGTACATCGGTTCAAAATCGGCAGCTCCATTTTTTCATCACATTTTTTGTG	1	2	2	2	1	2	1	1	2	1	2	2	1	2	-	2	1	1	1	1	2	1	2	2	1	1	2	1	2	-	2	1	2	2	2	1	1	1	1	2	1	2	1	1	2
17265	LaDArT_PAV02572	LG-11	123.05	TGCAGCAAATGAGTGGACATTCTAATATTAGCTAGTTTACATCAAACTCAAGAGTCCAGAGTTACAGAT	1	2	2	2	1	2	1	1	2	1	2	2	1	2	1	2	-	1	1	-	2	1	2	2	2	1	2	1	2	2	2	1	2	2	2	1	1	1	-	2	1	2	1	-	2
17267	LaDArT_SNP10198	LG-12	0	TGCAGCGCTCATACTGAATGCATTGTTACAGAAGACAGTGAAGTTGCTGAAACTTTCTTACGACAAGTT	1	2	1	2	1	1	2	1	2	2	2	2	1	2	2	2	2	2	2	1	1	1	2	-	1	1	2	1	2	1	1	1	2	1	2	2	2	2	2	2	-	1	2	1	1
17269	DAFWAsnp_31778	LG-12	1.725	AATTCATTTTTTCAAGTTGTCTGAAGGATCACCAA[G/C]ATCAATTGGTGAGCTATATTCTTAAATGGTTTGTTTAGTCTTTGTAATCTGATTGTCAGTCTGTTGGAATGGCA	1	2	1	2	1	1	2	1	2	2	2	2	1	2	2	2	2	2	2	1	1	1	2	-	1	1	2	1	2	1	1	2	2	1	2	2	2	2	2	2	-	1	2	1	1
17274	LaDArT_SNP10930	LG-12	2.3	TGCAGTTCATGTTTCTTTTCTTCTGTATATTCCATATCTAATCTATACAATTAGCATTTTACAGATCGG	1	2	1	2	1	1	2	1	2	2	2	2	1	2	2	2	2	2	2	1	1	1	2	-	1	1	2	1	2	-	1	2	2	1	2	2	2	2	2	2	-	1	2	1	1
17279	DAFWAsnp_27499	LG-12	2.875	AATTCTTTTCTAATATATATTTCCATAAATCATTAAATGTTTT[A/G]TTGATTACTGATTTTCCCAAATAATATTTTCTATTTCTTTTATTAAATATAATAATAAATTATTAA	1	2	1	2	1	1	2	1	2	2	2	2	1	2	2	2	2	2	2	1	1	1	2	-	1	1	2	-	2	1	1	2	2	1	2	2	2	2	2	2	-	1	2	1	1
17282	LaDArT_SNP01951	LG-12	3.45	TGCAGCTCAAAAGTTTGTCAAACTTCTATCCCCTCCAGAAGGAATAAAGCACAACCTTCTTCAACAAAA	1	2	1	2	1	1	2	1	1	2	2	2	1	2	2	2	2	2	2	1	1	1	2	-	1	1	2	-	2	1	1	2	2	1	2	2	2	2	2	2	-	1	2	1	1
17288	DAFWAsnp_11342	LG-12	4.025	AATTCATCACTTCCATTTGAGACC[C/G]AACTATTATTGTTTTCAATGATGGGCTACTTGAAACCCTACTCAAAAGCTTCACATTTTCCATTACTTGATCAGATCTTTGTGCT	1	2	1	2	1	-	2	1	1	2	2	2	1	2	2	2	2	2	2	1	1	1	2	-	1	1	2	-	2	1	1	2	-	1	2	2	2	2	1	2	-	1	2	1	1
17290	LaDArT_SNP19252	LG-12	4.6	TGCAGAAGCACATAAGACTATCTCAGATGCAACTTTATGTTCCAACAAGCAAATATCAGTCTCGAACAT	1	2	1	2	1	1	2	1	1	2	2	2	1	2	2	2	2	2	2	1	1	1	2	-	1	1	2	-	2	1	1	2	2	1	2	2	2	2	1	2	1	1	2	1	1
17292	LaDArT_PAV00474	LG-12	6.325	TGCAGGAAACATTATACACTGATGAGGGTTCCGGCGGTTCAGCTATCATCAAACAGGTCCCAAGGGAAC	1	2	1	2	1	1	2	1	1	2	2	2	1	2	2	2	2	2	2	1	1	1	2	-	1	1	2	-	2	1	1	2	2	1	1	2	2	2	1	1	1	1	2	-	1
17294	LaDArT_PAV17897	LG-12	6.9	TGCAGGCCTATGAATTTATCAACAAAATCAAAATTCCAAACAAGATCCAACCATTTACAGATCGGAAGA	1	2	1	2	1	1	2	1	1	2	2	2	1	2	2	2	2	2	2	1	1	1	2	-	1	1	2	-	2	1	1	2	2	1	1	-	2	1	1	1	1	1	2	-	1
17298	LaDArT_SNP07637	LG-12	7.475	TGCAGTTGCGGTTGACTCATTGGATTTCTCTTGTACTACACTCATGACACTTGTGAAAATCACAACTAA	1	2	1	2	1	1	2	1	1	2	2	2	1	2	2	2	2	2	2	1	1	1	2	1	1	1	2	-	2	1	1	2	2	1	1	2	2	1	1	1	1	1	2	-	1
17300	DAFWAsnp_38542	LG-12	8.05	AATTCTTTTTC[C/T]AACTTAAAAGTGAATTTGACATGGGCTTTCCATGAATCTTTGTAGAAGACTTGTAGTATACATGATATCTGGTCTTGTGGCAGTAAGATATAGAAGAC	1	2	1	2	1	1	2	1	1	2	2	2	1	2	2	2	2	2	2	1	2	1	2	2	1	1	2	-	2	1	1	2	2	1	1	2	2	1	1	1	1	1	2	1	1
17301	LaDArT_SNP10106	LG-12	9.2	TGCAGAAACATTTGGTAAAGTATCCGGATGAGGGTCCAATACTAGACTGTATCTCAAGGGCCTGATATT	1	2	1	2	1	1	2	1	1	2	2	2	1	2	2	2	2	2	2	1	2	1	2	2	1	1	2	-	2	1	1	1	2	1	1	2	2	1	1	1	1	1	1	1	1
17304	DAFWAsnp_35281	LG-12	9.775	AATTCTTACACTATTTGGGCTTGATTCCA[C/T]AGAATCGCATAATTGTGGAAATCTTTAGTTGGATCAAACCAAAGTTTTAGTCTTTGTTCTCTACCACCATTATCATTCGC	1	2	1	2	1	1	2	1	1	2	2	2	1	2	2	2	2	2	2	1	2	1	2	2	1	1	2	-	2	1	1	1	2	1	1	2	2	1	1	1	1	1	1	1	1
17307	LaDArT_SNP03228	LG-12	10.35	TGCAGAATGAATAACTACACGATTCGCGCATAACGGATAAACTCGGATAGATACTATTTGATGGTGAAT	1	2	1	2	1	1	2	1	1	2	1	2	1	2	2	2	2	2	2	1	2	1	2	2	1	1	2	-	2	1	1	1	2	1	1	2	2	1	1	1	1	1	1	1	1
17309	DAFWAsnp_38355	LG-12	10.925	AATTCTGTTTGTCATTTGTTAGTTTATCTTATGACAAATCTTATTTATTTAATTTTTTTAAACTTA[T/C]TTATTTGCTTTTGTTGCGAATAAAATGTAAAAATATGTTTTTT	1	2	1	2	1	1	2	1	1	2	1	2	1	2	2	2	2	2	1	1	2	1	2	2	1	1	2	-	2	1	1	1	2	1	1	2	2	1	1	1	1	1	1	1	1
17310	DAFWAsnp_21347	LG-12	11.5	AATTCTCTCTAATACTGAAAGATCTCGACTCATTCTTAAC[G/A]TCATACTTAAACAACATAATTAAACTAGCAACCAATCTTTTGTAAATGTTTTTGTTTGTTGTGTTAACC	1	2	1	2	1	1	2	-	1	2	1	2	1	2	2	2	2	2	1	2	2	1	2	2	1	1	2	-	2	1	1	1	2	1	1	2	2	1	1	1	1	1	1	1	1
17312	DAFWAsnp_36694	LG-12	12.075	AATTCAGAAAATTTCTCTCAGCAAAGATCATTTACTAACAT[C/T]GAAAGCCACAAAAACTATTGGAATAGTGAGGCTGCAGAGATTGCAGTAGAAGAAAATAAAAACCACAG	1	2	1	2	1	1	2	1	1	2	1	2	1	2	2	2	2	2	1	2	2	1	2	2	1	1	2	1	2	1	1	1	2	1	1	2	2	1	1	1	1	1	1	1	1
17317	DAFWAsnp_24112	LG-12	12.65	AATTCCTC[C/G]ATGGTTGAATATATAGGATATATATATACAAGAGGCTGAAGTTGACAAGACTTAGGAGATGTATTTTGATGGAGCAGTTAATATGCACGAAAACAGTGTTG	1	2	1	2	1	1	2	1	1	2	1	2	1	2	2	2	2	1	1	2	2	1	2	2	1	1	2	1	2	1	1	1	2	1	1	2	2	1	1	1	1	1	1	1	1
17318	DAFWAsnp_21837	LG-12	13.225	AATTCATAAGACTTAACCAAGATCATGGTTTATTGTA[A/C]ATTTGTACCTAAATTGTTGCTATCTTAAGAACAACTCCTTGGCCAGGTTCTACAACCAAACGAAATGCGGGT	1	2	1	2	1	1	2	1	1	2	1	2	1	2	2	2	2	1	1	2	2	1	2	2	1	1	2	1	2	1	1	1	2	1	1	2	2	1	1	1	1	1	1	2	1
17320	DAFWAsnp_31651	LG-12	13.8	AATTCCTCCTCCATATTGAGAGCATGAAGCATATTC[C/T]TCTGAGCCACCACTTCTTGATCCATAAAGTCATTATCCTGGCCAAGATCATTTAGACAATTTTGGATTATTGC	1	2	1	2	1	1	2	1	1	2	1	2	1	2	2	2	2	1	1	2	2	1	2	2	1	1	2	1	2	1	1	1	2	1	1	2	1	1	1	1	1	1	1	2	1
17325	LaDArT_PAV14763	LG-12	17.25	TGCAGGTCTGTTGGCTAATTTGCATTTTTCTTCTCTCAATCTCTATCGTTTTTTTTACAAATTTATGAG	1	2	-	2	1	1	2	1	1	1	1	1	1	2	2	2	2	1	1	2	2	1	2	2	1	1	2	1	2	1	1	1	2	1	1	2	1	1	2	1	1	1	1	-	1
17329	LaDArT_SNP00708	LG-12	18.975	TGCAGAACACATAGTATCAGGCATGCTACACAAGAGATATTATTTCCTTTAGAATAATGTTTTTTAGAG	1	2	1	2	1	1	2	1	1	1	1	1	1	2	2	2	2	1	1	2	2	1	2	1	1	1	2	1	2	1	1	2	2	1	1	2	1	1	2	1	1	1	1	2	1
17330	LaDArT_PAV05398	LG-12	19.55	TGCAGGTTCTTGAATTATTTATATCTGTAGACTTGTGCAAAGATATGGCCATCTTATTACCTTTTCTCT	1	2	1	2	1	1	2	1	1	1	1	1	1	2	2	2	2	1	1	2	2	1	2	1	1	1	2	1	2	1	1	2	2	1	1	2	1	1	2	1	1	1	1	-	1
17340	LaDArT_SNP06311	LG-12	21.85	TGCAGAGATATATGGATTCTGAGATAAGGGCAATAATGGCCCAATACATGCCATTGGATAATCAACCAG	1	2	1	2	1	1	2	1	1	1	1	1	1	2	2	2	2	1	1	2	2	1	2	1	1	1	2	2	2	1	1	2	2	1	2	2	1	1	2	1	1	1	1	2	1
17341	DAFWAsnp_30411	LG-12	22.425	AATTCATGCATTGACAAATAAGGTTGTGATGTATTGACAAATTTGTTGGTGCATGCATATCTCAAGACATTTT[G/C]TGCAATGTTTTGCAGCATCGACTACTAGTGGTAAAA	1	2	1	2	1	1	2	1	1	1	1	1	1	2	2	2	2	1	1	2	2	1	2	1	1	1	2	2	2	1	1	2	2	1	2	2	1	1	2	1	1	1	1	2	1
17346	DAFWAsnp_19582	LG-12	23.575	AATTCTTACAGAGAAGGCCAGATGTATGAGACTGAATGCTGGACTTTCTAAAGGATTTTGGGTAGAGGCACTTAGTATG[G/A]CATGCTATATCACCAATAGATCACCACAGA	1	2	2	2	1	1	1	1	1	1	1	1	1	2	2	2	2	1	1	2	2	1	2	1	1	1	2	2	2	1	1	2	2	-	2	2	1	1	2	1	1	1	1	2	1
17430	DAFWAsnp_35434	LG-12	24.15	AATTCTTATTT[T/C]GCCATTGGCTTTGAAATATTATTTCTAGTCAAAATAGACACCAAATTTATCCTTAACTCATCTCTAGATATTTTTTACCTCGAAATTCAAGTTTCGAC	1	2	2	2	1	1	1	1	1	1	1	1	1	2	2	2	2	1	1	2	2	1	2	1	1	1	2	2	2	1	1	2	2	1	2	2	1	1	2	1	1	1	1	2	1
17477	LaSNP_286	LG-12	24.725	CAGCTGCGGTCACAATACTCATTCACACATTGTTTTATTCAAAGTACAAACAAAATAGTACACACGAAAAAGTGGATGGCATCTTGTAACATCCAAGATAAGGGGGGGGAAAGACAATCATTTGATCACATTTAGCTATAAGCGGTAAGATGATACATTTTTAAGACAATATACAAAATAAGCATTCAAATAGAAAGGGACATAATGAGCAGGTAAATAGTACAATAAGAGGGGACATGAAACCCAGGATGGAAAATCATACAGCACCTTGGAAAGACAACCGATCTCGAAGAGTATCAAATAGTGATGAAGCTGCAGCATTTTGTGCAAAAGTCAATTTCAACCGGCCAAGTAATTCACCATCTTTTGTCTGCGAAGCAGCATC	1	2	2	2	1	1	1	1	1	1	1	1	1	2	2	2	2	1	1	2	2	1	2	1	1	1	2	2	2	1	1	2	2	1	1	2	1	1	2	1	1	1	1	-	1
17482	LaDArT_PAV07103	LG-12	25.875	TGCAGTAAAGTCTCATCAATGTCTTTGTTGGTAACTTTGAGAGGCATGGTGCAGGAACGGAAGCACCAA	1	2	2	2	-	-	1	1	1	-	1	1	1	2	2	2	2	1	1	2	2	1	2	1	1	1	2	2	2	2	1	2	2	1	1	2	1	1	2	1	1	1	1	-	2
17483	DAFWAsnp_38320	LG-12	26.45	AATTCATT[A/C]AAGGGTCTTGTTAATCAATTGACAAAGATAGACATGAAGATAGATGATGAGCTACAAGCACTTTTGCTACTGAGTTTGTTGCCTGAAAGCTGGGATACACT	1	2	2	2	1	1	1	1	1	1	1	1	1	2	2	2	2	1	1	2	2	1	2	1	1	1	2	2	2	1	1	2	2	1	1	2	1	1	2	1	1	1	1	2	2
17592	LaDArT_PAV14559	LG-12	27.025	TGCAGCCAAGAGACGTGGTTGAAACTTCGGATTCATTGAGAATCCGGGAGAATCACACCACAAAAGCTA	1	2	2	2	1	1	1	1	1	1	1	1	1	2	2	2	2	1	1	2	2	1	2	1	1	1	2	2	2	1	1	2	2	1	1	2	1	1	2	-	1	1	1	-	2
17628	LaSNP_256	LG-12	27.6	GATCTTTTTCTCTTTATAGATTATGCTTATGGATACAATAGCAGCCATAGGCTTACAATTGGCATAATTAATGTCCCCCATTATTAGGAATCAGTGCAGCAATGTTTCATTTGTAAATCAAACAATTTTGCTACAAACCAATTTAAGTAGAATCACTTTTGCAAAATCTAGAGGTAAGTTTACCACAACATAAACCTCAAGACTATGATTGTGATGATAGAATAAATCCTTGGTGAGCAAGTGTAATGACAATATAAACCTATAGGAGATTATCTAATTTTTTAAATAAGAAAT	1	2	2	2	1	1	1	1	1	1	1	1	1	2	1	2	2	1	1	2	2	1	2	1	1	1	2	2	2	1	1	2	2	1	1	2	1	1	2	1	1	1	1	2	2
17656	DAFWAsnp_31531	LG-12	28.175	AATTCCTTAGAAAACCACCAATTTTGTGAGAACTGATGCCACATGCTATATCTATTATATAAAGGTAAAATATGTC[G/T]AAAGAGCATTCAAATAATTGAACATATATAGTT	1	2	2	2	1	1	1	1	1	1	1	1	2	2	1	2	2	1	1	2	2	1	2	1	1	1	2	2	2	1	1	2	2	1	1	2	1	1	2	1	1	1	1	2	2
17688	DAFWAsnp_26926	LG-12	28.75	AATTCCATAAA[A/G]GAGGATTGTCACATGTGCATATGCTACTTATATTGGAAAACAATGATAAATTACGCAGCCCAGAAGAGTATGATGCAATTGTGAGGGCAAAAATACCA	1	2	2	2	1	1	1	1	1	1	1	1	2	2	1	2	2	1	1	2	2	1	2	1	1	1	2	2	2	1	1	2	2	1	2	2	1	1	2	1	1	1	1	2	2
17806	LaDArT_PAV11166	LG-12	29.325	TGCAGGAAATACTTCATTCTCCTTCAAGTAATGGGCATGTTTCAAAAGTTGTTACAGATCGGAAGAGCG	1	2	2	2	1	1	-	1	1	1	1	1	2	2	1	2	2	1	1	2	2	1	2	1	1	1	2	2	2	1	1	2	2	1	2	2	1	1	2	1	1	-	1	-	2
17819	DAFWAsnp_09930	LG-12	29.9	AATTCATCTCAA[T/A]ACCAAAAGAGAGAATTACCTCATGAAATTTGTGGTACCACTGACGAGACGCTTATTTTAGCCCATAAATGGATATTGTCAATTTGCAAACCATATTC	1	2	2	2	1	1	1	1	1	1	1	1	2	2	1	2	2	1	1	2	2	-	2	1	1	1	2	2	2	1	1	2	2	1	2	2	-	1	1	1	1	1	1	2	2
17829	DAFWAsnp_26464	LG-12	30.475	AATTCATGGATAAGATGCCAATCGAGCCAAATGAAATGGTTTGGCAGACCTTGTTAGGAGCATGTA[G/A]GAGTCATGGAAATGTTAAGCTGGTGAAGGCTGCTGCTCAAAAC	1	2	2	2	1	1	1	-	1	1	1	1	2	2	1	2	2	1	1	2	2	2	2	1	1	1	2	2	2	1	1	2	2	1	2	2	1	1	1	1	1	1	1	2	2
17873	DAFWAsnp_38203	LG-12	31.05	AATTCAACTTACTCAAATCTCT[G/T]AAGTTCAAATGTCCATACCTCATATGCCATAGCCATGAACTTTCTGCTAAGGATAATGTAGATAGGCATTGAGACTCCATAGTTGCT	1	2	2	2	1	1	1	1	1	1	1	1	2	2	1	2	2	1	2	2	2	2	2	1	1	1	2	2	2	1	1	2	2	1	2	2	1	1	1	1	1	1	1	2	2
17907	DAFWAsnp_37369	LG-12	31.625	AATTCAAGCAACTAATGGGTGAGTATAAATATTGGACTTTGTTGGATCTAAGTCTGACATTTGATTATTTTTTTAATCTTTTGTAT[A/C]ATTTAGCTCATTCCCGTTTGGTA	1	2	2	2	1	1	1	1	1	1	1	1	2	2	1	2	2	1	2	2	2	2	2	1	1	1	1	2	2	1	1	2	2	1	2	2	1	1	1	1	1	1	1	2	2
17909	LaDArT_SNP14210	LG-12	32.2	TGCAGCGAAGTTACCACAGAAAAATGTATACATACCAGCTGGAAATGTGAGTATTGCTAGGACATATTT	1	2	2	2	1	1	1	1	1	1	1	1	2	2	1	2	2	1	2	2	2	2	2	1	1	1	1	2	2	1	1	2	2	1	2	2	1	1	1	1	1	1	1	2	2
17940	DAFWAsnp_22946	LG-12	32.775	AATTCAAATCCATCCATTATATCCAATGAATATTCATGAGTATATATATCTATTTGAATGAATACCCAATTCATTCAAAAAAAAA[A/T]TTTGAATGAATATCTTATTGGTCA	1	2	2	2	1	1	1	-	1	1	1	1	2	2	1	2	2	1	-	2	2	2	2	1	1	1	1	2	2	1	1	2	2	1	2	2	-	1	1	1	1	1	1	2	2
17953	DAFWAsnp_30255	LG-12	33.35	AATTCTAATGCATCAAAGGAAGTACACC[C/T]TGAAAGTGCTAAAAAGATTCGATATGAGTGGCTACAACTCGGTAGAAACACCAGTTGAGCCAAATCTCAAGCTTACAAAGT	1	2	2	2	1	1	1	1	1	1	1	1	2	2	1	2	2	1	1	2	2	2	2	1	1	1	1	2	2	1	1	2	2	1	2	2	1	1	1	1	1	1	1	2	2
17955	DAFWAsnp_37603	LG-12	33.925	AATTCAGAAAA[A/T]TTTTCAAGGATCACAATATTGTGAGACATTATACTATGAGGCACACTCCACAACAAAATGGACTTGCAGAACGAATGAACAAAACCTTACTTGAAAGG	1	2	2	2	1	1	1	1	1	1	1	1	2	2	1	2	2	1	1	2	2	2	2	1	1	1	1	2	2	1	1	2	2	1	2	2	1	1	1	1	1	1	1	2	2
17965	DAFWAsnp_22810	LG-12	34.5	AATTCTAGCTTATTCTTTCACCTTATTTCAGACCTGCCATTCCACTCGTAGTCTT[C/T]TTTCACCTTATTTCACATGTCTGACAGAACAAAACAATCAAACAAGCTAAAAGA	1	2	2	2	1	1	1	1	1	1	1	1	2	2	1	2	2	1	1	2	2	2	2	1	1	1	1	2	2	1	1	2	2	1	2	2	1	1	2	1	1	1	1	2	2
17997	DAFWAsnp_38696	LG-12	35.075	AATTCTGATGACATTTTTGGTTATATTTTCTCATAACGTGTATTTCCATGCACTTTGTGATGTGGATGCCTATTCTGTGACAGTTTTTACTTAAAAGA[G/A]CTGTGTTCAAT	1	2	2	2	1	1	1	1	1	1	1	1	2	2	1	2	2	1	1	2	1	2	2	1	1	1	1	2	2	1	1	2	2	1	2	2	1	1	2	1	1	1	1	2	2
18000	LaSNP_292	LG-12	35.65	CTTCGTATCTCCCCTTCCATGCGCTCATTTCTTCGGCTTTTGTTTTTCCATAGTTGTTGGAGTTTCTCTTCCAAACAAACAAAAGTGAAGTAGTATAGTGTGTGATTAAGCCAAATGCTACTCTGTGCAATTGTAACTCCTACATCTCCTCTCACTCTCAAATCCCTTCACCAACCACACTCATTATTTTTCTCTAATCCCCTCTCACTTCCTCACACCCCTTCCCTTCCTTTTTCTTCTTCTTCTTCT	1	2	2	2	1	1	1	1	1	1	1	1	2	2	1	1	2	1	1	2	1	2	2	1	1	1	1	2	2	1	1	2	2	1	2	2	1	1	2	1	1	1	1	2	2
18009	DAFWAsnp_25502	LG-12	36.225	AATTCACATCAGTATCAAGGATCCCTTATTCAGCATTCTATTAGTAGTTTGTGCCTTGTTATTATAGTTGCTCCGTAGGAGATTGGTGCACCTTGACCGAAAAATTA[A/C]GG	1	2	2	2	1	1	1	1	1	1	1	1	2	2	1	1	2	1	1	2	1	2	2	1	1	1	1	2	2	1	1	2	2	1	2	2	1	2	2	1	1	1	1	2	2
18012	DAFWAsnp_28235	LG-12	36.8	AATTCTTAGTTTTTATTTCAAACAATCATAATGCAAGACCACAAATCTATACATTATTGTGCAAAAATATAT[G/C]AGTGTGGTCCAACACTAGCAGCAAATCAAAATCAAGT	1	2	2	2	1	1	1	1	1	1	1	1	2	2	1	1	2	1	1	2	1	2	2	1	1	1	1	2	2	1	1	2	2	1	2	2	1	2	1	1	1	1	1	2	2
18013	LaDArT_PAV24589	LG-12	37.375	TGCAGGCCGTTGCAAAAATTGGCACAGCAAAAATGAAACATTGCTACTAATAATTTTGGCGAAATGTTC	1	2	2	2	1	1	1	1	-	1	1	1	2	2	1	1	2	1	1	2	1	2	2	1	1	1	1	2	1	1	1	2	2	1	2	2	1	2	1	1	1	1	1	-	2
18017	DAFWAsnp_36100	LG-12	37.95	AATTCACAGACTAAGAACAAGTAAAGCACCAACAAATTGATAACAGTACTGTGTAGTGAGTATTTTACAAATGGCACAAACTATATGAACTAGTTTCGTGATTTTAACA[G/C]	1	2	2	2	1	1	1	1	1	1	1	1	2	1	1	1	2	1	1	2	1	2	2	1	1	1	1	2	1	1	1	2	2	1	2	2	1	2	1	1	1	1	1	2	2
18076	DAFWAsnp_26394	LG-12	38.525	AATTCTTACCACTAAACTACAGCCACTTTGTTGTTACATTT[G/T]ACTTGTAAAGTTATAAGATAATACTATTTAGTTAACATTTAAATTTAAATAAAACATAGTACACGATT	1	2	2	2	1	1	1	1	1	1	1	1	2	1	1	1	2	1	1	2	1	2	2	-	1	1	1	2	1	1	1	-	2	2	2	2	1	2	1	1	1	1	1	2	2
18085	DAFWAsnp_36870	LG-12	39.675	AATTCATTGCCGCTACCGTTCATTTAAACAAACTGGAGAGAGAGGAAAATCTGTTGTCAGCATTCTC[T/C]TATTTTGACAAAGATGGAAGTGGTTACATAACCCTTGATGAG	1	2	2	2	1	1	1	1	1	1	1	1	2	1	1	1	2	1	1	2	1	2	2	1	1	1	1	2	1	1	1	2	2	2	2	2	1	2	1	1	1	1	1	2	2
18090	Lup247	LG-12	40.25	CTGTGATATTAAGGTTGGTATCAAATAATAAAAACCCACTTTTCATTTAATACTTTTATATAAACAGCATATAGTTCGACCAACTTTTCTATCGGCTAACCTTAGAATGCATGGTGAAGTAATAAATATCGATATTATCCATATGCATATGCCTCATCACATTTTTATTTCTAATTTTGAAGGTGGCTGTTTATCCTGGAAATGTGTTAGCACTTAATATGTCAAAGCCTCAGGGGTTTACCTACAAGAGTGGACAATATATGTTTGTCAATTGTGCTGCTGTGTA	1	2	2	2	1	1	1	1	1	1	1	1	2	1	1	1	2	1	1	-	1	2	2	1	1	1	1	2	1	-	-	2	2	2	2	2	1	2	1	1	1	1	1	2	2
18112	DAFWAsnp_35592	LG-12	40.825	AATTCACTAAACAGTTAAGTAATTATGCAATAATGGGAACCTCTATGGATGACAATCAAAATAAAGTCACAGTTTAATTCATAATATTAGGAATGAATTA[C/G]TTCTTTTAT	1	2	2	2	1	1	1	1	1	1	1	1	2	1	1	1	2	1	1	2	1	2	2	1	1	1	1	2	1	1	1	2	2	2	2	2	1	2	1	1	1	1	1	2	2
18129	LaDArT_SNP17574	LG-12	41.4	TGCAGCTATGGACCATGCAAAGAAGGCTGGTTTGAAGGTATTGTGTCTTGAATGAGATTTACTTTTTTT	1	2	2	2	1	1	1	1	1	1	1	1	2	1	1	1	2	1	1	2	1	2	2	1	1	1	1	2	1	1	1	2	-	2	2	2	1	2	1	1	1	1	1	2	2
18132	DAFWAsnp_33879	LG-12	41.975	AATTCACACATTGACTCTGCATATGTTTTGGTGCATCGTAAAATTAGCATT[T/A]TCATGTTAGTTAGAACAAGCTCAGCATTGCAACATAGGAGTAAGTAATACAGAAATAA	1	2	2	2	1	1	1	1	1	1	1	1	2	1	1	1	2	1	1	2	1	2	2	1	1	1	1	2	1	1	1	2	2	2	2	2	1	2	1	1	1	1	1	2	2
18146	LaDArT_SNP16206	LG-12	42.55	TGCAGGAGCCACACACTGCCATAATGAACGGTAGGATGCAATACTTGGTGCTTCAACCCCAAGTGCAGA	1	2	2	-	1	1	1	1	1	1	1	1	2	1	1	1	2	-	1	2	1	2	2	1	1	1	1	2	1	1	1	2	2	2	2	2	1	2	1	1	1	1	1	-	2
18149	LaDArT_PAV05133	LG-12	43.125	TGCAGTGCTCACTCTCTCATACATAATAATGGTCTTGATTGTTTTAGTCAAAGATGGTAATTACAGATC	1	2	2	1	1	1	1	1	1	1	1	1	2	1	1	1	2	-	1	2	1	2	2	1	-	1	1	2	1	1	1	2	2	2	2	2	1	2	-	1	1	-	1	-	2
18168	DAFWAsnp_29090	LG-12	43.7	AATTCTGACATCAACCTCATTGATTCTATTAAAAATTATAGTGACCCA[C/A]TTCAATGTCTACTATTGTTTTATGTTCACCTATAGTAATTCAATTTGGTGAATTTTGTGCA	1	2	2	1	1	1	1	1	1	1	1	1	2	1	1	1	2	1	1	2	1	1	2	1	1	1	1	2	1	1	1	2	2	2	2	2	1	2	1	1	1	2	1	2	2
18173	DAFWAsnp_27671	LG-12	44.275	AATTCTGGTTTTCTTTCAAACCAAGCCACCTGAATGCTGGTTTTCTTGTATCTGCTGTATGGGTCTGCATCAATTTGTAGAATCATGGTAAGCTTACT[C/A]TAAAATTATAT	1	2	2	1	1	1	1	1	1	1	1	1	2	1	1	1	2	1	1	2	1	1	2	1	1	1	1	2	1	1	1	2	2	2	2	2	1	2	1	1	1	2	1	2	2
18176	DAFWAsnp_21080	LG-12	44.85	AATTCCAAATTTGTTGGCTAAGCTAAATTAATAATAAAATTGGTCGTCATT[A/G]TTATTGGACCCCATCATATATAAAAGATAAGTAGAAGGAAACTGAGTTCTTAAACTAC	1	2	2	1	1	1	1	1	1	1	1	1	2	1	1	1	2	1	1	2	1	1	2	1	1	1	1	2	1	1	1	2	2	2	2	2	1	2	1	1	1	2	1	2	1
18177	LaDArT_SNP17401	LG-12	45.425	TGCAGCACTTTGTGGCATGGTTGTTTACCCTTTGCCTTTTCCCTATGCAGGGAGGCTTCTAATTCCATA	1	2	2	1	1	1	1	1	1	1	1	1	2	1	1	1	2	1	1	2	1	1	2	1	1	1	1	2	1	1	1	2	2	2	2	2	1	2	1	1	1	2	1	-	-
18185	LaDArT_SNP15633	LG-12	46	TGCAGAGCATACACAACTTCAAAATGGTCCTAAATATTCTTATCAGATACCCTTCAAGTGCAGGCATTG	1	2	1	1	1	1	1	1	1	1	1	1	2	1	1	1	2	1	1	2	1	1	2	1	1	1	1	2	1	1	1	2	2	2	2	2	1	2	1	1	1	2	1	2	1
18188	LaDArT_PAV08176	LG-12	47.15	TGCAGTTCTAGAGCTTTTTGAGTTTCTTCGGAAGGTGCCAATCTTTACAGATCGGAAGAGCGGTTCAGC	1	2	1	1	1	1	1	1	1	1	1	1	1	1	1	1	2	1	1	2	1	1	2	1	1	2	1	2	1	-	1	2	2	2	2	2	1	2	-	1	1	1	1	-	1
18193	LaDArT_SNP06471	LG-12	47.725	TGCAGATGTTACCATAGGATAGGATGGTCTCATAATTATATGTGAGATTTGAGGAAGAAGAAAATCAAA	1	2	1	1	1	1	1	1	1	1	1	1	1	1	1	1	1	1	1	2	1	1	2	1	1	2	1	2	1	1	1	2	2	2	2	2	1	2	1	1	1	1	1	2	1
18198	LaDArT_PAV27542	LG-12	48.3	TGCAGGTGAATGTCACTTTAGGCTTGCTTGGTTGGTGTAGCATGGAGTAGTAGTACTTGTATTTATATA	1	2	1	1	1	1	1	1	1	2	1	1	1	1	1	1	1	1	1	2	1	1	2	1	1	-	1	2	1	1	1	2	2	2	2	2	1	2	1	1	1	1	1	-	1
18200	LaDArT_PAV15563	LG-12	48.875	TGCAGATTTTTCGACATTCTTTTTTTCATTGAATGATTCAGATTTTTCGACATTCTTTTGGAACATGTG	1	2	1	1	1	-	-	1	1	2	1	1	1	1	1	1	1	1	1	2	1	1	2	1	1	2	1	2	1	1	1	2	2	2	2	2	1	2	-	1	1	1	1	-	1
18205	LaDArT_SNP04114	LG-12	49.45	TGCAGCAGCTGTAAAAATCATAAAAACACTACGCCACCCCGACTTTATATTTCCAACCTTGGATTTTAT	1	2	1	1	1	1	1	1	1	2	1	1	1	1	1	1	1	1	1	2	1	1	2	1	1	2	1	2	1	1	1	2	2	2	2	2	1	2	1	1	1	1	1	2	1
18212	LaDArT_PAV07373	LG-12	51.75	TGCAGTTCTGCATGTGATACACTTTCAAATTTACTTATCTTTATTTATACTTGATCACAGAAACCTCTT	1	2	1	2	1	1	1	1	1	2	1	1	1	1	1	1	1	1	1	2	1	1	2	1	1	2	1	1	1	1	1	2	2	2	2	1	1	2	1	1	-	1	1	-	1
18217	LaDArT_SNP16449	LG-12	52.325	TGCAGTCATCATTGGACAATCAGTTGGTGTGCAGAATTCTGTAAGTGTACCATACAGGATATTCACTTG	1	2	1	2	1	1	1	1	1	2	1	1	1	1	1	1	1	1	1	2	2	1	2	1	1	2	1	1	1	1	1	2	2	2	2	1	1	2	1	1	1	1	1	2	1
18219	VIP3	LG-12	52.9	GTTTTTTTAGTAGAAAGNAAAACATTTGGTGATTTTGAAGTCTGAGAAATTATTGAATTTAGATCGTTTTGTTGTTTGTTCTGAATCTCTGAACTGGCGAGTATTTTGTGGTTGCTTTGGTTGCATAAAGTGATAGTCACTTTTCATGTGTTTATTAGACTCAAATTCCTCTTATTATGCTTCATTCATGCCAATGCTGTGTAGTTGATGCTAAAACCTAGATCACTGAAAATTCATGTGTTAATCAACCTGACTGAAAGGCCTCTATTTGGTGACAGTGACTGTTTGCTAGAGGTCCAAACAAGCTTAGTTCTACAGCTTGAGCTTTATATAATTGTAATTCTACATATGTTTATTTTTTTTGGAAAATAAAGATAATTTTTAAATTTCAGTTTTGAC…	1	2	1	2	1	1	1	2	1	2	1	1	1	1	1	1	1	1	1	-	2	1	2	1	1	2	1	-	1	-	-	2	2	2	2	1	1	2	1	1	1	-	1	2	-
18225	DAFWAsnp_10553	LG-12	56.35	AATTCTCTTGAGTTTTTTTTTTGCAAAACATAGACTGAGAACCCAACCCAAAAATTGTAAGCAATCAAACTGAAAAATTGTAATAAATACCTAACTT[C/G]AATGCTGAGTAA	1	2	1	1	2	1	1	2	1	2	1	1	1	1	-	1	1	1	1	-	2	1	2	1	1	2	2	1	1	1	1	2	2	2	2	1	1	2	1	2	1	1	1	2	1
18226	LaDArT_SNP09635	LG-12	56.925	TGCAGAAACACAAGATAATTGGTCAAGCTGCTTAATTACAGATCGGAAGAGCGGTTCAGCAGGAATGCC	1	2	1	1	2	1	-	2	1	2	1	1	1	1	1	1	1	1	1	2	2	1	2	1	1	-	2	1	1	1	1	2	2	2	2	1	1	2	1	2	1	1	1	2	1
18233	DAFWAsnp_18535	LG-12	59.225	AATTCCATAGCATTCGCTTCCCAT[G/A]CATATATGAAAGACCTTAAGTTTGAAAATAGCTTTCCGTAAAAATAATTGAGGGTGTCCCAAAATTAAATTTCGTCCCCAATCAT	1	2	1	1	2	1	1	2	1	2	1	1	1	-	-	1	1	1	1	2	2	1	2	1	1	2	2	1	1	1	1	2	2	2	2	1	1	2	1	2	1	1	2	2	1
18236	DAFWAsnp_31656	LG-12	59.8	AATTC[G/A]TTCAAATTAGAACGTAATATTTATAGGATATTTTTTATGTATAATAAATTACTTTTGTTTCCAAAATATCTTTATTAAATCAAAAAGTTTAATGGAAAGAAAAA	1	2	1	1	2	1	1	2	1	2	1	1	1	1	-	1	1	1	1	2	2	1	2	1	1	2	2	1	1	1	1	2	2	2	2	1	1	2	1	2	1	1	2	2	1
18238	DAFWAsnp_32425	LG-12	60.375	AATTCATTATAAAAATTTAATCAACAAATAGTTAGTTAAAGTGGTATATTTTTATTTGAGTGTAATATTTATTCAGGGTAAAAATTTACATACAGT[T/C]AATATACTATTTA	1	2	1	1	2	1	1	2	1	2	1	1	1	1	-	1	1	1	1	2	2	1	2	1	1	2	2	1	1	1	2	2	-	2	2	1	1	2	1	2	1	1	2	2	1
18247	LaSNP_043	LG-12	60.95	GGGTCGGAAATTCAGGTGTTTTTGTGAATTTGGGTGACTTGAAATGGCTGGTTGAGCAGCCTGTTGGGTTTGGTGTTGGTAATTTGGGTAATAAGCAGCAACTGTCGGCTGTGGAGGCCGGGCGCTCTGCAGTCGCAGAGGTGGCGACATTGGTGGCCAAGTTTGGCGAGTCTGGTGCTGGTAGGCTTTGGTTATTAGGCACTGCAACTTGTGAGACTTATTTGAGGTGTCAGGTTTATCATCCTTCTATGGAGAATGATTGGGATCTTCAGGCTGTG	1	2	1	1	2	1	1	2	1	2	1	1	1	1	2	1	1	1	1	2	2	1	2	1	1	2	2	1	1	-	2	2	2	2	2	1	1	2	1	2	1	1	2	2	1
18255	DAFWAsnp_26517	LG-12	61.525	AATTCAAAACC[T/A]GTTGATAGGTTGCATTCTCGATTGATAGATCAGCATCGGTGGCCAAGTAGAATTGGTGGGAAGGTATCATCTAATTCATTAAATAGAAGTGGTGTTGA	1	2	1	1	2	1	1	2	1	2	1	1	1	1	2	1	1	1	1	2	2	1	2	1	1	2	2	1	1	1	2	1	2	2	2	1	1	2	1	2	1	1	2	2	1
18261	DAFWAsnp_19720	LG-12	62.675	AATTCTTATTCCCTGACAAATCAAAAGTCCGAAG[C/T]GCATCATCCAAACTCCCACATTTCCCATACATCGTCACAAGAGCATTCCCCACAGAAACAATCGAAAGCAGCCCA	1	2	1	1	2	1	1	2	1	2	1	1	1	1	2	1	1	1	1	2	2	1	2	1	1	1	2	1	1	1	2	1	2	2	2	1	1	2	1	2	1	1	2	2	1
18262	DAFWAsnp_20391	LG-12	63.25	AATTCTCTTTTTCAACTGAAATGTACTTTTATGGACCATTCATTG[A/G]CTATTTCTATCACATTACTAACATTTTGTCCTCTAAATTTTATGAACTCTGGTTTAAAATTATA	1	2	1	1	2	1	1	2	1	2	1	1	1	1	2	1	1	1	1	2	2	1	2	1	1	1	2	1	1	1	2	1	2	2	2	2	1	2	1	2	1	1	2	2	1
18267	DAFWAsnp_28925	LG-12	63.825	AATTCTCACATATTGCTACAATGGTAGATATATTATTGGGTTCAGTCTGTGTTCATCTATCAAGTTGACATTTATATACAGA[G/T]GAATCACTAAGCACTAATCCAATATGA	1	2	1	1	2	1	1	2	1	2	1	1	1	1	2	1	1	1	1	2	2	1	2	1	1	1	2	1	1	1	2	1	2	2	2	2	1	2	1	2	1	1	2	2	1
18289	LaDArT_SNP03223	LG-12	66.125	TGCAGAAACGGCTTTAGCGTGAAAGCTAGAGGTAACCACCAAACATACTTGTATTAGTGTATACATTAC	1	2	1	1	2	2	1	2	1	2	1	1	1	1	2	1	1	1	1	2	2	1	2	1	1	1	2	1	2	1	2	1	2	2	2	2	1	2	1	1	1	1	2	1	1
18307	LaSNP_090	LG-12	66.7	GACCAAGTATCTTCGTCGTTCCGGAATGATATCTCTGACATTTCGGAAAAGTTTGACGAGCTTGAAGTGATCGGAGAAGGTGAAAACTCCGGCGTGATAAACTTCGACGCATATGAATCGGTGCCGGTGGAGGTGAGCGGGAATAACGTACCTCCACCGGTGAATAACAGCTTCGGTGAAACGGAGTTGGAGGAAGGGTTGAAGAGGAATATAGAGAGATGCAAGTACGTGAAACCTACTCCCATTCAGCGTCACGCTATTCCTATTGCTTCTGC	1	2	1	1	-	2	1	2	1	2	1	1	1	1	2	1	1	1	1	2	2	1	2	1	1	1	2	1	2	1	2	1	2	2	2	2	1	2	1	1	1	1	2	1	1
18309	LaSNP_030	LG-12	67.275	ACGTGCCGAAGCCAAGCTCGGAACCACACACTTCGACGGCACCGGAGATGCCGACCTCCTCCCCTTTCCATTCGCCGGCGAAGGATCCCTCTCCGGCGCCGCAACACCTGAAACACTCTTCGTCCTCTTCGCAGTCGCCGGAGAAGAGAATCTCTGCGGCGGTTTCTCCTGAACCTGTGAATTATCTCTAGGCGCAAGAGGTTGTCTCGAAACCCTAACTTTCTCTTTCTGCAACAAAAACTCCTTTCGAGGAGACTTGTTATGCTCCTCAACAATCTTCTTCTTCTTCCCAGAGAGGTAGAACGCGAGCGGGTCAGCATTACGATCCGAATCAGAAACGGGTTGGATAACAAATTCACGCTTAGAAGGCGAGATTCTCGCGACGAGAGGGTC	1	2	1	1	1	2	1	2	1	2	1	1	1	1	2	1	1	1	1	2	2	1	1	1	1	1	2	1	2	-	2	1	2	2	2	2	1	2	1	1	1	1	2	1	1
18310	LaDArT_PAV03412	LG-12	67.85	TGCAGAAGAGTGGGTCAACGAAAACATCTTATAATAAATCTTTCACATTCTAAGAAACAAGAAGATAAT	1	2	1	1	1	2	1	2	1	2	1	1	1	1	2	-	1	1	2	2	2	1	1	1	1	1	2	1	2	-	2	1	2	2	2	2	1	2	1	1	1	1	2	-	1
18314	DAFWAsnp_31220	LG-12	69	AATTCTAGAAAAACCATATACAATTTTT[C/T]ATGGCTAAAAACGGGTCGAGGTATGTATAATCTAACACTTGCTATTCTTTGACCTTGTGATTTATTGTTGATTGGCATTAC	1	2	1	1	1	2	1	-	1	2	1	1	1	1	2	1	1	1	2	2	2	1	1	1	2	1	2	1	2	1	2	1	2	1	2	1	1	2	1	1	1	1	2	1	1
18324	DAFWAsnp_24228	LG-12	69.575	AATTCAGAGTAAATTACATGTAA[T/C]AAAAATATCAAATCACCAATACAAGTTTTAATAATATCACAACTCATTTTCATAATTTTTTAATACATAAATTATAATATCATGTA	1	2	1	1	1	2	1	-	1	2	1	1	1	1	2	1	1	1	2	2	2	1	1	2	2	1	2	1	2	1	2	1	2	1	-	1	1	2	1	1	1	1	2	1	1
18329	LaIND_217	LG-12	70.15	GGGTGGAGAAAGGCCTTGGATAGTAGTAAAATTTTGTTTGGTGGTAAAATGTAGAATAATAACTCATTTCTCATGACAAATTCAAGGTGTCTTGCCTTTTCTCCATAAACATAAGCATGCACAACTTGCTTCTAAAAGTTTCAATAAAACAGTGATACTTTCAACCGCGATTTAGGCATAACCAGAATGAATTCTTCTAAAGGATCTCATTAGCAAGGATCATTTAACTAAGTCATAAAGTGACTGAGCAAGAAATTGTTTTAACTCCAAATAATGAGGATGCATGCTCTCATCAATCAGTGCCAAGGCAACAAGTTTCAATTAAAGCAAGGAACAGAAGCATATCCTTGATAGGTAGATATTAGTGGAGGAAGGAATCTACTGGCACTTAATCCTTTT…	1	2	1	1	1	2	1	-	1	2	2	1	1	1	2	1	1	1	2	2	2	1	1	2	2	1	2	1	2	1	2	1	2	1	2	1	1	2	1	1	1	1	2	1	1
18342	DAFWAsnp_27678	LG-12	70.725	AATTCAATAGTTATTGTCCTTCATTGAGAATGA[G/T]GATAGTATGTAATGATGTCCACTTATATTTATCTCGCCATAAGAGAATATGAGATTGGTTGTCAAATGTTGTGGCC	1	2	1	1	1	2	1	-	1	2	2	1	1	1	2	1	1	1	2	2	2	1	1	2	2	1	2	1	2	1	2	1	2	1	2	1	1	2	1	2	1	1	2	1	1
18346	LaDArT_SNP02043	LG-12	71.3	TGCAGTCATCTGATAGTCAATGAGATCAGACACTTTCACCCCGATTGACAGGACTGGAAGACAAGATTA	1	2	1	1	1	2	1	-	1	2	2	1	1	1	2	1	1	1	2	2	2	1	1	2	2	1	2	2	2	1	2	1	2	1	2	1	1	2	1	2	1	1	2	1	1
18355	DAFWAsnp_19480	LG-12	71.875	AATTCAATATAACTCATTAGTC[A/G]ATACTAAAGCAATCACTGGTACAAGAAAAATAAATAGAAGATTACAATTTTGAATAACAGTTACAGAATTGACATGCACTCTATGGT	1	2	1	1	1	2	1	-	1	2	2	1	1	1	2	1	1	1	2	2	2	1	1	2	2	1	2	2	2	1	2	1	2	1	2	1	1	2	1	2	1	1	2	1	1
18357	DAFWAsnp_30516	LG-12	72.45	AATTCCGTTCAAGTCTTCAATATTCTCTATTTGTTTCACCCATAATATTTTTTGACCTCCCACTAT[T/C]AAGCTATCCTCCATCTTATCTACACTTCTCCCCTGAGGCTTCA	1	2	1	1	1	2	1	-	1	2	2	1	1	1	2	-	1	1	2	2	2	1	1	2	2	1	2	2	2	1	2	1	2	1	2	1	1	2	1	2	1	1	2	1	1
18360	LaDArT_SNP05724	LG-12	73.6	TGCAGGGTGGACTGGTGATTTTCAGAAGAGGGCCAAGAATTTACAGATCGGAAGAGCGGTTCAGCAGGA	1	2	1	1	1	2	1	-	1	2	2	-	1	1	2	1	1	1	2	2	2	1	1	2	2	1	2	2	2	1	2	1	2	1	2	2	1	2	1	2	1	1	1	1	1
18375	LaDArT_SNP03157	LG-12	74.175	TGCAGCTACTACCTTCACTCACAATTTATTTATAGATTACAGATCGGAAGAGCGGTTCAGCAGGAATGC	1	2	1	1	1	2	1	-	1	2	2	1	2	1	2	1	1	1	2	2	2	1	1	2	2	1	2	2	2	1	2	1	2	1	2	2	1	2	1	2	1	1	1	1	1
18376	DAFWAsnp_15542	LG-12	74.75	AATTCCTCTGCATTGAAATTTGCCTGGCACACAAATATACACATCTGCATGAAGTTTCACTAAAGAGAATGTTGCTAC[A/G]CCTAAACAGTTTTTACTGTTTAGTCTCAGTT	1	2	1	1	1	2	1	-	1	2	2	1	2	1	2	1	1	1	2	2	2	1	1	2	2	1	2	2	2	1	2	1	2	1	2	2	1	2	1	2	1	1	1	1	1
18397	DAFWAsnp_07290	LG-12	75.325	AATTCTATACAAAGCATTCTTTTCTAAATAAGGT[C/A]ATGTTTTATAAGGTCCAATTTATTGAGAGATCCATTAGATTATCATAAATTGTTGAAGGTATATGTAGAATAAAT	1	2	1	1	1	2	1	-	1	2	2	1	2	1	2	1	1	1	2	2	2	2	1	2	2	1	2	2	2	1	2	-	2	1	2	2	1	2	1	2	1	1	1	1	1
18398	LaDArT_SNP17601	LG-13	0	TGCAGGAAATGAAGCATTTCAGGCAGGAAGGCACGCAGAAGCTGTTGAACATTACACATCTGCTTTATC	1	2	2	2	2	1	2	1	2	1	1	2	2	1	1	2	2	1	2	2	2	1	1	2	1	1	2	1	2	2	1	2	1	1	1	1	1	1	1	1	2	1	2	2	2
18400	LaDArT_SNP03065	LG-13	0.575	TGCAGAAGCTTCTCCATCCTCACATGACAAGTACATTCACTTTTTGATGCAGAGACAACATGACCCATC	1	2	2	2	2	1	2	1	2	1	1	-	1	1	1	2	2	1	2	2	2	-	1	2	1	1	2	1	2	2	1	2	1	1	1	1	1	1	1	1	2	1	2	2	2
18402	DAFWAsnp_13680	LG-13	1.725	AATTCTTTGAGATCCTTTCAGTGTAGCTGTTACAATATCAAAATCAGAATTGATACACCTTAGGAAGTGATCAGAAGG[A/G]TTTCTTTTACGTGGACAAGGAAAACCAGCTT	1	2	2	2	2	1	2	1	2	-	1	2	1	1	1	2	2	1	2	2	2	1	1	2	1	1	2	1	2	2	1	2	1	1	-	1	1	1	1	1	2	1	2	2	2
18403	DAFWAsnp_17712	LG-13	3.45	AATTCGGGAGTTGGAAGTGAAAG[G/A]AGCTTTGAAAAGGATGGAGAGCAATATACCTATTGTTGTATGGAAGGTTCTAGGAAGCAATACATTAGTTGGCTCACAAAGTTGAT	1	2	2	2	1	1	2	1	2	2	1	2	1	-	1	2	2	1	2	2	2	1	1	2	-	1	2	1	2	2	1	2	1	1	1	1	1	1	1	1	2	1	2	2	2
18405	LaDArT_PAV03502	LG-13	4.6	TGCAGATGTTTCTGAAGTATGTCTACAGTATCATTGAGAATATTCTTGCTTGGAATGAAATTTTTTCTG	1	2	2	2	1	1	2	1	2	-	1	2	1	1	1	2	2	1	2	1	2	1	1	2	1	1	2	1	2	1	1	2	1	1	1	-	1	1	-	1	2	1	2	-	2
18412	LaDArT_PAV20245	LG-13	6.325	TGCAGAGAGAGATTCAGCCTGCAATTTCAGAATAATATAATGTTGCTGTCAATGCAAATAATAGTCATA	1	2	2	2	1	1	2	1	2	2	1	2	1	1	1	2	2	1	1	1	2	1	1	2	1	1	2	1	2	1	1	2	1	1	-	1	1	1	1	1	2	1	2	-	2
18419	LaDArT_PAV06339	LG-13	6.9	TGCAGAGGAAGGAAAAATGAGAACGAAGGGTGTTGAATACAACACAATTGGTGGTTGGAGAAAATGAAT	1	2	2	2	1	1	2	1	2	2	1	2	1	-	1	2	2	1	1	1	2	1	1	2	1	1	2	1	2	1	1	2	1	1	1	1	2	1	1	1	2	1	2	-	2
18433	LaDArT_SNP00534	LG-13	7.475	TGCAGTCTCATATTTTATGCAACTTCATGTCTAATGAACATGTAATTGGTCAGAAAAAATATATTTACA	1	2	2	2	1	1	2	-	2	2	-	2	1	1	1	2	2	1	1	1	2	1	1	2	1	1	2	1	2	1	1	2	1	1	1	1	1	1	1	1	2	1	2	2	2
18435	LaDArT_SNP07819	LG-13	9.2	TGCAGAAGAGCTCAAATCATAAGCAGTACAGTTTACAGATCGGAAGAGCGGTTCAGCAGGAATGCCGAG	1	2	2	2	1	1	2	1	2	2	1	2	1	1	1	2	2	1	2	1	2	1	1	2	1	1	2	1	2	2	1	2	1	-	1	1	1	1	1	1	2	1	2	2	2
18440	LaSNP_038	LG-13	12.65	CTTTGTCGAGACAAACAGATTTTGAAGTGCTGACAAGTCTTCCTTTAGCTGGGATTCTGAAGTCTTTCTCAGGTTTAACTCCTCAGTCAACTCATCTACTAAAGAGTCTTTCGAAGACAGTCTTGTCTCCGTTTCCGATAGCTGTGATTTTGAGAGTGATAACTCCTGCTGGATGGTAGAGAGTTCTGCTGCGGTCGCCTTAAGTGTTTCTTCAAGCTTTTCGGTTTCGGCGATGTTATCATATGCTCCCTTCAATTCTTTCTTCAGAGATTCTATCTCATCTTCCAATCCTTTTCCACTGAATTTAACTTCTTCAAGTAGTCTCTCATATTCCAAGGCCTTCTTTCCCTCTGATTCAGCATGTGAACCACTTTGCTTATGCAGCTCCTCATACTTGCG…	1	2	2	2	2	1	2	1	2	2	1	2	2	1	1	2	2	1	2	2	2	1	1	2	1	1	2	1	2	2	1	2	1	1	1	1	1	1	1	1	2	1	2	2	2
18444	DAFWAsnp_26483	LG-13	14.375	AATTCATTTACGTCTTACTACTTGTTTGTTAGGAATTGTTGAAAATATAATATCATGTTTCTGAACTTAAGTGCATTTGTGATGTTGTACAACTAT[A/G]AATACAGAATGGA	1	2	2	2	2	1	2	1	2	2	1	2	2	1	1	2	2	1	2	2	2	1	1	2	1	2	2	1	1	2	1	2	1	1	1	1	1	1	1	1	2	1	2	2	2
18448	DAFWAsnp_31592	LG-13	14.95	AATTCTTGTGGTGCTGCACTTATGTCAATGGCTGTCAAGATTTTGGAGATTATGTTGATTTGGTAGTTGAACTTAC[A/G]TTGTACTAATCAAGTATTTTATCTGCATTTTTA	1	2	2	2	2	1	2	1	2	2	1	2	2	1	1	2	2	1	2	2	2	1	1	2	1	2	2	1	1	2	1	2	1	1	1	1	1	1	1	1	2	1	2	2	2
18451	DAFWAsnp_17247	LG-13	16.675	AATTCATTCTTCAAAGCTTAAATTTTAC[A/T]CACCTTTGTGTTTATCATTTTGTCAATCTAATTGTTGATTGACGATAAAATAGATTTTAATTAAAAAAAAAGATTTTAGTT	1	2	2	2	2	1	2	1	2	2	1	2	2	1	1	2	2	1	-	2	2	1	1	2	1	2	2	1	1	2	1	2	1	1	-	1	1	-	1	1	2	1	2	2	2
18452	DAFWAsnp_16970	LG-13	17.25	AATTCTCATGTTGCAGGTTCTTGAAAA[G/A]CATCAGCTATCATGCACAGACCTATTGCACGTAAATACTGATGATGTCATTTTGACAAAGCAAAGTATGTAACTGCTGCCAG	1	2	2	2	2	1	2	1	2	2	1	2	2	1	1	2	2	1	2	2	2	1	1	2	1	2	2	1	1	1	1	2	1	1	1	1	1	1	1	1	2	1	2	2	2
18455	DAFWAsnp_24113	LG-13	18.4	AATTCATTTAAAATTGTAGTTTCACTCATAAGGAGCTTAAGTTTGGGGCCAAGCTCTCGTGTCA[T/C]CGTTTTGCAAGCAAAACCCATTTGCATTGTCTATTGTGTTCTAAA	1	2	2	2	2	1	2	1	2	2	1	2	2	1	1	2	2	1	2	2	2	1	1	1	1	2	2	1	1	1	1	2	1	1	1	1	1	1	1	1	2	1	2	2	2
18462	DAFWAsnp_22347	LG-13	18.975	AATTCAACTAACATTAATAATTAGACATTTCACATATTATACTTCTTGGCCACGTTTGGTAGC[G/A]TTGACATCACTTTTGCATTTAATTAACCAAATTAAAATTTAAAAAA	1	2	2	2	2	1	2	1	2	2	1	2	2	1	1	2	2	1	2	2	2	1	1	1	1	2	2	1	1	1	1	2	1	1	1	1	1	1	1	1	2	1	2	2	2
18467	DAFWAsnp_24690	LG-13	20.125	AATTCAAGTTTACTCCATCTTTAGAGATAATAAAACACCTTTGCAAAGCTCACTAAAACACACAGGCGCATT[G/A]ATTCAGCGATCCTAATAATCATTTATCTGTTTGTGTG	1	2	2	2	2	2	2	1	2	2	1	2	2	1	1	2	2	1	2	2	2	1	1	1	1	2	2	1	1	1	1	2	1	1	1	1	1	1	1	1	2	1	2	2	1
18474	DAFWAsnp_29621	LG-13	20.7	AATTCGGGGAGGGTACATATCCTTAGCCCACAGGCTGAAAGTTTGTTTGCAAGTTTTGAACCTGTGACCTCCAGGTCGCAAGA[C/T]AATAACCAAATCGTAAAATAGTTTTT	1	2	2	2	2	2	2	1	2	2	1	2	2	1	1	2	2	1	2	2	2	1	1	1	1	2	2	1	1	1	1	2	1	1	1	1	1	1	1	1	2	1	2	2	1
18477	DAFWAsnp_15021	LG-13	23	AATTCCTTGTGTAAGGGAAGCCCAGAAGCGTTTCTTGTTTGCAATGGTTT[T/C]AAAGATAGTGAGTATATCACTCTTGCTCTTCTTGCTAGAAAGCTAGCCTTGAATACTGT	1	2	2	2	2	2	2	1	2	2	1	2	2	1	1	2	2	1	2	2	2	2	1	1	1	-	2	1	1	-	1	2	1	2	1	1	1	1	1	1	2	1	2	2	1
18478	LaDArT_SNP01376	LG-13	23.575	TGCAGCTAAGATGTCCTAATGCTTCAATTTTAGTCAATCTCAAATTGTGACGCAAAGCTACTAACCTCA	1	2	2	2	2	2	2	1	2	2	1	2	2	1	1	2	-	1	2	2	2	2	1	1	-	2	2	1	1	1	1	2	1	2	1	-	1	1	1	1	2	1	2	2	1
18482	DAFWAsnp_33364	LG-13	25.3	AATTCACTGGTGTAATTTACAT[G/C]AAGGGTTTTTGTATGTCCAAGTTGCTGTTGCAGCTATAGATTGGCAAGGTATTATGGCAAGTGATATATGTTTGTTAAGAGACGGAA	1	2	2	2	2	2	2	1	2	2	1	2	2	1	1	2	2	1	2	2	2	2	1	1	1	2	2	1	1	1	1	2	1	2	1	1	1	1	1	1	2	1	2	2	1
18506	DAFWAsnp_20049	LG-13	25.875	AATTCATAATTTTGATACCACTAAATTCATAATAAAAGATAAATATACAAAATCCCTCTATATTATTTGTAAGAAGTTATTCAGTTAAAAATGAAATTTAAGCT[A/C]TGAAA	1	2	2	2	2	2	2	1	2	2	1	2	2	1	1	2	2	1	2	2	2	2	1	1	1	2	2	1	1	1	1	2	1	1	1	1	1	1	1	1	2	1	2	2	1
18513	LaDArT_SNP01967	LG-13	27.6	TGCAGAAGGTTACAACATTGATCAATTATTTTTAGATTGGTCAATTCTTATAATGTTTGAGTTTACAGA	1	2	-	2	1	2	2	1	2	2	1	2	2	1	1	2	2	1	2	2	2	2	1	1	1	2	2	1	1	-	2	2	1	1	1	1	1	1	1	1	2	1	2	2	1
18514	LaDArT_SNP05931	LG-13	28.75	TGCAGGGAGGGGAAAGTGGAAGAAGCGCGTAAACTGATTGATGAGATGAAGAGAAGGGGGATCAAACCT	1	2	-	2	1	2	2	1	2	2	1	2	2	1	1	2	2	1	2	2	2	2	1	1	1	2	2	1	1	1	2	2	1	1	1	1	1	1	1	1	2	1	2	2	2
18520	LaDArT_SNP10393	LG-13	29.325	TGCAGAATGGTATTTGTCTTGAGGTATGAGCCTGAGAAAATGGAATCACCATCCATCTCTAATAAAGGT	1	2	-	2	1	2	2	1	2	2	1	2	2	1	1	2	2	1	2	2	2	2	1	1	1	2	2	1	1	1	2	2	1	1	1	1	1	1	1	1	2	1	2	1	2
18521	DAFWAsnp_29806	LG-13	29.9	AATTCTATGGTCTACATCTCCTTCGGTTTTCTTGTTATGTTTGATTGACCCAAGATATTTAAATCTAGT[C/A]ACTTGTGGTATGATATTATCTCCATTCTTTATCTCTATAT	1	2	-	2	1	2	2	1	2	2	1	2	2	1	2	2	2	1	2	-	2	2	1	1	1	2	2	1	1	1	2	2	1	1	1	1	1	1	1	1	2	1	2	1	2
18522	LaDArT_PAV15622	LG-13	30.475	TGCAGTCTAGTAAGCTCCAGATATGTATAGTTCAAGGGAGGCCTCACTGATTGATAGTTTCATACCATT	1	2	-	2	1	2	2	1	2	2	1	2	2	1	2	2	2	1	2	2	2	2	1	1	1	2	2	1	1	1	2	2	1	1	-	1	1	1	1	1	2	1	2	-	2
18533	DAFWAsnp_24798	LG-13	32.2	AATTCCTAACACTATTCACATTTCTTTTCTTGTTTTCATACCCAATAACTTTATGTCCTTACCTTTCACGAGATGGTTTTC[A/G]AAGTTACTCCATTGGTCTACACCTACAC	1	2	2	2	1	2	2	1	2	2	1	2	2	1	2	2	2	1	2	2	2	2	1	1	1	2	2	1	1	1	2	2	1	1	1	1	1	1	1	1	2	1	2	1	2
18534	DAFWAsnp_31135	LG-13	32.775	AATTCAAAC[G/A]ACTGGCTTTCCTTCCCACTTTCTCCTACTCATTCTCCATTACAAGCCCATGACGATCTTCAAGCCACTCAATATCATCAATTTCCTCTTGGGTTAGTGAA	1	2	2	2	1	2	2	1	2	2	1	2	2	1	2	2	2	1	2	2	2	2	1	1	1	2	2	1	1	1	2	2	1	1	1	1	1	1	1	1	2	1	2	1	2
18550	DAFWAsnp_18855	LG-13	33.925	AATTCGATTCTGAATTTCC[T/C]AACAAAATTAAACACTCGACCTTAGAAATTTAATGAAACTTTATACCATTAAACTAACGCTTTATTAGTTTGGTTATACAAGTTGCGACA	1	2	2	2	1	2	2	1	2	2	1	2	2	1	2	2	2	1	2	2	2	2	1	1	1	2	2	1	2	1	2	2	1	1	1	1	-	1	1	1	2	1	2	1	2
18552	DAFWAsnp_17826	LG-13	35.075	AATTCAGAAATAGCTAAAATGTATGTAAGGACTTCAAATGTTTAATGCCTTAAAACTAATTTGGAGTGTTATAAAATTCAAGGTTAGTTTGCCATTAATAACTTTG[G/C]TGG	1	2	2	2	1	2	2	1	2	2	1	2	2	2	2	2	2	1	2	2	2	2	1	-	1	2	2	1	2	1	2	2	2	1	1	1	1	1	1	1	2	1	2	1	2
18565	DAFWAsnp_23650	LG-13	35.65	AATTCCGAACCGAGATTGAAATGCTATCTCAGTT[C/T]CGCCATCGCCATCTAGTTTCGTTGATTGGTTATTGTGATGAAAAGAATGAAATGATCTTGATATATGAATATATG	1	2	2	2	1	2	-	1	2	1	1	2	2	2	2	2	2	1	2	2	2	2	1	1	1	2	2	1	2	1	2	2	2	1	1	1	-	1	1	1	2	1	2	1	2
18568	DAFWAsnp_14016	LG-13	36.225	AATTCCTAGCAATATATTATTTTG[C/T]TCGTTTAGGAAAATTCACCCAAACAAGTTGTCAATATATAGTTGACCTGTTTTAAAAAGGTAAAAATATTATTCGAGAGAAAGTA	1	2	2	2	1	2	2	1	2	1	1	2	2	2	2	2	2	1	2	2	2	2	1	1	2	2	2	1	2	1	2	2	2	1	1	1	1	1	1	1	2	1	2	1	2
18569	LaDArT_SNP02021	LG-13	36.8	TGCAGATCTAGATCCACTTATGAACTAGGTTTGTTGAATCAGTTATCTTGGTTGAAATGGGAGAAAAAC	1	2	2	2	1	2	2	1	2	1	1	2	2	2	2	2	2	1	2	2	2	2	1	1	2	2	2	1	2	1	2	2	2	1	1	1	1	1	1	1	2	1	2	1	2
18571	LaDArT_PAV15600	LG-13	37.375	TGCAGGATTTGCTTCTTGATATCTTGCAACACTGCCGAATAAAATACATTATTAGGGATCTTTTCAGTT	1	2	2	2	1	2	1	1	2	1	1	2	2	2	2	2	2	1	2	2	2	2	1	1	2	2	2	-	2	1	2	2	2	1	1	1	1	1	1	1	2	1	2	-	2
18574	LaDArT_PAV11593	LG-13	37.95	TGCAGATTTCTCTTCAGGTTGGTAATACTTGTGTATTCTCAGATTATGAACACATACTAAATTCTATTA	1	2	2	2	1	2	-	-	2	1	1	2	2	2	2	2	2	1	2	2	2	2	1	1	2	2	2	1	2	-	2	1	2	1	1	1	1	1	-	1	2	-	2	-	2
18581	LaDArT_SNP15527	LG-13	38.525	TGCAGAAGTGTGACTGTGTAAGAAAATTGTCACTGTACTTTCAAAGTAAACTAAATTACAGCAGATGTG	1	2	2	2	1	2	1	1	2	1	1	2	2	2	2	2	2	1	2	2	1	2	1	1	2	2	2	1	2	1	2	1	2	1	1	1	1	1	1	1	2	1	2	1	2
18590	DAFWAsnp_11780	LG-13	39.1	AATTCCCCCTTTCCATCCTTATTATTCTCTATTTGTGATATTGATCCCTATAAAAACTAGTTACTTTAACTGCCCCACCTACTTT[A/G]CCTTCCCTTCTGTCCTAACAGTGA	1	2	2	2	1	2	-	1	2	1	1	2	2	2	2	2	2	1	2	2	1	2	1	2	2	2	2	1	2	1	2	1	2	1	1	1	1	1	1	1	2	1	2	1	2
18591	LaDArT_SNP09977	LG-13	39.675	TGCAGGGTTTTGTTTCCCCCCTTCAAATTACATAATGCTTTCCATGTTACAGATCGGAAGAGCGGTTCA	1	2	2	2	1	2	1	1	2	1	1	2	2	2	2	2	2	1	2	2	1	2	1	2	2	2	2	1	2	1	2	1	2	1	1	1	1	1	1	1	2	1	2	1	2
18592	DAFWAsnp_28110	LG-13	40.25	AATTCAATTGTGCCTTATTTTCATAGAGACGGTT[A/C]ACTGTTCTCCTAGACCTCACAAGTTCCTTAGCAAGTGACTGCAAATTGGACAAATATTCATAAGAAAAGAAGAAA	1	2	2	2	1	2	1	1	2	1	1	2	2	2	2	2	2	1	2	2	1	2	1	2	2	2	2	1	2	1	2	1	2	1	1	1	1	1	2	1	2	1	2	1	2
18613	DAFWAsnp_37917	LG-13	40.825	AATTCAAT[C/T]ACAAGTGACTTATAATAAGGATTGGAGGGAGTATTATTTATTTGTATAATGCAAGATGCTATAAATTAAACATATTCATTGCGGAGTTTTATCCTATATGT	1	2	2	2	1	2	1	1	2	1	1	2	2	2	2	2	2	1	2	2	1	2	1	2	2	2	2	1	2	1	2	1	2	1	1	1	1	1	2	1	2	1	2	1	2
18623	DAFWAsnp_16755	LG-13	41.4	AATTCTAATCAAA[G/A]TTTTAATGTCGGTGAAATATTAATAACCGATAATTAAATAAACTTATTCCAAATTAATAATAATAAAAATATAACAAGGCTCACTTGTCTCATTTT	1	2	2	2	1	2	1	1	2	1	1	2	2	2	2	2	2	1	2	2	1	2	1	2	2	2	2	1	2	1	2	1	2	1	1	1	1	2	2	1	2	1	2	1	2
18628	LaDArT_SNP11866	LG-13	41.975	TGCAGCACAATAGAAATTTGAAATCAGTCAATTACAGATCGGAAGAGCGGTTCAGCAGGAATGCCGAGA	1	2	2	2	1	2	1	1	2	1	1	2	2	2	2	2	2	1	2	2	1	2	1	2	2	2	2	1	2	-	2	1	2	1	1	2	1	2	2	1	2	1	2	1	2
18629	DAFWAsnp_22043	LG-13	42.55	AATTCAGGACCATCAATAAAGACCTTTGTGTCCTTTTTCATGT[A/G]CTACTACCAAAGTAAGCCAATTATGTCAAGAAAAATAAGTAGTTCTCCCTCACTATGGTCCATTCA	1	2	2	2	1	2	1	1	2	1	1	2	2	2	2	2	2	2	2	2	1	2	1	2	2	2	2	1	2	1	2	1	2	-	1	2	-	2	2	1	2	1	2	1	2
18640	DAFWAsnp_17404	LG-13	43.125	AATTCAAAATATCTA[C/T]GGTGTGTTGCAGCGTGGATATATATATATATTTGATCTATATTGAGATCGGTGTTTTGTGAAAAGAAAAGGAATAAATTTTAGGTCTGAAGTTG	1	2	2	2	1	2	1	1	2	1	1	2	2	2	2	2	2	2	2	2	1	2	1	2	2	2	2	1	2	1	2	1	2	1	1	2	1	2	2	1	2	1	2	1	2
18646	DAFWAsnp_24227	LG-13	43.7	AATTCAGAAGCAGAGGAAGATGTTGTCGGATGGGGATCTGTTGTCCCCAA[C/A]CACGTCCCTGACCAATAATAATGAAGCAAAATTGATAAAGTTATAAATATTTAATTTTT	1	2	2	-	1	2	1	1	2	1	1	2	2	2	2	2	2	2	2	2	1	2	1	2	2	2	2	1	2	1	2	1	2	1	1	2	-	2	2	1	2	1	2	1	2
18653	LaDArT_PAV01339	LG-13	44.275	TGCAGCTTTCCAGCCTTGACCAGATAGCTTTCAACCCTTTATCATGTCAAGAAACCAAAAAAAATACCA	1	2	2	2	1	2	1	1	2	1	1	2	2	2	2	2	2	2	2	2	1	2	1	2	2	1	2	1	2	1	2	1	2	1	1	2	1	2	2	1	2	1	2	-	2
18656	DAFWAsnp_22838	LG-13	44.85	AATTCCACATACCTCATTTCTGGAATTTTCATCACGAAGGAAATCAAAAACTCTTTTAGGTGGAACTTGTAGCCAAAAAGAAGTTGCAGCACT[A/G]AGAACAATACCAGGGG	1	2	2	2	1	2	1	1	2	1	1	2	2	2	2	2	2	2	2	2	1	2	-	2	2	1	2	1	2	1	2	1	2	1	1	2	1	2	2	1	2	1	2	1	2
18692	LaDArT_PAV02716	LG-13	45.425	TGCAGGGCCTAAACTAGGTGCTTCTGATATGTGCTGAAGGAAAACATGGCGCACATTTTTTCTAGGAGC	1	2	2	2	1	2	1	1	2	1	1	2	2	2	2	2	2	2	2	2	1	2	1	2	2	1	2	1	-	1	2	1	2	1	1	2	1	2	2	1	-	1	2	-	2
18694	DAFWAsnp_31662	LG-13	46	AATTCTTTAAAAATAGAAAAGGAACATGAAGCTGATCATGAGAATAACAAGG[A/C]TGTGGAGTCTTTCTGGAACACTTCTGGTTCTTTCTATCCAATCCCTCATGAGGTATA	1	2	2	2	1	2	1	1	2	1	1	2	2	2	2	2	2	2	2	2	1	2	1	2	2	1	2	1	2	1	2	1	2	1	1	2	1	2	2	1	1	1	2	1	2
18713	LaDArT_PAV12049	LG-13	46.575	TGCAGTATTATGTTGTACAATTGTTTGCCTGAAAGAAAATTACAGATCGGAAGAGCGGTTCAGCAGGAA	1	2	2	2	1	2	1	1	2	1	1	2	2	2	2	2	2	2	2	2	1	2	1	2	2	-	2	1	2	-	2	1	2	1	1	2	1	2	2	1	1	1	1	-	2
18722	DAFWAsnp_35637	LG-13	47.15	AATTCTTCCTCTAAGTATTCTTC[A/C]TCTGGGTCTTCCTCCATGAACGTTGGCTCATCCTTTGGCTTGGGGTTCATCCACCCCATTGATTCCCTCCAATATTTGACTCATTG	1	2	2	2	1	2	1	1	2	1	1	2	2	2	2	2	2	2	2	2	1	2	1	2	2	1	2	1	2	1	2	1	2	1	1	2	1	2	2	1	1	1	1	1	2
18726	LaDArT_SNP14694	LG-13	47.725	TGCAGTAGGGCTAAAAGATTGGCTTCGCATTACTTTTGCTGCTGATCAATCTGCTCTTAGAGAGGGTAT	1	2	-	2	1	2	1	1	2	1	1	2	2	2	2	2	2	2	2	2	1	2	1	2	2	1	2	1	2	1	2	1	2	1	1	2	1	2	2	1	1	1	1	1	2
18729	LaDArT_SNP02851	LG-13	48.3	TGCAGCCTTTTCGCATGTGAAGGTAAAGCTGTGCAAATAGCCTCACGCTCTGGACGGCCTATTTTTATG	1	2	2	2	1	2	1	1	2	1	1	2	2	2	2	2	2	2	2	2	1	2	1	2	2	1	2	1	2	1	2	1	2	1	1	2	1	2	2	1	1	1	1	1	2
18735	DAFWAsnp_34492	LG-13	48.875	AATTCTCGACATATGCCTACATA[G/T]GGTATTCTGGGCAAAAATTAGGGAAAATTAAATGAACACCCCAAGTTGATGACTTGCTATTACATATCATCAATCACCCAAACTGG	1	2	2	2	1	2	1	1	2	1	1	2	2	1	2	2	2	2	2	2	1	2	1	2	2	1	2	1	2	1	2	1	2	1	1	2	1	2	2	1	1	1	1	1	2
18740	DAFWAsnp_28060	LG-13	49.45	AATTC[A/T]AGCGCAACCAATTACATTATAAAGCAAAGTAAGGAAACATAACTTATACCTCATGATGAACATAAGGGAACACCTCGCATCCACTTTTGGTGGTTGCAACTAGA	1	2	2	2	1	2	1	1	2	1	1	2	2	1	2	2	2	2	2	2	1	2	2	2	2	1	2	1	2	1	2	1	2	1	1	2	1	2	2	1	1	1	1	1	2
18757	DAFWAsnp_25897	LG-13	50.025	AATTCCCTCACCCCTTGTCTTGATTCAGCTGAAAGAACTTTTATAGCAGCAGCATTTC[C/T]GTCTCTCAACAATCCCTGATCATCCACCATAATATTGTTAAGGTTTCATTG	1	2	2	2	1	2	1	1	2	1	1	2	2	1	2	2	2	2	2	2	1	2	2	2	2	1	2	1	2	1	2	1	2	1	1	2	1	2	2	1	1	1	1	1	2
18767	DAFWAsnp_31496	LG-13	50.6	AATTCCATATATGGATGATATTTTTGTACAAATACATTATTCATTATTTATTTGTATTACTTTTATTTAAAAGTCAATAATAATGAAATATGAATAATGTAATATCTAT[T/G]	1	2	2	2	1	2	1	1	2	1	1	2	2	1	2	2	2	2	2	2	1	2	2	2	2	1	2	1	2	1	2	1	2	1	1	2	1	2	2	1	1	1	1	1	2
18786	DAFWAsnp_38450	LG-13	51.175	AATTCATAATTTTCACATAATAAGAATGGTTATAAATTAATAGGACAAAGATCTCCTGTCACAAAGTCTGTCCCA[C/A]ACCAATCATATTATGTCATTTCAGTTAAAAAAAT	1	2	2	2	1	2	1	1	2	1	1	2	2	1	2	2	2	2	2	2	1	2	2	2	2	1	2	1	2	1	2	1	2	1	1	2	1	2	2	1	1	1	1	1	2
18823	DAFWAsnp_26382	LG-13	51.75	AATTCTAAGATATCTAAAGGGGACAAATGG[T/C]TATGGTATTACTTTCCCTCATCATGATGAAAGGATCAAACCAAGTCTAATAGCTTATTCAGATTCTGATTGGTGTGGAG	1	2	2	2	1	2	1	1	2	1	1	2	2	1	2	2	2	2	2	2	1	2	2	2	2	1	2	1	2	1	2	1	2	1	1	2	1	2	2	1	1	1	1	1	2
18826	LaDArT_SNP15021	LG-13	52.325	TGCAGAGGAACACAAGTGTTTCCCGGATTTAGTGTTAGTTACAGATCGGAAGAGCGGTTCAGCAGGAAT	1	2	2	2	1	2	1	1	2	1	1	2	1	1	2	2	2	2	2	2	1	2	2	2	2	1	2	1	2	1	2	1	2	1	1	2	1	2	2	1	1	1	1	1	2
18839	DAFWAsnp_21068	LG-13	53.475	AATTCTCCCCCATGAGTACTTCGTATAGCAACTATTATCAAGGATTTTTCATTTTGTAATCTCTTAGAATATTTG[T/C]CGAAGGCATTAAATGCCTCATTCTTGTGTGTGAG	1	2	2	2	1	2	1	1	2	1	1	2	1	1	2	2	2	2	2	2	1	2	2	2	2	1	2	1	2	1	2	1	2	1	1	2	1	2	2	1	1	1	1	1	2
19052	DAFWAsnp_29811	LG-13	54.05	AATTCATAGTCCGAGATGTCATGAAGAAGGTCCTCATCAGGGAACCTAGAAGTGTAGCCTCTGTTATGCGCTTTCAATTCCATGATTGTTTTGTCAATGTGAGTTAC[T/C]TA	1	2	2	2	1	2	1	1	2	1	1	2	1	1	2	2	2	2	2	2	1	2	2	2	2	1	2	1	2	1	2	1	2	1	1	2	1	2	2	1	1	1	1	1	2
19149	DAFWAsnp_32634	LG-13	55.2	AATTCAAGAGGA[A/G]AAAATGAGAAGGCAAATGAGATGCAAAAATCAATTTTGTACTCTCATTTGGAACTCAAAAGCATCCAATCCTTAGATGGATGCCTCATGCTCCTAAC	1	2	2	2	1	2	1	1	2	1	1	2	1	1	2	2	2	2	2	2	1	2	2	2	2	1	2	1	2	1	2	1	2	1	1	2	1	2	2	1	1	1	1	1	2
19151	LaDArT_SNP16065	LG-13	55.775	TGCAGCTAGCTCTTTGCTGATTTGCTACGATGCAAAATCCTGTGATGGACATGTTGGTGGCTCTGACAA	1	2	1	2	1	2	1	1	2	1	1	2	1	1	2	2	2	2	2	2	1	2	2	2	2	1	2	1	2	1	2	1	2	1	1	2	1	2	2	1	1	1	1	1	2
19166	DAFWAsnp_26383	LG-13	56.35	AATTCCAGAACAAACTCCCAAAAGAAGGGTAGTCAAAGACTACCTCTTTCTCCTGGCCTCACTAGCTCTCCTACCTAGGATCCCAACTATCATCCATATC[T/C]GTTTACCCT	1	2	1	2	1	2	1	1	2	2	1	2	1	1	2	2	2	2	2	2	1	2	2	2	2	1	2	1	2	1	2	1	2	1	1	2	1	2	2	1	1	1	1	1	2
[truncated: 792 more rows]
[truncated: 44 more columns]

## Sheet: GLS score
Line	Score
P27255	4.6485
83A:476	0
W/D008	0.545455
W/D009	0.25
W/D010	1.15385
W/D011	0
[truncated: 108 more rows]
